# Supplementary material for: Small molecule splicing modifiers with systemic HTT-lowering activity
Source: Nat Commun. 2021 Dec 15;12:7299. doi: 10.1038/s41467-021-27157-z (PMC8674292; doi:10.1038/s41467-021-27157-z)
Supplement: Supplementary file 4 — Supplementary Data 1 [file 41467_2021_27157_MOESM4_ESM.xlsx]

## Sheet: RNAseq.GeneExpression
gene_symbol	gene_id	refseqid	strand	contig	num_DMSO.1	num_DMSO.2	num_DMSO.3	num_DMSO.4	num_HTT-C2.24nM.1	num_HTT-C2.24nM.2	num_HTT-C2.100nM.1	num_HTT-C2.100nM.2	rpkm_DMSO.1	rpkm_DMSO.2	rpkm_DMSO.3	rpkm_DMSO.4	rpkm_HTT-C2.24nM.1	rpkm_HTT-C2.24nM.2	rpkm_HTT-C2.100nM.1	rpkm_HTT-C2.100nM.2	L2FC_HTT-C2.24nM_DMSO	L2FC_HTT-C2.100nM_DMSO	adjSLog10P_HTT-C2.24nM_DMSO	adjSLog10P_HTT-C2.100nM_DMSO	GexType_HTT-C2.24nM_DMSO	GexType_HTT-C2.100nM_DMSO	gene_desc	psiExon.coordinates
PITPNB	23760	NM_001284277	-	chr22	1442	1684	1708	2068	1341	1264	453	587	46.57	49.509	51.729	50.756	33.213	30.973	11.076	13.878	-0.513931	-1.52921	-11.2588	-80.1145	dn	dn	phosphatidylinositol transfer protein, beta	chr22:28290364-28290410
HTT	3064	NM_002111	+	chr4	2403	2601	2229	2729	1247	1201	970	886	6.741	6.642	5.864	5.818	2.683	2.556	2.06	1.819	-1.04711	-1.3858	-51.9266	-79.4301	dn	dn	huntingtin	chr4:3215349-3215463
ADAMTS19	171019	NM_133638	+	chr5	1260	1259	1288	1376	772	830	491	438	9.196	8.365	8.816	7.632	4.321	4.596	2.713	2.34	-0.73933	-1.34987	-21.1361	-62.6682	dn	dn	ADAM metallopeptidase with thrombospondin type 1 motif, 19	chr5:128902069-128902228
FBXO9	26268	NM_033480	+	chr6	1133	1296	1269	1406	876	837	517	585	22.807	23.748	23.955	21.508	13.523	12.784	7.879	8.621	-0.654418	-1.17862	-18.0769	-51.9135	dn	dn	F-box protein 9
FHOD3	80206	NM_001281739	+	chr18	632	725	634	1067	345	361	248	263	3.916	4.089	3.684	5.024	1.639	1.697	1.163	1.193	-0.879798	-1.16997	-20.1415	-34.7306	dn	dn	formin homology 2 domain containing 3	chr18:34322340-34322431
XRN2	22803	NM_012255	+	chr20	5051	5670	5780	7090	4839	4724	2758	3016	46.828	47.853	50.253	49.953	34.405	33.23	19.357	20.469	-0.451581	-1.1275	-12.8919	-71.9084	nc	dn	5'-3' exoribonuclease 2	chr20:21326472-21326525
KCNT2	343450	NM_001287820	-	chr1	413	464	482	570	219	203	175	182	3.406	3.484	3.728	3.573	1.385	1.27	1.093	1.099	-0.96605	-1.12591	-25.1863	-33.3097	dn	dn	potassium channel, sodium activated subfamily T, member 2
DIAPH3	81624	NM_001258367	-	chr13	834	1031	1046	1214	840	857	485	407	6.405	7.208	7.534	7.086	4.947	4.994	2.82	2.288	-0.389015	-1.08864	-4.52549	-36.4571	nc	dn	diaphanous-related formin 3	chr13:60266851-60266972
KIAA1524	57650	NM_020890	-	chr3	1822	1952	2138	2293	1690	1754	1027	958	17.731	17.292	19.512	16.958	12.612	12.951	7.566	6.825	-0.393399	-1.08268	-6.52142	-49.1738	nc	dn	KIAA1524	chr3:108284889-108284925
C19orf47	126526	NR_046202	-	chr19	594	674	598	867	459	449	267	318	7.301	7.541	6.893	8.098	4.326	4.187	2.484	2.861	-0.592541	-1.03218	-9.99708	-29.3615	dn	dn	chromosome 19 open reading frame 47
SLC7A6	9057	NM_001076785	+	chr16	978	990	956	1283	833	835	531	629	16.711	15.399	15.319	16.66	10.915	10.825	6.869	7.868	-0.439788	-0.86263	-6.60922	-24.447	nc	dn	solute carrier family 7 (amino acid transporter light chain, y+L system), member 6
L3MBTL2	83746	NM_031488	+	chr22	508	570	518	517	418	417	258	256	6.344	6.48	6.066	4.907	4.003	3.951	2.439	2.34	-0.389134	-0.861649	-3.21157	-18.4953	nc	dn	l(3)mbt-like 2 (Drosophila)	chr22:41613520-41613848
DHFR	1719	NR_110936	-	chr5	2117	2299	2264	2312	2001	2008	1399	1226	14.972	14.801	15.015	12.426	10.853	10.775	7.49	6.347	-0.317953	-0.840355	-3.55557	-26.2356	nc	dn	dihydrofolate reductase	chr5:79928051-79928121
GNAQ	2776	NM_002072	-	chr9	269	343	331	407	258	254	149	187	6.588	7.647	7.602	7.575	4.846	4.72	2.763	3.353	-0.395202	-0.749284	-3.04855	-12.4874	nc	dn	guanine nucleotide binding protein (G protein), q polypeptide	chr9:80535578-80535618
PAPD4	167153	NM_001114393	+	chr5	415	460	465	543	376	338	263	277	7.544	7.612	7.927	7.502	5.242	4.662	3.619	3.686	-0.438791	-0.742387	-4.45902	-14.3843	nc	dn	PAP associated domain containing 4	chr5:78937278-78937340
STRN4	29888	NM_001039877	-	chr19	2887	3374	2960	3999	3215	3034	2036	2380	33.448	35.585	32.16	35.21	28.565	26.67	17.858	20.186	-0.243655	-0.703493	-2.40852	-21.5021	nc	dn	striatin, calmodulin binding protein 4
GALC	2581	NM_001201401	-	chr14	184	219	217	247	195	218	118	93	2.447	2.651	2.706	2.496	1.989	2.2	1.188	0.905	-0.163658	-0.664682	-0.349372	-8.97284	nc	dn	galactosylceramidase
DIAPH3-AS1	100874195	NR_051994	+	chr13	155	146	163	180	174	142	58	80	9.601	8.233	9.469	8.474	8.266	6.674	2.72	3.628	-0.121471	-0.637121	-0.188357	-8.13415	nc	dn	DIAPH3 antisense RNA 1
SREK1	140890	NM_001077199	+	chr5	1010	1184	1207	1316	1156	1148	804	835	14.248	15.205	15.968	14.108	12.506	12.287	8.586	8.623	-0.197313	-0.634476	-1.00651	-14.4994	nc	dn	splicing regulatory glutamine/lysine-rich protein 1
CHEK1	1111	NR_045204	+	chr11	885	1036	1074	1222	918	918	738	726	5.955	6.346	6.777	6.249	4.737	4.687	3.759	3.576	-0.330199	-0.624912	-3.36712	-13.3441	nc	dn	checkpoint kinase 1
CEP170	9859	NM_001042404	-	chr1	4224	4427	4133	5005	4328	4397	3298	3323	25.045	23.895	22.981	22.552	19.68	19.781	14.804	14.424	-0.209051	-0.608574	-2.22489	-22.2039	nc	dn	centrosomal protein 170kDa
PIGU	128869	NM_080476	-	chr20	616	669	701	857	667	652	462	513	12.457	12.315	13.294	13.17	10.344	10.004	7.073	7.594	-0.243326	-0.604161	-1.32201	-10.5529	nc	dn	phosphatidylinositol glycan anchor biosynthesis, class U
MGC57346	401884	NR_027295	+	chr17	585	711	664	869	627	630	437	529	5.933	6.564	6.315	6.698	4.877	4.848	3.355	3.928	-0.287353	-0.586982	-1.95111	-9.11561	nc	dn	ADP-ribosylation factor pseudogene
DENND5A	23258	NM_015213	-	chr11	2674	2769	2702	3194	2824	3017	2058	2210	18.304	17.255	17.345	16.616	14.825	15.67	10.665	11.075	-0.142703	-0.584589	-0.731102	-18.0088	nc	dn	DENN/MADD domain containing 5A	chr11:9227736-9227781
NAE1	8883	NM_003905	-	chr16	2282	2646	2786	3259	2803	2917	1975	2168	37.607	39.695	43.057	40.816	35.425	36.474	24.64	26.155	-0.119233	-0.556259	-0.413968	-13.049	nc	dn	NEDD8 activating enzyme E1 subunit 1
ANXA11	311	NM_001278407	-	chr10	1259	1386	1289	1578	1435	1446	997	1084	21.937	21.984	21.063	20.896	19.175	19.117	13.151	13.827	-0.11842	-0.555146	-0.400745	-12.5453	nc	dn	annexin A11
CEP170P1	645455	NR_003135	+	chr4	285	308	325	363	293	327	194	234	7.045	6.931	7.534	6.819	5.555	6.133	3.631	4.235	-0.169784	-0.526361	-0.418625	-5.65289	nc	dn	centrosomal protein 170kDa pseudogene 1
ASAP1	50807	NM_018482	-	chr8	1903	2158	2022	2338	2206	2203	1680	1674	14.848	15.328	14.795	13.863	13.2	13.042	9.923	9.562	-0.119956	-0.506958	-0.474029	-12.3024	nc	dn	ArfGAP with SH3 domain, ankyrin repeat and PH domain 1	chr8:131135650-131135731
HDAC5	10014	NM_001015053	-	chr17	730	794	670	787	677	670	586	524	5.726	5.67	4.929	4.691	4.073	3.988	3.48	3.009	-0.27241	-0.505097	-1.61097	-6.45695	nc	dn	histone deacetylase 5
FBXL16	146330	NM_153350	-	chr16	407	486	399	554	384	348	304	359	7.476	8.126	6.873	7.733	5.409	4.85	4.227	4.827	-0.379351	-0.497924	-3.07551	-5.44106	nc	dn	F-box and leucine-rich repeat protein 16
KDSR	2531	NM_002035	-	chr18	415	384	439	485	427	421	311	311	10.988	9.255	10.9	9.759	8.67	8.457	6.234	6.028	-0.162878	-0.496407	-0.415045	-5.39087	nc	dn	3-ketodihydrosphingosine reductase	chr18:61002156-61002332
EIF2B3	8891	NM_001261418	-	chr1	676	730	781	934	894	814	543	645	14.826	14.575	16.063	15.567	15.037	13.546	9.016	10.356	-0.0532464	-0.490349	-0.0783214	-6.45582	nc	dn	eukaryotic translation initiation factor 2B, subunit 3 gamma, 58kDa	chr1:45350311-45350395
MEMO1	7795	NM_001137602	-	chr2	295	374	352	379	345	387	265	229	9.458	10.915	10.583	9.234	8.483	9.414	6.432	5.375	-0.0945556	-0.48271	-0.145459	-4.60252	nc	nc	Methylation modifier for class I HLA	chr2:32112104-32112156
RDX	5962	NM_001260496	-	chr11	1068	1202	1223	1557	1331	1411	936	1054	46.847	47.997	50.309	51.903	44.774	46.96	31.082	33.845	-0.0637114	-0.479021	-0.115488	-7.46944	nc	nc	radixin	chr11:110134057-110134160
CDK20	23552	NM_178432	-	chr9	110	102	97	116	100	84	48	54	2.861	2.415	2.366	2.293	1.995	1.658	0.945	1.028	-0.175994	-0.474001	-0.393121	-4.19643	nc	nc	cyclin-dependent kinase 20
FBL	2091	NM_001436	-	chr19	5488	6357	5997	8751	7253	7063	4366	6000	150.267	158.453	153.989	182.096	152.301	146.735	90.502	120.268	-0.068839	-0.458	-0.131629	-5.4855	nc	nc	fibrillarin
THADA	63892	NR_073394	-	chr2	1031	1234	1207	1265	1191	1227	975	939	4.603	5.016	5.054	4.292	4.078	4.157	3.296	3.069	-0.144151	-0.454807	-0.475753	-6.51092	nc	nc	thyroid adenoma associated
LOC101927356	101927356	NR_110077	+	chr7	447	585	684	708	673	514	452	452	4.606	5.487	6.609	5.544	5.318	4.018	3.526	3.409	-0.147683	-0.448833	-0.299266	-4.06488	nc	nc	uncharacterized LOC101927356
LOC101927437	101927437	NR_120421	-	chr13	566	678	664	711	656	472	406	584	27.57	30.064	30.332	26.32	24.506	17.445	14.972	20.825	-0.292206	-0.44709	-1.50487	-4.10176	nc	nc	uncharacterized LOC101927437
MAN1A2	10905	NM_006699	+	chr1	749	783	759	918	841	797	673	633	10.286	9.789	9.775	9.581	8.857	8.305	6.997	6.364	-0.140272	-0.437883	-0.42639	-5.64943	nc	nc	mannosidase, alpha, class 1A, member 2	chr1:117998707-117998828
SNORD86	692201	NR_004399	+	chr20	500	353	392	485	397	413	308	322	153.779	98.833	113.063	113.361	93.639	96.377	71.714	72.499	-0.189497	-0.427161	-0.484456	-3.18791	nc	nc	small nucleolar RNA, C/D box 86
RARS	5917	NM_002887	+	chr5	3688	4076	4447	5018	4597	4796	3646	3683	49.192	49.492	55.626	50.866	47.023	48.537	36.817	35.963	-0.0651016	-0.422609	-0.150755	-8.22542	nc	nc	arginyl-tRNA synthetase
DLG5	9231	NM_004747	-	chr10	3301	3665	3190	4132	3926	3840	3033	3101	15.158	15.321	13.737	14.42	13.826	13.379	10.544	10.425	-0.0702746	-0.416245	-0.17884	-8.60982	nc	nc	discs, large homolog 5 (Drosophila)	chr10:79572471-79572531
DIS3L	115752	NM_001143688	+	chr15	1105	1156	1191	1559	1329	1421	1001	1089	9.235	8.794	9.334	9.901	8.518	9.01	6.333	6.662	-0.0507766	-0.415343	-0.0830417	-5.45214	nc	nc	DIS3 like exosome 3'-5' exoribonuclease
MAOA	4128	NM_000240	+	chrX	2069	2266	2328	2515	1881	2015	1984	1944	34.549	34.445	36.455	31.916	24.088	25.529	25.081	23.764	-0.385603	-0.415061	-6.84408	-7.44574	nc	nc	monoamine oxidase A
TET1	80312	NM_030625	+	chr10	512	512	474	644	489	510	371	479	2.112	1.923	1.834	2.019	1.547	1.596	1.159	1.447	-0.226585	-0.406625	-0.947892	-3.32946	nc	nc	tet methylcytosine dioxygenase 1	chr10:70440629-70440724
MMS19	64210	NM_001289405	-	chr10	1965	2057	1907	2424	2119	2228	1683	1898	16.804	16.013	15.293	15.753	13.897	14.456	10.896	11.882	-0.125793	-0.406367	-0.501448	-6.58427	nc	nc	MMS19 homolog, cytosolic iron-sulfur assembly component	chr10:99241106-99241240
HCFC1R1	54985	NM_001288665	-	chr16	406	538	449	715	524	494	393	418	25.752	31.065	26.708	34.466	25.489	23.775	18.872	19.41	-0.161069	-0.40391	-0.375058	-2.98238	nc	nc	host cell factor C1 regulator 1 (XPO1 dependent)
CAND2	23066	NM_001162499	+	chr3	248	257	231	338	286	292	170	225	1.768	1.668	1.544	1.831	1.563	1.579	0.917	1.174	-0.0577944	-0.396578	-0.0687931	-2.51567	nc	nc	cullin-associated and neddylation-dissociated 2 (putative)	chr3:12869526-12869666
APPL2	55198	NM_018171	-	chr12	741	820	790	987	874	883	688	724	9.824	9.897	9.822	9.945	8.887	8.883	6.906	7.027	-0.102797	-0.396166	-0.237246	-4.60145	nc	nc	adaptor protein, phosphotyrosine interaction, PH domain and leucine zipper containing 2	chr12:105625147-105625422
FAM129B	64855	NM_001035534	-	chr9	1177	1260	1066	1376	1322	1149	1006	1080	14.138	13.778	12.008	12.561	12.178	10.472	9.148	9.497	-0.148395	-0.389781	-0.459451	-4.56699	nc	nc	family with sequence similarity 129, member B
ADAL	161823	NM_001159280	+	chr15	260	264	317	323	280	306	232	215	6.968	6.44	7.967	6.578	5.754	6.222	4.707	4.218	-0.125279	-0.38801	-0.215256	-2.466	nc	nc	adenosine deaminase-like	chr15:43629554-43629613
DLGAP4	22839	NM_014902	+	chr20	985	1154	1038	1269	1078	1082	941	991	8.772	9.356	8.669	8.589	7.362	7.311	6.344	6.461	-0.204564	-0.376614	-1.15677	-4.60145	nc	nc	discs, large (Drosophila) homolog-associated protein 4
NEURL1B	54492	NM_001142651	+	chr5	131	137	119	137	105	99	83	90	2.077	1.978	1.77	1.651	1.277	1.191	0.996	1.045	-0.265158	-0.373957	-0.943707	-2.04891	nc	nc	neuralized E3 ubiquitin protein ligase 1B
SCO1	6341	NM_004589	-	chr17	709	805	743	988	908	859	652	738	20.699	21.394	20.342	21.92	20.329	19.028	14.41	15.773	-0.0589661	-0.370038	-0.0943548	-3.5169	nc	nc	SCO1 cytochrome c oxidase assembly protein	chr17:10594907-10594966
ADAM22	53616	NM_021723	+	chr7	1680	1755	1846	1771	1788	1785	1662	1370	16.331	15.53	16.828	13.083	13.329	13.165	12.231	9.749	-0.156212	-0.368711	-0.535753	-3.27846	nc	nc	ADAM metallopeptidase domain 22	chr7:87773150-87773308
LOC101926987	NA	NR_109939	-	chr20	988	1100	1120	1209	1010	995	968	964	21.651	21.944	23.017	20.134	16.974	16.544	16.059	15.465	-0.287196	-0.368612	-2.60222	-4.21961	nc	nc	NA
ASIC1	41	NR_046389	+	chr12	52	91	67	88	45	46	16	39	0.349	0.556	0.422	0.449	0.232	0.234	0.081	0.192	-0.271593	-0.36472	-1.18584	-2.83766	nc	nc	acid sensing (proton gated) ion channel 1
GDF11	10220	NM_005811	+	chr12	439	503	431	617	446	430	371	452	9.487	9.895	8.734	10.133	7.391	7.05	6.069	7.15	-0.279189	-0.363385	-1.47769	-2.43713	nc	nc	growth differentiation factor 11
TSPAN7	7102	NM_004615	+	chrX	117	124	113	222	106	89	49	102	4.126	3.981	3.737	5.95	2.867	2.381	1.308	2.633	-0.296372	-0.362384	-1.27937	-2.17815	nc	nc	tetraspanin 7
TANGO6	79613	NM_024562	+	chr16	536	529	524	610	612	573	473	466	4.316	3.877	3.957	3.733	3.779	3.501	2.883	2.747	-0.0728242	-0.360336	-0.112631	-2.78667	nc	nc	transport and golgi organization 6 homolog
ABCC1	4363	NM_004996	+	chr16	1636	1750	1487	2112	1719	1728	1440	1627	9.415	9.168	8.025	9.237	7.587	7.545	6.274	6.855	-0.183151	-0.358393	-0.87245	-3.87666	nc	nc	ATP-binding cassette, sub-family C (CFTR/MRP), member 1
KIAA1614	57710	NM_020950	+	chr1	114	145	112	144	69	75	93	79	0.844	0.977	0.778	0.81	0.392	0.421	0.521	0.428	-0.445467	-0.356057	-3.46412	-1.80343	nc	nc	KIAA1614
PMS1	5378	NR_110332	+	chr2	785	826	919	1047	981	1053	764	804	6.395	6.125	7.02	6.482	6.128	6.508	4.712	4.795	-0.0105382	-0.35079	-0.0108976	-3.2054	nc	nc	PMS1 homolog 1, mismatch repair system component	chr2:190683464-190683555
CERS5	91012	NR_104035	-	chr12	661	686	719	776	702	737	618	631	4.721	4.461	4.816	4.212	3.845	3.994	3.342	3.3	-0.148321	-0.344479	-0.437783	-2.82418	nc	nc	ceramide synthase 5
DENND1A	57706	NM_020946	-	chr9	328	403	371	504	430	437	307	362	2.863	3.202	3.037	3.344	2.879	2.894	2.029	2.313	-0.0591149	-0.341186	-0.0766706	-1.88539	nc	nc	DENN/MADD domain containing 1A	chr9:126385322-126385380
SLC29A4	222962	NM_153247	+	chr7	456	460	362	522	407	382	353	400	7.571	6.953	5.637	6.587	5.183	4.812	4.437	4.862	-0.26941	-0.340362	-1.19717	-1.85964	nc	nc	solute carrier family 29 (equilibrative nucleoside transporter), member 4
ELP4	26610	NM_001288725	+	chr11	295	381	365	421	397	381	280	329	5.453	6.411	6.327	5.914	5.627	5.343	3.918	4.452	-0.0757122	-0.338803	-0.105307	-1.81119	nc	nc	elongator acetyltransferase complex subunit 4	chr11:31649786-31649934
ROR2	4920	NM_004560	-	chr9	674	717	646	809	721	701	587	667	6.295	6.096	5.658	5.742	5.164	4.968	4.15	4.56	-0.162397	-0.33741	-0.535205	-2.59233	nc	nc	receptor tyrosine kinase-like orphan receptor 2
AGPS	8540	NM_003659	+	chr2	1542	1561	1626	1980	1788	1944	1515	1524	20.63	19.012	20.401	20.132	18.345	19.734	15.345	14.926	-0.0389811	-0.337285	-0.0654837	-4.2062	nc	nc	alkylglycerone phosphate synthase	chr2:178297714-178297852
TPCN1	53373	NM_001143819	+	chr12	227	262	219	232	206	189	205	159	2.251	2.365	2.037	1.749	1.567	1.422	1.539	1.154	-0.266361	-0.337092	-0.988682	-1.52471	nc	nc	two pore segment channel 1
C14orf159	80017	NM_001102369	+	chr14	256	276	260	271	226	220	237	190	3.995	3.921	3.805	3.214	2.705	2.605	2.8	2.171	-0.287872	-0.33537	-1.25541	-1.56206	nc	nc	chromosome 14 open reading frame 159
CMAHP	8418	NR_002174	-	chr6	91	113	123	46	53	45	38	16	0.975	1.102	1.236	0.375	0.436	0.366	0.308	0.126	-0.253401	-0.335055	-1.23133	-2.78237	nc	nc	cytidine monophospho-N-acetylneuraminic acid hydroxylase, pseudogene
CASC3	22794	NM_007359	+	chr17	1959	2374	2186	2632	2376	2418	2033	2140	24.534	27.065	25.674	25.05	22.82	22.976	19.275	19.62	-0.11605	-0.333185	-0.427334	-4.47539	nc	nc	cancer susceptibility candidate 3
MBLAC1	255374	NM_203397	+	chr7	95	111	123	135	113	101	83	75	3.137	3.337	3.809	3.388	2.862	2.531	2.075	1.813	-0.143888	-0.33149	-0.256838	-1.47164	nc	nc	metallo-beta-lactamase domain containing 1
EXOC3	11336	NM_007277	+	chr5	1099	1166	1119	1316	1283	1315	1033	1098	12.989	12.545	12.402	11.82	11.629	11.792	9.243	9.5	-0.048648	-0.331009	-0.0846321	-3.50002	nc	nc	exocyst complex component 3
PDXDC1	23042	NM_001285449	+	chr16	5511	5981	6031	7330	6483	6315	5740	5746	97.372	96.2	99.931	98.424	87.845	84.659	76.779	74.323	-0.14275	-0.33008	-0.966238	-6.45798	nc	nc	pyridoxal-dependent decarboxylase domain containing 1	chr16:15103356-15103418
TMEM132A	54972	NM_178031	+	chr11	3009	3264	2764	3347	2945	2917	2888	2757	25.908	25.583	22.318	21.9	19.446	19.056	18.825	17.378	-0.244817	-0.330037	-2.06346	-3.71674	nc	nc	transmembrane protein 132A
MFAP4	4239	NM_001198695	-	chr17	1951	2366	2014	2544	2299	2369	1920	2122	61.433	67.82	59.472	60.878	55.517	56.599	45.769	48.915	-0.109776	-0.328278	-0.349228	-3.77441	nc	nc	microfibrillar-associated protein 4
ENHO	375704	NM_198573	-	chr9	99	101	106	85	65	79	59	62	11.336	10.528	11.382	7.396	5.708	6.863	5.114	5.197	-0.240139	-0.327359	-0.786998	-1.55447	nc	nc	energy homeostasis associated
HLTF	6596	NM_139048	-	chr3	1274	1371	1460	1546	1456	1663	1291	1279	11.121	10.895	11.952	10.256	9.747	11.015	8.532	8.173	-0.050644	-0.327355	-0.0821087	-3.35566	nc	nc	helicase-like transcription factor
ANXA6	309	NM_001155	-	chr5	3620	3987	3974	4592	3935	3793	3490	3982	47.354	47.478	48.751	45.65	39.475	37.646	34.562	38.133	-0.242478	-0.323463	-3.28031	-4.61834	nc	nc	annexin A6
SEMA3F	6405	NM_004186	+	chr3	449	531	509	685	381	388	428	513	5.036	5.422	5.354	5.839	3.278	3.302	3.635	4.213	-0.509542	-0.323269	-6.52142	-1.81119	dn	nc	sema domain, immunoglobulin domain (Ig), short basic domain, secreted, (semaphorin) 3F
LIN37	55957	NM_019104	+	chr19	214	177	178	236	207	234	145	169	7.639	5.751	5.958	6.402	5.667	6.338	3.918	4.416	-0.0401484	-0.32139	-0.0409666	-1.30372	nc	nc	lin-37 DREAM MuvB core complex component
IGF2R	3482	NM_000876	+	chr6	4914	5205	4355	4984	4707	4503	4753	4071	17.386	16.764	14.449	13.401	12.771	12.088	12.731	10.544	-0.239529	-0.320119	-1.53649	-2.51226	nc	nc	insulin-like growth factor 2 receptor
DOCK11	139818	NM_144658	+	chrX	924	1031	977	1122	1047	1037	963	879	3.928	3.99	3.895	3.625	3.413	3.345	3.099	2.735	-0.136505	-0.319402	-0.451407	-2.76013	nc	nc	dedicator of cytokinesis 11
PCM1	5108	NM_006197	+	chr8	4820	5318	5719	6375	5668	6035	5149	5212	20.986	21.078	23.351	21.094	18.925	19.937	16.972	16.612	-0.112338	-0.312896	-0.438001	-4.46777	nc	nc	pericentriolar material 1	chr8:17818551-17818653
SYNM	23336	NM_145728	+	chr15	650	726	581	578	649	622	563	532	3.66	3.722	3.068	2.474	2.803	2.658	2.4	2.193	-0.141072	-0.310662	-0.280793	-1.37318	nc	nc	synemin, intermediate filament protein
PRKDC	5591	NM_006904	-	chr8	14967	16599	14528	19386	17643	18036	15270	15439	31.962	32.268	29.094	31.461	28.894	29.223	24.686	24.136	-0.0668743	-0.308658	-0.188357	-5.17744	nc	nc	protein kinase, DNA-activated, catalytic polypeptide	chr8:48791086-48791208
RTEL1-TNFRSF6B	100533107	NR_037882	+	chr20	964	994	864	1046	968	962	882	882	4.418	4.147	3.713	3.643	3.402	3.345	3.06	2.959	-0.167672	-0.307722	-0.573994	-2.12868	nc	nc	RTEL1-TNFRSF6B readthrough (NMD candidate)	chr20:62306625-62306788
FAM3A	60343	NM_001282312	-	chrX	258	305	273	340	274	282	249	255	9.847	10.597	9.772	9.862	8.02	8.167	7.195	7.125	-0.188294	-0.30695	-0.510547	-1.31091	nc	nc	family with sequence similarity 3, member A	chrX:153740892-153741030
GALNT6	11226	NM_007210	-	chr12	1042	1090	992	1054	997	964	977	925	14.746	14.042	13.165	11.336	10.821	10.351	10.467	9.583	-0.237333	-0.306317	-1.21153	-1.93794	nc	nc	polypeptide N-acetylgalactosaminyltransferase 6
PAQR8	85315	NM_133367	+	chr6	347	319	326	255	229	235	278	216	8.618	7.212	7.593	4.813	4.362	4.428	5.227	3.927	-0.341993	-0.303369	-1.80544	-1.06935	nc	nc	progestin and adipoQ receptor family member VIII
CMIP	80790	NM_030629	+	chr16	812	890	872	1055	995	973	782	884	10.528	10.505	10.603	10.395	9.894	9.572	7.676	8.391	-0.0685008	-0.303296	-0.126916	-2.2794	nc	nc	c-Maf inducing protein	chr16:81692011-81692095
GATA3-AS1	399717	NR_024256	-	chr10	589	721	627	754	757	717	610	611	7.037	7.841	7.025	6.846	6.936	6.499	5.517	5.344	-0.0538128	-0.302963	-0.0777806	-1.87361	nc	nc	GATA3 antisense RNA 1
RTEL1	51750	NM_001283009	+	chr20	911	919	808	966	911	907	818	828	6.174	5.669	5.135	4.975	4.735	4.664	4.197	4.108	-0.153568	-0.3024	-0.464032	-1.91147	nc	nc	regulator of telomere elongation helicase 1	chr20:62306625-62306788
ABCB8	11194	NM_001282293	+	chr7	1296	1346	1277	1505	1333	1379	1343	1166	18.108	17.121	16.733	15.981	14.284	14.62	14.206	11.927	-0.174505	-0.300546	-0.851801	-2.37419	nc	nc	ATP-binding cassette, sub-family B (MDR/TAP), member 8
BTBD10	84280	NM_032320	-	chr11	513	575	651	692	630	700	556	537	9.502	9.695	11.308	9.741	8.949	9.838	7.796	7.282	-0.053203	-0.300098	-0.0715362	-1.60918	nc	nc	BTB (POZ) domain containing 10	chr11:13440824-13440890
ADCYAP1R1	117	NM_001199637	+	chr7	522	550	540	420	595	568	489	349	10.273	9.853	9.966	6.282	8.98	8.481	7.286	5.028	-0.0144229	-0.299876	-0.0116283	-1.05665	nc	nc	adenylate cyclase activating polypeptide 1 (pituitary) receptor type I
CDC25B	994	NM_001287517	+	chr20	2321	2673	2454	3070	2743	2766	2403	2542	40.683	42.651	40.338	40.895	36.872	36.786	31.887	32.618	-0.11787	-0.299398	-0.500835	-3.89184	nc	nc	cell division cycle 25B
MMP15	4324	NM_002428	+	chr16	165	189	189	151	127	154	156	96	2.171	2.264	2.332	1.51	1.282	1.538	1.554	0.925	-0.247675	-0.297602	-0.789933	-1.04867	nc	nc	matrix metallopeptidase 15 (membrane-inserted)
STS	412	NM_000351	+	chrX	272	309	315	254	282	301	265	205	4.106	4.247	4.46	2.914	3.265	3.448	3.029	2.266	-0.113829	-0.2962	-0.176446	-1.00866	nc	nc	steroid sulfatase (microsomal), isozyme S
SGK223	157285	NM_001080826	-	chr8	211	250	189	196	189	213	189	144	1.326	1.43	1.114	0.936	0.911	1.016	0.899	0.662	-0.152193	-0.294542	-0.28702	-0.984032	nc	nc	homolog of rat pragma of Rnd2
MMP2	4313	NM_004530	+	chr16	4393	5045	4529	4273	4515	4335	4434	3984	58.596	61.258	56.652	43.314	46.185	43.872	44.774	38.902	-0.203674	-0.294044	-0.846659	-1.74129	nc	nc	matrix metallopeptidase 2
RFT1	91869	NM_052859	-	chr3	737	818	813	1029	945	926	746	819	11.989	12.113	12.402	12.721	11.789	11.429	9.187	9.753	-0.0465359	-0.293055	-0.0707491	-1.93703	nc	nc	RFT1 homolog
C4orf27	54969	NM_017867	-	chr4	1151	1150	1285	1578	1351	1430	1068	1303	29.245	26.599	30.619	30.47	26.325	27.568	20.543	24.237	-0.0745265	-0.292467	-0.141094	-1.80775	nc	nc	chromosome 4 open reading frame 27
ACRV1	56	NM_020107	-	chr11	76	44	40	60	30	22	20	24	3.176	1.674	1.567	1.905	0.961	0.697	0.633	0.734	-0.257312	-0.291402	NA	-1.75148	na	nc	acrosomal vesicle protein 1
EHD2	30846	NM_014601	+	chr19	243	325	263	274	235	207	238	230	3.938	4.795	3.997	3.375	2.921	2.545	2.92	2.729	-0.311498	-0.291148	-1.46544	-0.998292	nc	nc	EH-domain containing 2
CHADL	150356	NM_138481	-	chr22	91	112	81	96	60	80	68	61	1.052	1.178	0.878	0.843	0.532	0.701	0.595	0.516	-0.237396	-0.288999	-0.76957	-1.02534	nc	nc	chondroadherin-like
SNRNP25	79622	NM_024571	+	chr16	1076	1264	1193	1533	1392	1331	1098	1259	71.329	76.278	74.165	77.23	70.767	66.946	55.104	61.098	-0.077239	-0.288468	-0.160976	-2.09062	nc	nc	small nuclear ribonucleoprotein 25kDa (U11/U12)
PPIP5K1	9677	NM_014659	-	chr15	142	126	126	156	114	114	117	94	0.889	0.718	0.739	0.742	0.547	0.541	0.554	0.431	-0.230251	-0.28686	-0.668383	-0.911117	nc	nc	diphosphoinositol pentakisphosphate kinase 1
FKRP	79147	NM_001039885	+	chr19	709	799	689	1000	909	788	752	715	12.603	12.929	11.485	13.509	12.392	10.628	10.12	9.304	-0.0832401	-0.285694	-0.140237	-1.59172	nc	nc	fukutin related protein
ADAM12	8038	NM_003474	-	chr10	42	53	39	43	33	25	21	12	0.407	0.467	0.354	0.317	0.245	0.184	0.154	0.085	-0.1788	-0.285284	NA	-1.75548	na	nc	ADAM metallopeptidase domain 12
DGKI	9162	NM_004717	-	chr7	523	561	477	560	509	516	528	424	4.326	4.224	3.7	3.52	3.229	3.238	3.306	2.567	-0.188798	-0.283687	-0.58841	-1.11925	nc	nc	diacylglycerol kinase, iota
GARNL3	84253	NR_104591	+	chr9	332	356	336	269	276	285	320	191	2.44	2.382	2.316	1.502	1.556	1.589	1.78	1.028	-0.238243	-0.283031	-0.739904	-0.869033	nc	nc	GTPase activating Rap/RanGAP domain-like 3
FBXL15	79176	NM_024326	+	chr10	352	417	341	445	373	356	351	347	10.311	11.119	9.367	9.906	8.379	7.912	7.783	7.441	-0.206888	-0.280755	-0.657904	-1.09047	nc	nc	F-box and leucine-rich repeat protein 15
AP4B1	10717	NM_006594	-	chr1	577	568	579	628	649	662	567	514	6.875	6.161	6.469	5.686	5.93	5.984	5.114	4.483	-0.0371569	-0.280567	-0.0460166	-1.30372	nc	nc	adaptor-related protein complex 4, beta 1 subunit
LFNG	3955	NM_001166355	+	chr7	112	123	105	67	63	68	74	37	3.196	3.195	2.81	1.453	1.379	1.472	1.598	0.773	-0.257479	-0.280246	-1.04459	-1.23724	nc	nc	LFNG O-fucosylpeptide 3-beta-N-acetylglucosaminyltransferase
ARAP3	64411	NM_022481	-	chr5	985	1281	1083	1282	1126	1082	1053	1115	5.621	6.655	5.796	5.56	4.928	4.685	4.549	4.658	-0.219583	-0.278788	-1.14111	-1.7329	nc	nc	ArfGAP with RhoGAP domain, ankyrin repeat and PH domain 3
CHTF18	63922	NM_022092	+	chr16	1060	1143	982	996	1051	1089	1006	918	9.575	9.399	8.319	6.838	7.281	7.464	6.88	6.071	-0.13376	-0.278723	-0.297812	-1.20725	nc	nc	chromosome transmission fidelity factor 18
MIR548AN	100616144	NR_039765	-	chr13	7384	7677	7976	8524	8123	8081	7679	7491	2411.2	2282.08	2442.49	2115.33	2034.2	2002.17	1898.32	1790.73	-0.150397	-0.278648	-0.878013	-3.41633	nc	nc	microRNA 548an
ACAD10	80724	NM_025247	+	chr12	385	368	379	389	364	316	378	293	3.202	2.786	2.956	2.459	2.322	1.994	2.38	1.784	-0.248362	-0.277494	-0.946472	-0.917223	nc	nc	acyl-CoA dehydrogenase family, member 10
TRIL	9865	NM_014817	-	chr7	325	364	291	315	256	244	276	291	3.53	3.599	2.964	2.6	2.133	2.011	2.27	2.314	-0.358249	-0.276277	-2.21241	-0.878066	nc	nc	TLR4 interactor with leucine-rich repeats
WDR11	55717	NM_018117	+	chr10	1202	1422	1311	1531	1364	1383	1351	1237	8.651	9.317	8.849	8.374	7.529	7.552	7.361	6.518	-0.166486	-0.276255	-0.767013	-2.05291	nc	nc	WD repeat domain 11
CDK10	8558	NR_027703	+	chr16	783	852	837	865	836	834	824	734	13.017	12.894	13.049	10.929	10.659	10.52	10.371	8.933	-0.164112	-0.274751	-0.543582	-1.39208	nc	nc	cyclin-dependent kinase 10
LRRC1	55227	NM_018214	+	chr6	278	296	278	288	298	285	225	274	4.669	4.525	4.378	3.676	3.838	3.631	2.861	3.369	-0.113345	-0.274722	-0.182898	-0.856336	nc	nc	leucine rich repeat containing 1	chr6:53784070-53784138
METRNL	284207	NM_001004431	+	chr17	237	254	212	256	253	238	225	188	6.697	6.534	5.618	5.498	5.483	5.103	4.813	3.889	-0.105246	-0.271419	-0.1593	-0.798889	nc	nc	meteorin, glial cell differentiation regulator-like
IRF6	3664	NM_001206696	-	chr1	180	212	161	134	127	102	156	87	4.255	4.562	3.569	2.407	2.302	1.829	2.792	1.505	-0.325315	-0.270705	-1.62604	-0.847536	nc	nc	interferon regulatory factor 6
TMEM161B-AS1	100505894	NR_039995	+	chr5	228	337	366	364	264	271	301	254	9.919	13.346	14.932	12.034	8.808	8.945	9.913	8.089	-0.28218	-0.26829	-1.1592	-0.77232	nc	nc	TMEM161B antisense RNA 1
NDUFA7	4701	NM_005001	-	chr19	741	843	744	1058	859	844	750	836	57.308	59.351	53.961	62.184	50.948	49.526	43.912	47.332	-0.149308	-0.26542	-0.448005	-1.30503	nc	nc	NADH dehydrogenase (ubiquinone) 1 alpha subcomplex, 7, 14.5kDa
NSUN4	387338	NR_045791	+	chr1	812	775	881	973	947	999	793	832	4.499	3.909	4.577	4.097	4.024	4.2	3.326	3.375	-0.0194778	-0.265275	-0.0206929	-1.35891	nc	nc	NOP2/Sun domain family, member 4	chr1:46823256-46823331
MIR5694	100847064	NR_049879	+	chr10	2304	2651	2406	2804	2537	2550	2581	2310	982.917	1029.54	962.58	909.087	830.026	825.409	833.578	721.434	-0.178596	-0.264759	-1.17399	-2.16685	nc	nc	microRNA 5694
AP2A2	161	NM_001242837	+	chr11	1775	1789	1770	2042	1861	1871	1659	1887	16.631	15.259	15.552	14.54	13.372	13.301	11.768	12.943	-0.162992	-0.264131	-0.809759	-1.93794	nc	nc	adaptor-related protein complex 2, alpha 2 subunit	chr11:943605-943773
AGK	55750	NM_018238	+	chr7	942	1091	1087	1271	1192	1266	1013	1084	19.634	20.701	21.247	20.133	19.054	20.021	15.984	16.54	-0.0299242	-0.262522	-0.0429836	-1.7005	nc	nc	acylglycerol kinase	chr7:141339634-141339742
OLFML3	56944	NM_020190	+	chr1	535	602	555	558	610	573	564	474	11.589	11.871	11.275	9.186	10.134	9.418	9.249	7.517	-0.0994895	-0.26153	-0.170989	-0.896822	nc	nc	olfactomedin-like 3
EMC10	284361	NM_206538	+	chr19	772	878	777	961	880	827	826	785	25.88	26.794	24.427	24.483	22.624	21.035	20.963	19.265	-0.155035	-0.260958	-0.522985	-1.42493	nc	nc	ER membrane protein complex subunit 10
G6PD	2539	NM_001042351	-	chrX	1602	1844	1619	2011	1996	1889	1645	1767	27.373	28.682	25.942	26.113	26.155	24.49	21.279	22.103	-0.0561054	-0.26091	-0.108692	-2.06518	nc	nc	glucose-6-phosphate dehydrogenase
SORCS1	114815	NM_001013031	-	chr10	1683	1825	1577	1512	1522	1540	1683	1394	12.376	12.216	10.875	8.449	8.583	8.592	9.369	7.504	-0.240129	-0.259367	-1.04624	-0.905602	nc	nc	sortilin-related VPS10 domain containing receptor 1
PLCB2	5330	NM_004573	-	chr15	431	450	423	463	365	352	466	330	3.204	3.045	2.949	2.616	2.081	1.985	2.623	1.796	-0.36315	-0.259107	-2.77222	-0.760099	nc	nc	phospholipase C, beta 2
SCRN2	90507	NM_138355	-	chr17	353	351	313	424	336	354	333	325	7.306	6.613	6.075	6.669	5.333	5.559	5.218	4.924	-0.18276	-0.258798	-0.499054	-0.820392	nc	nc	secernin 2
COL5A1	1289	NM_000093	+	chr9	95	161	114	126	126	92	101	85	0.455	0.703	0.513	0.459	0.463	0.335	0.367	0.298	-0.155508	-0.258776	-0.306015	-0.718358	nc	nc	collagen, type V, alpha 1
ABHD14B	84836	NM_001254753	-	chr3	183	170	172	184	147	161	160	140	9.326	7.887	8.22	7.126	5.745	6.226	6.173	5.223	-0.222052	-0.258635	-0.620913	-0.681649	nc	nc	abhydrolase domain containing 14B
MARVELD1	83742	NM_031484	+	chr10	365	361	291	375	425	334	322	306	18.495	16.652	13.828	14.44	16.515	12.841	12.352	11.351	-0.0502142	-0.257677	-0.0560543	-0.748004	nc	nc	MARVEL domain containing 1
TUB	7275	NM_003320	+	chr11	678	647	599	882	672	654	636	675	10.636	9.24	8.813	10.516	8.085	7.785	7.554	7.752	-0.211227	-0.257505	-0.804041	-1.00555	nc	nc	tubby bipartite transcription factor
UBAC2	337867	NR_026644	+	chr13	1373	1490	1541	1849	1693	1666	1484	1535	12.846	12.691	13.521	13.147	12.148	11.827	10.511	10.514	-0.0820718	-0.257052	-0.196133	-1.94486	nc	nc	UBA domain containing 2	chr13:99889601-99889708
VASN	114990	NM_138440	+	chr16	246	304	308	249	249	189	260	220	3.218	3.62	3.778	2.475	2.498	1.876	2.575	2.107	-0.295156	-0.255613	-1.23553	-0.667218	nc	nc	vasorin
ACOT11	26027	NM_015547	+	chr1	491	496	483	373	438	463	463	334	7.12	6.548	6.568	4.111	4.871	5.094	5.083	3.546	-0.149162	-0.255549	-0.284089	-0.665641	nc	nc	acyl-CoA thioesterase 11
PEAR1	375033	NM_001080471	+	chr1	78	106	102	103	72	70	87	46	0.663	0.82	0.812	0.665	0.469	0.451	0.559	0.286	-0.256062	-0.255271	-0.899781	-0.760099	nc	nc	platelet endothelial aggregation receptor 1
PCBD2	84105	NM_032151	+	chr5	196	202	201	235	239	209	192	174	13.191	12.376	12.686	12.02	12.336	10.673	9.783	8.573	-0.059236	-0.254876	-0.0687931	-0.678563	nc	nc	pterin-4 alpha-carbinolamine dehydratase/dimerization cofactor of hepatocyte nuclear factor 1 alpha (TCF1) 2	chr5:134271874-134271964
TROAP	10024	NM_005480	+	chr12	1749	2065	1880	2247	2140	2198	1847	2007	19.795	21.276	19.954	19.327	18.575	18.875	15.826	16.629	-0.0635151	-0.254718	-0.140963	-2.04453	nc	nc	trophinin associated protein
LOC283692	NA	NR_046096	+	chr15	459	504	470	476	426	467	509	351	5.678	5.676	5.453	4.475	4.042	4.384	4.767	3.179	-0.217402	-0.254368	-0.747971	-0.711866	nc	nc	NA
USP5	8078	NM_001098536	+	chr12	4888	5500	5061	6444	5852	5831	5090	5612	50.17	51.389	48.714	50.264	46.063	45.41	39.551	42.168	-0.0951267	-0.252924	-0.395273	-2.83036	nc	nc	ubiquitin specific peptidase 5 (isopeptidase T)
C21orf2	755	NM_001271440	-	chr21	178	190	147	190	170	161	129	167	6.13	5.957	4.748	4.973	4.49	4.207	3.363	4.21	-0.159085	-0.252891	-0.312354	-0.640776	nc	nc	chromosome 21 open reading frame 2
LMO1	4004	NR_073006	-	chr11	365	416	384	354	354	324	396	277	6.799	7.054	6.708	5.011	5.057	4.579	5.584	3.777	-0.24146	-0.250532	-0.836014	-0.647087	nc	nc	LIM domain only 1 (rhombotin 1)
DDX51	317781	NM_175066	-	chr12	377	370	358	486	443	429	375	362	4.983	4.452	4.438	4.882	4.491	4.303	3.753	3.503	-0.0467153	-0.250068	-0.056359	-0.781837	nc	nc	DEAD (Asp-Glu-Ala-Asp) box polypeptide 51	chr12:132627951-132628045
CYB561A3	220002	NM_001161454	-	chr11	429	459	426	492	486	427	450	395	14.548	14.169	13.547	12.679	12.639	10.986	11.552	9.806	-0.137092	-0.24972	-0.299266	-0.814913	nc	nc	cytochrome b561 family, member A3
PCYOX1L	78991	NM_024028	+	chr5	228	240	222	185	222	186	196	176	4.061	3.891	3.708	2.504	3.032	2.514	2.643	2.295	-0.162471	-0.249609	-0.324681	-0.616375	nc	nc	prenylcysteine oxidase 1 like
GAP43	2596	NM_002045	+	chr3	504	511	513	590	586	583	473	530	18.592	17.16	17.747	16.541	16.578	16.318	13.21	14.313	-0.0460523	-0.248281	-0.0611104	-0.905088	nc	nc	growth associated protein 43
CIRBP-AS1	148046	NR_027271	-	chr19	2937	2848	2691	3017	2955	3051	2801	2800	57.289	50.571	49.225	44.723	44.204	45.155	41.362	39.983	-0.122398	-0.248074	-0.371335	-1.51376	nc	nc	CIRBP antisense RNA 1
GSTCD	79807	NM_024751	+	chr4	740	778	777	949	901	866	833	718	11.927	11.416	11.745	11.625	11.137	10.591	10.165	8.472	-0.0621656	-0.24759	-0.105172	-1.07461	nc	nc	glutathione S-transferase, C-terminal domain containing
FRY	10129	NM_023037	+	chr13	863	846	794	785	648	620	885	631	2.524	2.253	2.178	1.745	1.454	1.376	1.96	1.351	-0.425003	-0.247417	-4.01077	-0.691819	nc	nc	furry homolog (Drosophila)
PLCD4	84812	NM_032726	+	chr2	221	218	197	184	125	130	204	135	2.554	2.293	2.135	1.616	1.108	1.14	1.785	1.142	-0.445697	-0.247169	-3.4299	-0.608135	nc	nc	phospholipase C, delta 4
DDX49	54555	NR_033677	+	chr19	2082	2260	2131	2708	2622	2674	2075	2400	31.201	30.831	29.948	30.841	30.134	30.404	23.541	26.33	0.00782073	-0.24709	0.0103274	-1.82049	nc	nc	DEAD (Asp-Glu-Ala-Asp) box polypeptide 49
NLN	57486	NM_020726	+	chr5	836	996	932	1182	1031	1125	963	937	10.455	11.339	10.93	11.234	9.888	10.675	9.117	8.578	-0.0566049	-0.246844	-0.0937096	-1.2984	nc	nc	neurolysin (metallopeptidase M3 family)	chr5:65118355-65118497
GAA	2548	NM_000152	+	chr17	1033	1240	1060	997	831	859	1134	886	9.557	10.443	9.197	7.01	5.896	6.03	7.942	6.001	-0.412576	-0.246511	-3.76039	-0.724619	nc	nc	glucosidase, alpha; acid
CKMT2-AS1	100131067	NR_034121	-	chr5	107	108	113	110	77	108	80	93	1.033	0.949	1.023	0.807	0.57	0.791	0.585	0.657	-0.187741	-0.246123	-0.449575	-0.616122	nc	nc	CKMT2 antisense RNA 1
CPXM1	56265	NM_001184699	-	chr20	2316	2533	2220	2528	2200	2207	2534	2112	30.892	30.756	27.769	25.626	22.504	22.336	25.588	20.623	-0.281703	-0.24506	-2.78322	-1.18693	nc	nc	carboxypeptidase X (M14 family), member 1
COMTD1	118881	NM_144589	-	chr10	100	132	120	116	76	73	96	91	3.352	4.028	3.773	2.955	1.954	1.857	2.436	2.233	-0.35332	-0.243658	-2.01006	-0.602188	nc	nc	catechol-O-methyltransferase domain containing 1
USP27X	389856	NM_001145073	+	chrX	96	99	77	89	101	102	68	66	1.928	1.81	1.45	1.358	1.556	1.554	1.034	0.97	-0.015557	-0.24294	-0.0122048	-0.635908	nc	nc	ubiquitin specific peptidase 27, X-linked
CARD9	64170	NM_052814	-	chr9	446	456	393	417	417	462	433	354	7.976	7.424	6.591	5.667	5.719	6.269	5.862	4.635	-0.116265	-0.242754	-0.196133	-0.639668	nc	nc	caspase recruitment domain family, member 9
EVI5L	115704	NM_145245	+	chr19	255	270	211	280	283	218	238	218	2.828	2.726	2.194	2.36	2.407	1.834	1.998	1.77	-0.130556	-0.242228	-0.219217	-0.604555	nc	nc	ecotropic viral integration site 5-like
SYNPO	11346	NM_001166208	+	chr5	204	259	201	187	187	191	204	155	1.934	2.235	1.787	1.347	1.36	1.374	1.464	1.076	-0.198201	-0.242031	-0.493372	-0.580812	nc	nc	synaptopodin
CACNA2D1	781	NM_000722	-	chr7	1229	1454	1507	1789	1458	1478	1493	1405	9.923	10.687	11.41	10.977	9.028	9.054	9.126	8.304	-0.188291	-0.241668	-0.935257	-1.30358	nc	nc	calcium channel, voltage-dependent, alpha 2/delta subunit 1	chr7:81705332-81705438
UNC13D	201294	NM_199242	-	chr17	691	766	784	780	671	633	741	712	5.584	5.635	5.942	4.79	4.159	3.881	4.533	4.212	-0.324804	-0.240709	-2.57043	-0.905596	nc	nc	unc-13 homolog D (C. elegans)
SBF1	6305	NM_002972	-	chr22	2968	3286	2718	3403	3446	3252	2955	3118	13.816	13.925	11.865	12.039	12.302	11.486	10.414	10.626	-0.0757287	-0.239749	-0.163426	-1.53943	nc	nc	SET binding factor 1
SP4	6671	NM_003112	+	chr7	536	564	529	736	582	638	553	574	6.02	5.766	5.572	6.282	5.013	5.437	4.702	4.72	-0.115932	-0.239028	-0.237353	-0.83455	nc	nc	Sp4 transcription factor	chr7:21485155-21485212
KIAA0195	9772	NM_014738	+	chr17	1889	2121	1816	1996	1809	1742	2037	1762	12.273	12.545	11.065	9.855	9.014	8.588	10.019	8.381	-0.286144	-0.238445	-2.37842	-0.998887	nc	nc	KIAA0195
UBN2	254048	NM_173569	+	chr7	455	484	408	587	486	493	445	468	2.976	2.882	2.503	2.918	2.438	2.447	2.203	2.241	-0.132565	-0.238374	-0.283711	-0.732561	nc	nc	ubinuclein 2
PARVB	29780	NM_001003828	+	chr22	563	598	577	745	704	642	597	596	12.472	12.059	11.987	12.542	11.96	10.791	10.012	9.665	-0.0633803	-0.238033	-0.0963324	-0.909792	nc	nc	parvin, beta
SLC5A3	6526	NM_006933	+	chr21	269	263	233	362	276	237	246	264	3.299	2.936	2.679	3.373	2.596	2.205	2.284	2.37	-0.203055	-0.237784	-0.552281	-0.592017	nc	nc	solute carrier family 5 (sodium/myo-inositol cotransporter), member 3
SULF2	55959	NM_018837	-	chr20	2221	2336	2218	3068	2277	2213	2210	2586	22.482	21.526	21.055	23.601	17.676	16.997	16.936	19.163	-0.284657	-0.237636	-3.16857	-1.32421	nc	nc	sulfatase 2
ADAMTS7	11173	NM_014272	-	chr15	465	503	391	344	369	353	420	330	2.43	2.393	1.916	1.366	1.479	1.4	1.662	1.263	-0.146161	-0.237242	-0.299266	-0.545854	nc	nc	ADAM metallopeptidase with thrombospondin type 1 motif, 7
PCDHGA6	56109	NM_018919	+	chr5	434	521	539	531	548	498	478	483	4.101	4.482	4.777	3.813	3.971	3.571	3.42	3.341	-0.114112	-0.237141	-0.208113	-0.719513	nc	nc	protocadherin gamma subfamily A, 6
MPND	84954	NM_032868	+	chr19	475	522	429	515	526	467	472	447	8.873	8.876	7.515	7.311	7.535	6.619	6.675	6.113	-0.123105	-0.236973	-0.233533	-0.701694	nc	nc	MPN domain containing
PDDC1	347862	NM_182612	-	chr11	283	355	288	389	387	380	296	313	11.29	12.893	10.775	11.794	11.84	11.502	8.94	9.141	0.0182268	-0.236635	0.0159351	-0.622481	nc	nc	Parkinson disease 7 domain containing 1
CDKAL1	54901	NM_017774	+	chr6	483	465	512	627	578	578	467	525	7.342	6.435	7.299	7.243	6.738	6.667	5.374	5.842	-0.0383013	-0.236174	-0.0462277	-0.737839	nc	nc	CDK5 regulatory subunit associated protein 1-like 1	chr6:21087328-21087432
ST5	6764	NM_005418	-	chr11	765	849	750	939	941	867	805	801	5.927	5.988	5.449	5.529	5.591	5.097	4.722	4.543	-0.0564564	-0.235569	-0.089645	-1.0331	nc	nc	suppression of tumorigenicity 5
PEPD	5184	NM_001166056	-	chr19	3476	3618	3487	3437	3818	3639	3723	3106	67.653	64.102	63.645	50.837	56.987	53.738	54.856	44.255	-0.100384	-0.23544	-0.221856	-0.917223	nc	nc	peptidase D
ZNF423	23090	NM_001271620	-	chr16	1502	1696	1598	1882	1706	1759	1615	1680	10.81	11.112	10.786	10.294	9.416	9.606	8.8	8.852	-0.129682	-0.235406	-0.522134	-1.68699	nc	nc	zinc finger protein 423
MAN1B1	11253	NR_045721	+	chr9	711	750	729	766	739	696	747	681	6.485	6.227	6.235	5.309	5.169	4.817	5.158	4.547	-0.195259	-0.235099	-0.732015	-0.828087	nc	nc	mannosidase, alpha, class 1B, member 1
KIF20A	10112	NM_005733	+	chr5	4164	4769	4641	5022	4865	4777	4689	4546	41.204	42.959	43.067	37.766	36.919	35.866	35.126	32.931	-0.135333	-0.233948	-0.648427	-1.94322	nc	nc	kinesin family member 20A
CYR61	3491	NM_001554	+	chr1	181	189	194	226	273	260	183	171	4.178	3.971	4.199	3.964	4.832	4.553	3.198	2.889	0.146591	-0.233907	0.283711	-0.539989	nc	nc	cysteine-rich, angiogenic inducer, 61
TMEM165	55858	NR_073070	+	chr4	1721	1927	1918	2216	2122	2195	1908	1941	21.906	22.329	22.895	21.436	20.714	21.199	18.386	18.087	-0.044214	-0.233897	-0.0862714	-1.79005	nc	nc	transmembrane protein 165
BRSK2	9024	NR_046331	+	chr11	156	165	130	174	154	154	129	140	0.985	0.949	0.77	0.835	0.746	0.738	0.617	0.647	-0.117497	-0.233401	-0.179598	-0.51581	nc	nc	BR serine/threonine kinase 2
LOXL2	4017	NM_002318	-	chr8	1125	1177	1158	1289	1277	1175	1139	1196	12.798	12.189	12.354	11.144	11.141	10.142	9.81	9.961	-0.132095	-0.233231	-0.413921	-1.21658	nc	nc	lysyl oxidase-like 2
CNFN	84518	NM_032488	-	chr19	39	67	62	44	14	26	34	22	3.043	4.759	4.537	2.609	0.838	1.539	2.008	1.257	-0.294893	-0.232836	NA	-0.851204	na	nc	cornifelin
CRHR1-IT1	147081	NR_026905	+	chr17	49	49	54	63	40	50	36	31	0.526	0.479	0.544	0.514	0.329	0.407	0.293	0.244	-0.129574	-0.232807	-0.250653	-0.710459	nc	nc	CRHR1 intronic transcript 1
SERINC2	347735	NM_178865	+	chr1	148	226	143	130	121	120	142	111	2.862	3.978	2.593	1.91	1.794	1.76	2.079	1.571	-0.251726	-0.232746	-0.861675	-0.555362	nc	nc	serine incorporator 2
ILF3-AS1	147727	NR_024333	-	chr19	325	403	375	509	399	431	332	417	4.275	4.825	4.625	5.088	4.025	4.301	3.306	4.015	-0.106571	-0.231798	-0.179598	-0.600808	nc	nc	ILF3 antisense RNA 1 (head to head)
RAB28	9364	NM_001017979	-	chr4	167	182	187	293	179	207	160	197	6.632	6.58	6.965	8.843	5.452	6.238	4.811	5.728	-0.1557	-0.231029	-0.300325	-0.505699	nc	nc	RAB28, member RAS oncogene family
BCKDHB	594	NM_000056	+	chr6	306	282	333	366	373	331	290	310	6.865	5.759	7.006	6.24	6.417	5.634	4.925	5.091	-0.0481018	-0.230978	-0.0546592	-0.585768	nc	nc	branched chain keto acid dehydrogenase E1, beta polypeptide	chr6:80991189-80991256
PCDHGB5	56101	NM_018925	+	chr5	380	472	462	488	495	452	432	426	3.626	4.1	4.134	3.539	3.622	3.272	3.121	2.976	-0.0940979	-0.230616	-0.154556	-0.661679	nc	nc	protocadherin gamma subfamily B, 5
NBEAL2	23218	NM_015175	+	chr3	1021	1245	987	1227	1043	984	1102	1083	3.267	3.627	2.962	2.984	2.56	2.389	2.67	2.537	-0.277982	-0.230028	-1.93712	-0.909792	nc	nc	neurobeachin-like 2
ZNF589	51385	NM_016089	+	chr3	160	175	170	191	149	168	154	156	3.865	3.848	3.851	3.506	2.76	3.079	2.816	2.759	-0.188106	-0.228592	-0.447958	-0.499389	nc	nc	zinc finger protein 589
PIGQ	9091	NM_148920	+	chr16	910	1124	966	1008	945	933	1013	934	10.543	11.855	10.496	8.875	8.396	8.202	8.885	7.922	-0.234485	-0.228182	-1.13338	-0.752536	nc	nc	phosphatidylinositol glycan anchor biosynthesis, class Q
CTSF	8722	NM_003793	-	chr11	275	260	239	262	216	215	249	225	4.999	4.303	4.074	3.62	3.011	2.965	3.427	2.994	-0.284891	-0.22803	-1.18982	-0.510617	nc	nc	cathepsin F
PDGFRB	5159	NM_002609	-	chr5	658	725	657	977	685	677	617	814	5.241	5.256	4.907	5.914	4.184	4.091	3.72	4.746	-0.262368	-0.227716	-1.42774	-0.636232	nc	nc	platelet-derived growth factor receptor, beta polypeptide
POLR1A	25885	NM_015425	-	chr2	2121	2369	2034	2722	2506	2403	2225	2354	10.866	11.048	9.772	10.598	9.846	9.341	8.629	8.828	-0.0972147	-0.227505	-0.273905	-1.45614	nc	nc	polymerase (RNA) I polypeptide A, 194kDa
PIR	8544	NM_001018109	-	chrX	598	714	736	1045	779	739	664	794	18.118	19.693	20.912	24.061	18.1	16.988	15.23	17.611	-0.156421	-0.227086	-0.392508	-0.614453	nc	nc	pirin (iron-binding nuclear protein)
DDX42	11325	NM_203499	+	chr17	4092	4507	4419	5230	5114	5228	4541	4599	38.422	38.523	38.911	37.319	36.824	37.245	32.279	31.612	-0.017055	-0.22625	-0.0303384	-2.45736	nc	nc	DEAD (Asp-Glu-Ala-Asp) box helicase 42
LARS2-AS1	100885795	NR_048543	-	chr3	630	688	666	799	718	798	724	630	8.988	8.935	8.91	8.663	7.856	8.638	7.819	6.58	-0.0615087	-0.225449	-0.0969488	-0.776791	nc	nc	LARS2 antisense RNA 1
TCTA	6988	NM_022171	+	chr3	129	190	160	142	124	118	142	119	10.936	14.663	12.72	9.149	8.062	7.59	9.113	7.385	-0.258981	-0.224912	-0.886253	-0.475331	nc	nc	T-cell leukemia translocation altered
MEGF8	1954	NM_001410	+	chr19	2275	2513	1991	2727	2141	2035	2328	2364	7.218	7.258	5.924	6.575	5.209	4.899	5.591	5.491	-0.324401	-0.224812	-3.40503	-1.06151	nc	nc	multiple EGF-like-domains 8
COL1A1	1277	NM_000088	-	chr17	107	107	121	136	128	112	109	86	0.644	0.586	0.683	0.622	0.591	0.511	0.497	0.379	-0.0817259	-0.224654	-0.102759	-0.476001	nc	nc	collagen, type I, alpha 1
TARBP1	6894	NM_005646	-	chr1	645	699	690	841	796	848	693	715	3.506	3.459	3.517	3.474	3.318	3.497	2.852	2.845	-0.00381993	-0.224032	-0.00328114	-0.850711	nc	nc	TAR (HIV-1) RNA binding protein 1	chr1:234571386-234571695
ADCY7	113	NM_001114	+	chr16	839	839	739	977	913	879	814	847	6.843	6.229	5.652	6.056	5.711	5.44	5.026	5.057	-0.0981791	-0.223602	-0.196181	-0.797643	nc	nc	adenylate cyclase 7
PCDHGA7	56108	NM_018920	+	chr5	390	480	485	506	519	470	448	445	3.685	4.129	4.298	3.634	3.761	3.37	3.205	3.078	-0.0824049	-0.223554	-0.125642	-0.613546	nc	nc	protocadherin gamma subfamily A, 7
SUN2	25777	NM_015374	-	chr22	789	839	779	845	794	799	813	781	9.689	9.379	8.971	7.886	7.477	7.444	7.558	7.021	-0.187887	-0.223395	-0.702389	-0.768861	nc	nc	Sad1 and UNC84 domain containing 2
SLC25A20	788	NM_000387	-	chr3	400	438	448	513	455	457	437	430	11.678	11.64	12.265	11.382	10.187	10.123	9.658	9.19	-0.135565	-0.223371	-0.304872	-0.644469	nc	nc	solute carrier family 25 (carnitine/acylcarnitine translocase), member 20
LENG8	114823	NM_052925	+	chr19	773	895	696	781	788	698	781	738	8.508	8.968	7.184	6.533	6.652	5.829	6.508	5.947	-0.209461	-0.222493	-0.702389	-0.61199	nc	nc	leukocyte receptor cluster (LRC) member 8
RCOR3	55758	NM_001136223	+	chr1	738	819	767	862	833	925	779	789	11.745	11.865	11.447	10.425	10.167	11.169	9.385	9.192	-0.0493101	-0.222244	-0.0725442	-0.838002	nc	nc	REST corepressor 3	chr1:211478332-211478493
C21orf58	54058	NM_058180	-	chr21	262	305	212	247	262	260	252	207	7.152	7.579	5.427	5.124	5.485	5.385	5.207	4.136	-0.104418	-0.222171	-0.153093	-0.460399	nc	nc	chromosome 21 open reading frame 58
GPR124	25960	NM_032777	+	chr8	656	718	573	729	608	567	657	642	4.319	4.304	3.538	3.648	3.07	2.833	3.275	3.095	-0.293843	-0.221867	-1.79217	-0.662591	nc	nc	adhesion G protein-coupled receptor A2
FAHD2CP	729234	NR_003698	+	chr2	93	109	85	91	87	77	77	72	2.887	3.08	2.475	2.147	2.071	1.814	1.81	1.636	-0.160634	-0.221851	-0.331893	-0.489981	nc	nc	fumarylacetoacetate hydrolase domain containing 2C, pseudogene
TLX3	30012	NM_021025	+	chr5	170	227	173	217	220	214	184	169	5.133	6.239	4.899	4.979	5.094	4.903	4.206	3.736	-0.0337339	-0.221438	-0.0330364	-0.459338	nc	nc	T-cell leukemia homeobox 3
SNORD96A	619571	NR_002592	-	chr5	88	98	96	141	101	126	82	89	32.328	32.773	33.073	39.365	28.455	35.12	22.805	23.935	-0.0390398	-0.221291	-0.039054	-0.468376	nc	nc	small nucleolar RNA, C/D box 96A
RABL6	55684	NM_024718	+	chr9	2923	3162	2671	3415	3448	3255	3015	3057	35.303	34.765	30.253	31.345	31.936	29.828	27.567	27.029	-0.0537097	-0.221183	-0.100065	-1.31609	nc	nc	RAB, member RAS oncogene family-like 6
TMEM129	92305	NM_001127266	-	chr4	433	455	385	442	355	400	415	405	10.517	10.06	8.769	8.159	6.612	7.371	7.631	7.201	-0.269418	-0.221143	-1.1959	-0.555882	nc	nc	transmembrane protein 129, E3 ubiquitin protein ligase
LOC101927181	101927181	NR_108066	+	chr7	110	140	96	99	91	104	96	80	1.408	1.631	1.152	0.963	0.893	1.01	0.93	0.749	-0.15801	-0.220593	-0.31801	-0.480842	nc	nc	uncharacterized LOC101927181
CCDC71	64925	NM_022903	-	chr3	665	726	685	858	799	807	709	733	12.528	12.451	12.102	12.284	11.544	11.535	10.112	10.109	-0.0556724	-0.220541	-0.0892271	-0.821639	nc	nc	coiled-coil domain containing 71
SNHG16	100507246	NR_038111	+	chr17	5918	6507	6572	7715	7440	7830	6409	7011	64.284	64.344	66.947	63.688	61.978	64.533	52.704	55.752	-0.00510349	-0.220364	-0.00734211	-2.04891	nc	nc	small nucleolar RNA host gene 16
CIRBP	1153	NR_023313	+	chr19	4595	4886	4663	4906	4883	5041	4818	4728	39.269	38.012	37.371	31.863	32.003	32.687	31.171	29.58	-0.129502	-0.220049	-0.482754	-1.27013	nc	nc	cold inducible RNA binding protein
FARP1	10160	NM_001286839	+	chr13	1889	2030	1831	2742	2411	2525	1880	2272	15.464	15.128	14.057	17.059	15.136	15.684	11.651	13.616	0.0220489	-0.219898	0.0267095	-0.794644	nc	nc	FERM, RhoGEF (ARHGEF) and pleckstrin domain protein 1 (chondrocyte-derived)
MSRB2	22921	NM_012228	+	chr10	536	594	588	661	530	559	637	514	25.824	26.052	26.567	24.202	19.582	20.434	23.234	18.129	-0.257909	-0.219854	-1.42807	-0.616375	nc	nc	methionine sulfoxide reductase B2
MCC	4163	NM_001085377	-	chr5	763	814	744	929	763	721	774	828	6.595	6.405	6.031	6.103	5.058	4.729	5.065	5.239	-0.270282	-0.219723	-1.91708	-0.831541	nc	nc	mutated in colorectal cancers
CYB5B	80777	NM_030579	+	chr16	1494	1568	1628	1900	1861	1939	1554	1729	87.233	83.344	89.143	84.309	83.332	85.901	68.691	73.905	0.00558681	-0.219546	0.00645837	-1.18622	nc	nc	cytochrome b5 type B (outer mitochondrial membrane)
DNPH1	10591	NM_006443	-	chr6	1207	1352	1171	1534	1432	1247	1279	1334	60.81	62.007	55.326	58.733	55.328	47.668	48.782	49.201	-0.143653	-0.219187	-0.471393	-1.05221	nc	nc	2'-deoxynucleoside 5'-phosphate N-hydrolase 1
CTU1	90353	NM_145232	-	chr19	227	299	233	366	310	322	268	247	5.735	6.876	5.52	7.027	6.006	6.172	5.126	4.568	-0.0136881	-0.21892	-0.0112408	-0.464067	nc	nc	cytosolic thiouridylase subunit 1
BGN	633	NM_001711	+	chrX	735	859	783	643	589	599	770	663	17.562	18.684	17.545	11.676	10.793	10.859	13.928	11.597	-0.36711	-0.218112	-2.48053	-0.48018	nc	nc	biglycan
KIAA1715	80856	NM_030650	-	chr2	706	750	717	913	768	835	751	772	14.509	14.032	13.819	14.26	12.104	13.021	11.685	11.615	-0.117196	-0.216399	-0.28702	-0.794644	nc	nc	KIAA1715	chr2:176834927-176835145
CDCA7	83879	NM_031942	+	chr2	979	1059	1043	1228	1192	1221	1089	1056	19.139	18.846	19.121	18.244	17.871	18.111	16.117	15.113	-0.0312106	-0.216338	-0.0462277	-0.992997	nc	nc	cell division cycle associated 7
LY6E	4061	NM_002346	+	chr8	742	816	756	772	826	831	765	751	49.56	49.616	47.354	39.187	42.31	42.114	38.683	36.722	-0.0814257	-0.216201	-0.134886	-0.647087	nc	nc	lymphocyte antigen 6 complex, locus E
CEND1	51286	NM_016564	-	chr11	370	444	357	423	406	413	373	391	21.748	23.757	19.678	18.895	18.301	18.419	16.598	16.824	-0.11543	-0.216	-0.202458	-0.513829	nc	nc	cell cycle exit and neuronal differentiation 1
SEC24A	10802	NM_021982	+	chr5	1010	1037	1078	1269	1169	1152	1116	1069	8.14	7.608	8.147	7.772	7.225	7.044	6.809	6.307	-0.102681	-0.215925	-0.263852	-0.941449	nc	nc	SEC24 homolog A, COPII coat complex component
SPRYD7	57213	NR_023351	-	chr13	348	377	450	442	417	434	364	408	3.154	3.111	3.825	3.045	2.899	2.985	2.498	2.707	-0.0898151	-0.215603	-0.134596	-0.501105	nc	nc	SPRY domain containing 7
PSMB1	5689	NM_002793	-	chr6	3812	4168	4205	5145	4966	5276	4233	4486	138.881	138.234	143.669	142.452	138.75	145.844	116.751	119.646	0.0404851	-0.215375	0.0868131	-1.80161	nc	nc	proteasome subunit beta 1
TMEM80	283232	NM_001276274	+	chr11	135	152	97	141	122	143	115	105	4.191	4.296	2.824	3.327	2.905	3.368	2.703	2.386	-0.0856549	-0.214523	-0.110256	-0.424376	nc	nc	transmembrane protein 80
ADAMTS10	81794	NM_030957	-	chr19	43	48	49	45	35	34	30	26	0.343	0.349	0.367	0.273	0.214	0.206	0.181	0.152	-0.154325	-0.214236	NA	-0.635599	na	nc	ADAM metallopeptidase with thrombospondin type 1 motif, 10
ZNF513	130557	NM_144631	-	chr2	789	917	805	1109	1007	1022	859	925	12.835	13.579	12.28	13.71	12.562	12.614	10.578	11.015	-0.0245641	-0.214173	-0.030056	-0.752536	nc	nc	zinc finger protein 513
AP3B2	8120	NM_001278512	-	chr15	305	360	316	324	288	321	354	251	2.44	2.622	2.371	1.97	1.767	1.949	2.144	1.47	-0.200104	-0.213772	-0.555903	-0.427352	nc	nc	adaptor-related protein complex 3, beta 2 subunit
DNMT1	1786	NM_001379	-	chr19	7566	8433	7737	9146	9409	9260	8204	8449	41.254	41.858	39.562	37.898	39.344	38.309	33.864	33.725	-0.0164482	-0.213728	-0.0279993	-2.07223	nc	nc	DNA (cytosine-5-)-methyltransferase 1
LDLRAD3	143458	NM_174902	+	chr11	377	400	359	412	396	405	369	378	9.607	9.279	8.579	7.978	7.739	7.83	7.118	7.051	-0.110742	-0.213555	-0.19206	-0.511202	nc	nc	low density lipoprotein receptor class A domain containing 3
PCOLCE-AS1	100129845	NR_038910	-	chr7	1368	1531	1350	1636	1468	1436	1425	1520	14.257	14.525	13.194	12.957	11.733	11.355	11.243	11.597	-0.189939	-0.213466	-1.04654	-1.01617	nc	nc	PCOLCE antisense RNA 1
PLXNA1	5361	NM_032242	+	chr3	2323	2423	1983	2250	2557	2424	2375	2059	10.797	10.252	8.643	7.947	9.114	8.548	8.357	7.006	-0.0471786	-0.21308	-0.0654549	-0.635599	nc	nc	plexin A1
CUX2	23316	NM_015267	+	chr12	997	1179	988	947	1400	1331	1116	865	5.911	6.364	5.494	4.267	6.366	5.988	5.009	3.755	0.146492	-0.212995	0.342257	-0.485432	nc	nc	cut-like homeobox 2	chr12:111627567-111627649
WFS1	7466	NM_001145853	+	chr4	387	442	392	434	449	419	427	370	3.829	3.982	3.638	3.264	3.407	3.146	3.199	2.68	-0.0971732	-0.212993	-0.1593	-0.501883	nc	nc	Wolfram syndrome 1 (wolframin)
TBXA2R	6915	NM_201636	-	chr19	113	132	116	118	132	109	114	88	2.442	2.597	2.351	1.938	2.188	1.787	1.865	1.392	-0.0905662	-0.212027	-0.120505	-0.408772	nc	nc	thromboxane A2 receptor
CELF3	11189	NM_001172649	-	chr1	631	772	662	853	802	787	722	717	13.373	14.895	13.158	13.739	13.035	12.656	11.584	11.125	-0.0594564	-0.211157	-0.0926628	-0.678531	nc	nc	CUGBP, Elav-like family member 3
LOC101928909	101928909	NR_110134	+	chr14	191	194	198	224	217	231	175	198	4.068	3.761	3.954	3.625	3.544	3.733	2.821	3.087	-0.0311526	-0.211052	-0.0290321	-0.407076	nc	nc	uncharacterized LOC101928909
HOGA1	112817	NM_138413	+	chr10	94	97	73	85	76	64	70	67	2.527	2.374	1.84	1.736	1.567	1.305	1.424	1.318	-0.188128	-0.210882	-0.477711	-0.443909	nc	nc	4-hydroxy-2-oxoglutarate aldolase 1
SYNE3	161176	NM_152592	-	chr14	196	206	174	177	135	137	172	168	1.771	1.694	1.474	1.215	0.935	0.939	1.176	1.111	-0.34658	-0.210683	-1.86203	-0.401188	nc	nc	spectrin repeat containing, nuclear envelope family member 3
RBBP8	5932	NM_203292	+	chr18	2117	2324	2526	2680	2844	3015	2471	2376	21.503	21.489	24.062	20.688	22.154	23.236	19.001	17.668	0.0695299	-0.210654	0.153335	-1.06064	nc	nc	retinoblastoma binding protein 8
ARVCF	421	NM_001670	-	chr22	1169	1307	1137	1219	1090	1053	1324	1055	10.703	10.893	9.762	8.482	7.653	7.315	9.177	7.071	-0.303951	-0.209203	-2.40461	-0.571881	nc	nc	armadillo repeat gene deleted in velocardiofacial syndrome
BDNF-AS	497258	NR_033312	+	chr11	191	186	139	234	88	84	150	183	2.481	2.2	1.693	2.31	0.877	0.828	1.475	1.74	-0.609009	-0.209038	-7.26118	-0.394135	dn	nc	BDNF antisense RNA
AMDHD2	51005	NM_001145815	+	chr16	318	360	299	335	317	310	327	299	4.712	4.856	4.155	3.772	3.602	3.485	3.668	3.243	-0.179622	-0.208427	-0.45332	-0.430327	nc	nc	amidohydrolase domain containing 2
MTG1	92170	NM_138384	+	chr10	880	957	879	1150	1004	979	956	973	23.16	22.928	21.695	23.001	20.264	19.55	19.048	18.747	-0.134769	-0.207996	-0.424642	-0.797643	nc	nc	mitochondrial ribosome-associated GTPase 1
PSTPIP1	9051	NM_003978	+	chr15	241	253	229	221	247	226	236	200	5.095	4.87	4.541	3.551	4.005	3.626	3.778	3.096	-0.120744	-0.207562	-0.190427	-0.39348	nc	nc	proline-serine-threonine phosphatase interacting protein 1
VAC14-AS1	100130894	NR_034083	+	chr16	588	548	537	671	660	582	589	564	6.984	5.925	5.981	6.056	6.012	5.245	5.296	4.904	-0.0890711	-0.207538	-0.150058	-0.567069	nc	nc	VAC14 antisense RNA 1
GLIPR2	152007	NR_104641	+	chr9	1052	1118	1046	1350	1249	1208	1156	1131	15.39	14.889	14.35	15.009	14.013	13.409	12.803	12.113	-0.0785443	-0.207282	-0.167237	-0.869735	nc	nc	GLI pathogenesis-related 2
CHGB	1114	NM_001819	+	chr20	458	500	443	446	419	396	479	413	5.956	5.919	5.402	4.408	4.179	3.907	4.716	3.932	-0.267752	-0.206711	-1.17299	-0.442233	nc	nc	chromogranin B
SRF	6722	NM_003131	+	chr6	1181	1199	1045	1423	1409	1317	1205	1216	20.457	18.906	16.975	18.732	18.717	17.309	15.801	15.42	-0.0243819	-0.20665	-0.0304601	-0.750396	nc	nc	serum response factor (c-fos serum response element-binding transcription factor)
PCCB	5096	NM_001178014	+	chr3	1495	1621	1557	2103	1961	1978	1616	1775	23.537	23.233	22.989	25.162	23.677	23.629	19.261	20.458	0.0203092	-0.20664	0.0265981	-0.899731	nc	nc	propionyl CoA carboxylase, beta polypeptide
LOC102546226	102546226	NR_105021	-	chr5	234	224	246	213	182	217	150	256	3.806	3.317	3.753	2.633	2.27	2.678	1.847	3.049	-0.228016	-0.206558	-0.663439	-0.380481	nc	nc	uncharacterized LOC102546226
HEXDC	284004	NM_173620	+	chr17	158	175	157	117	122	134	156	88	2.377	2.397	2.215	1.338	1.408	1.53	1.777	0.969	-0.196584	-0.206275	-0.493416	-0.410607	nc	nc	hexosaminidase (glycosyl hydrolase family 20, catalytic domain) containing
CCDC74B	91409	NM_001258307	-	chr2	265	366	300	264	385	349	318	223	7.417	9.326	7.874	5.616	8.264	7.412	6.738	4.569	0.0508697	-0.206019	0.0549723	-0.376764	nc	nc	coiled-coil domain containing 74B
PLXND1	23129	NM_015103	-	chr3	472	548	479	565	542	523	537	475	2.161	2.284	2.056	1.966	1.903	1.817	1.861	1.592	-0.119018	-0.205895	-0.24429	-0.51581	nc	nc	plexin D1
PPP6R2	9701	NM_001242899	+	chr22	613	700	617	710	716	647	699	604	5.787	6.015	5.462	5.093	5.183	4.634	4.995	4.174	-0.12194	-0.205396	-0.27135	-0.556669	nc	nc	protein phosphatase 6, regulatory subunit 2
QPRT	23475	NM_014298	+	chr16	1128	1217	1125	1309	1008	977	1206	1199	33.373	32.778	31.214	29.432	22.871	21.932	27.012	25.969	-0.397202	-0.205205	-5.7527	-0.838856	nc	nc	quinolinate phosphoribosyltransferase
TTN-AS1	100506866	NR_038271	+	chr2	537	450	457	482	426	466	454	478	6.865	5.237	5.479	4.683	4.176	4.52	4.394	4.473	-0.215681	-0.204751	-0.66639	-0.424268	nc	nc	TTN antisense RNA 1
PIR-FIGF	100532742	NR_037859	-	chrX	723	838	874	1277	923	872	832	960	7.406	7.815	8.396	9.942	7.251	6.778	6.452	7.199	-0.171143	-0.20472	-0.474103	-0.476942	nc	nc	PIR-FIGF readthrough
MED11	400569	NM_001001683	+	chr17	161	199	161	197	177	177	160	169	12.03	13.535	11.281	11.186	10.142	10.034	9.05	9.244	-0.124823	-0.204665	-0.199547	-0.375501	nc	nc	mediator complex subunit 11
WDR90	197335	NM_145294	+	chr16	839	891	705	707	781	730	738	509	4.229	4.089	3.333	2.708	3.019	2.792	2.816	1.878	-0.181353	-0.204532	-0.468745	-0.408508	nc	nc	WD repeat domain 90
NME7	29922	NR_104229	-	chr1	417	551	578	692	502	536	559	523	6.48	7.795	8.424	8.173	5.983	6.32	6.577	5.95	-0.215428	-0.20427	-0.734403	-0.464067	nc	nc	NME/NM23 family member 7
HMGB3	3149	NM_005342	+	chrX	2468	2698	2808	3316	3425	3349	2881	2835	108.256	107.733	115.508	110.539	115.214	111.46	95.67	91.036	0.0591386	-0.204226	0.135817	-1.27789	nc	nc	high mobility group box 3
MAB21L2	10586	NM_006439	+	chr4	3298	3440	3138	3970	3994	3790	3397	3630	80.771	76.694	72.071	73.89	75.015	70.427	62.983	65.082	-0.0276343	-0.203977	-0.0469435	-1.2833	nc	nc	mab-21-like 2 (C. elegans)
FURIN	5045	NM_001289823	+	chr15	326	364	308	357	328	341	341	312	3.615	3.675	3.203	3.009	2.79	2.869	2.863	2.533	-0.152027	-0.20378	-0.331425	-0.419142	nc	nc	furin (paired basic amino acid cleaving enzyme)
CUL7	9820	NM_001168370	-	chr6	1451	1564	1419	1552	1554	1581	1595	1408	7.175	7.04	6.58	5.832	5.893	5.932	5.971	5.097	-0.116817	-0.203608	-0.31223	-0.677983	nc	nc	cullin 7
UGDH-AS1	100885776	NR_047679	+	chr4	243	255	255	219	190	199	227	226	2.166	2.069	2.132	1.484	1.299	1.346	1.532	1.475	-0.298053	-0.203305	-1.27832	-0.372014	nc	nc	UGDH antisense RNA 1
DPM3	54344	NM_018973	-	chr1	719	829	850	1115	906	914	812	921	51.538	54.094	57.138	60.739	49.804	49.71	44.064	48.329	-0.112617	-0.203285	-0.247206	-0.585768	nc	nc	dolichyl-phosphate mannosyltransferase polypeptide 3
GPR173	54328	NM_018969	+	chrX	135	172	140	182	162	116	130	153	3.182	3.691	3.095	3.261	2.929	2.075	2.32	2.64	-0.184922	-0.203187	-0.426097	-0.367483	nc	nc	G protein-coupled receptor 173
TRAF3	7187	NM_001199427	+	chr14	413	430	387	579	510	571	412	464	7.492	7.101	6.584	7.983	7.095	7.86	5.658	6.162	0.0464075	-0.203128	0.055844	-0.454614	nc	nc	TNF receptor-associated factor 3	chr14:103356688-103356763
ABCA2	20	NM_212533	-	chr9	591	718	564	629	537	522	623	605	2.112	2.336	1.89	1.708	1.472	1.415	1.686	1.583	-0.321503	-0.202815	-2.05288	-0.468886	nc	nc	ATP-binding cassette, sub-family A (ABC1), member 2
HDAC9	9734	NM_058176	+	chr7	844	885	986	1173	795	822	958	981	7.353	7.019	8.056	7.766	5.312	5.434	6.318	6.257	-0.375973	-0.202692	-4.14587	-0.666529	nc	nc	histone deacetylase 9
CLU	1191	NR_045494	-	chr8	3714	4288	4085	4229	3564	3450	4338	3926	34.42	36.176	35.503	29.785	25.331	24.26	30.436	26.636	-0.368752	-0.201844	-5.77072	-0.856336	nc	nc	clusterin
GAL	51083	NM_015973	+	chr11	1178	1220	1117	1335	1224	1350	1243	1202	83.758	78.966	74.481	72.137	66.742	72.83	66.908	62.566	-0.0983833	-0.201418	-0.226723	-0.75336	nc	nc	galanin/GMAP prepropeptide
ETFB	2109	NM_001985	-	chr19	841	815	824	850	750	770	891	762	28.964	25.552	26.613	22.247	19.809	20.121	23.231	19.212	-0.264764	-0.20128	-1.50398	-0.510617	nc	nc	electron-transfer-flavoprotein, beta polypeptide
CDR2L	30850	NM_014603	+	chr17	870	940	849	1104	1054	957	876	1007	16.46	16.19	15.064	15.874	15.293	13.738	12.547	13.948	-0.0843835	-0.201072	-0.167421	-0.659442	nc	nc	cerebellar degeneration-related protein 2-like
STK11	6794	NM_000455	+	chr19	971	1066	876	1145	1054	1070	945	1082	19.726	19.714	16.689	17.677	16.421	16.493	14.534	16.091	-0.110365	-0.200804	-0.256206	-0.606002	nc	nc	serine/threonine kinase 11
SLC43A1	8501	NM_003627	-	chr11	160	169	157	213	190	182	145	175	2.519	2.422	2.318	2.549	2.294	2.174	1.728	2.017	-0.0611488	-0.200671	-0.0706663	-0.355866	nc	nc	solute carrier family 43 (amino acid system L transporter), member 1
SRCRB4D	136853	NM_080744	-	chr7	91	110	95	122	44	73	94	84	1.393	1.533	1.364	1.419	0.517	0.848	1.089	0.941	-0.375149	-0.200225	-2.46514	-0.363101	nc	nc	scavenger receptor cysteine rich family, 4 domains
TLN2	83660	NM_015059	+	chr15	1742	1910	1587	1665	1789	1794	1826	1617	6.04	6.028	5.16	4.387	4.757	4.719	4.793	4.104	-0.122405	-0.200034	-0.27135	-0.510719	nc	nc	talin 2
LOC102724050	102724050	NR_120487	+	chr12	1951	2227	1974	2329	2462	2250	2117	2191	89.746	93.256	85.155	81.418	86.853	78.53	73.723	73.782	-0.0428339	-0.200029	-0.0731881	-0.99494	nc	nc	uncharacterized LOC102724050
FAM160B2	64760	NM_022749	+	chr8	510	485	450	538	524	501	491	486	6.044	5.232	5.001	4.845	4.762	4.505	4.405	4.216	-0.115437	-0.200015	-0.214975	-0.464376	nc	nc	family with sequence similarity 160, member B2
MAP3K6	9064	NM_001297609	-	chr1	300	422	361	400	372	321	379	335	2.065	2.644	2.33	2.092	1.964	1.676	1.975	1.688	-0.196868	-0.199123	-0.550618	-0.395952	nc	nc	mitogen-activated protein kinase kinase kinase 6
C1RL	51279	NM_016546	-	chr12	176	190	159	165	123	127	166	148	3.18	3.125	2.694	2.265	1.704	1.741	2.27	1.957	-0.336772	-0.198657	-1.71389	-0.3455	nc	nc	complement component 1, r subcomponent-like
LMO7	4008	NM_005358	+	chr13	774	837	837	968	776	839	820	898	5.055	4.976	5.126	4.804	3.887	4.157	4.054	4.293	-0.232748	-0.198259	-1.36248	-0.658471	nc	nc	LIM domain 7
SLC2A8	29988	NR_073416	+	chr9	565	634	507	581	618	615	544	583	9.329	9.529	7.85	7.29	7.825	7.704	6.8	7.047	-0.071387	-0.198254	-0.100389	-0.437279	nc	nc	solute carrier family 2 (facilitated glucose transporter), member 8
ULK1	8408	NM_003565	+	chr12	735	917	711	821	785	848	775	806	6.166	7.003	5.593	5.234	5.05	5.397	4.922	4.95	-0.126913	-0.197761	-0.272036	-0.478949	nc	nc	unc-51 like autophagy activating kinase 1
ARHGEF17	9828	NM_014786	+	chr11	545	623	539	673	567	581	568	617	2.328	2.423	2.159	2.185	1.857	1.883	1.837	1.929	-0.197076	-0.197288	-0.734773	-0.515878	nc	nc	Rho guanine nucleotide exchange factor (GEF) 17
COQ9	57017	NM_020312	+	chr16	1090	1169	1148	1194	1251	1233	1206	1115	30.126	29.412	29.755	25.079	26.516	25.857	25.234	22.56	-0.0788223	-0.197273	-0.153472	-0.625564	nc	nc	coenzyme Q9
C19orf54	284325	NM_198476	-	chr19	101	119	120	128	122	114	108	97	2.53	2.713	2.819	2.436	2.343	2.167	2.048	1.779	-0.0898384	-0.196947	-0.118709	-0.344041	nc	nc	chromosome 19 open reading frame 54
ARHGEF10L	55160	NM_018125	+	chr1	336	365	286	384	317	283	322	342	2.314	2.289	1.847	2.01	1.675	1.479	1.679	1.725	-0.259393	-0.19669	-1.02376	-0.386082	nc	nc	Rho guanine nucleotide exchange factor (GEF) 10-like
FBXO17	115290	NR_104026	-	chr19	576	622	611	774	741	826	566	713	6.547	6.436	6.513	6.686	6.459	7.124	4.87	5.933	0.0658159	-0.196666	0.10495	-0.47881	nc	nc	F-box protein 17
TREX1	11277	NM_016381	+	chr3	301	290	247	367	252	302	280	297	7.172	6.291	5.52	6.646	4.605	5.46	5.051	5.181	-0.20136	-0.196458	-0.551815	-0.368366	nc	nc	three prime repair exonuclease 1
ZNF76	7629	NM_001292032	+	chr6	352	387	364	324	310	327	389	287	6.014	6.02	5.833	4.207	4.062	4.239	5.032	3.59	-0.236063	-0.196031	-0.770302	-0.3455	nc	nc	zinc finger protein 76
SNORD16	595097	NR_002440	-	chr15	62	85	84	88	101	53	70	57	16.399	20.466	20.836	17.689	20.487	10.636	14.017	11.037	-0.0796825	-0.195708	-0.108692	-0.374425	nc	nc	small nucleolar RNA, C/D box 16
MAN2C1	4123	NM_001256494	-	chr15	757	843	688	679	732	714	808	638	6.308	6.395	5.377	4.3	4.678	4.515	5.097	3.892	-0.173304	-0.195121	-0.442828	-0.372014	nc	nc	mannosidase, alpha, class 2C, member 1
FAM163A	148753	NM_173509	+	chr1	614	596	584	756	641	600	643	630	32.223	28.473	28.742	30.152	25.798	23.891	25.546	24.204	-0.186044	-0.194995	-0.641678	-0.513851	nc	nc	family with sequence similarity 163, member A
NCDN	23154	NM_001014839	+	chr1	1531	1730	1513	1833	1778	1657	1698	1663	18.491	19.021	17.137	16.824	16.468	15.184	15.525	14.704	-0.124696	-0.194617	-0.40935	-0.810883	nc	nc	neurochondrin
METTL7A	25840	NM_014033	+	chr12	984	1066	987	1159	920	923	1130	988	35.411	34.922	33.309	31.697	25.39	25.202	30.785	26.028	-0.327176	-0.193904	-3.50279	-0.609722	nc	nc	methyltransferase like 7A
RNU6-19P	100873754	NR_046487	-	chr12	1051	1146	1037	1508	1296	1143	1079	1289	463.316	459.894	428.707	505.207	438.144	382.31	360.098	415.986	-0.122307	-0.193706	-0.299266	-0.540866	nc	nc	RNA, U6 small nuclear 19, pseudogene
QTRT1	81890	NM_031209	+	chr19	786	981	812	1115	1060	1008	833	1007	17.153	19.489	16.618	18.492	17.741	16.691	13.762	16.088	-0.0253635	-0.193688	-0.030056	-0.501105	nc	nc	queuine tRNA-ribosyltransferase 1
FAM83D	81610	NM_030919	+	chr20	1637	1719	1613	1833	1780	1808	1800	1663	23.43	22.397	21.65	19.938	19.538	19.634	19.504	17.425	-0.109929	-0.193377	-0.325741	-0.736216	nc	nc	family with sequence similarity 83, member D
SCFD2	152579	NM_152540	-	chr4	383	465	415	542	497	481	444	447	4.93	5.448	5.009	5.302	4.906	4.697	4.326	4.212	-0.0595855	-0.193268	-0.0800758	-0.428391	nc	nc	sec1 family domain containing 2	chr4:53803616-53803767
ASB13	79754	NR_024581	-	chr10	704	711	708	1033	853	916	727	835	7.229	6.646	6.817	8.061	6.717	7.136	5.651	6.276	-0.0207632	-0.192953	-0.0206929	-0.460399	nc	nc	ankyrin repeat and SOCS box containing 13
SLC22A17	51310	NR_110290	-	chr14	1352	1638	1369	1555	1444	1394	1578	1408	17.284	19.062	16.413	15.107	14.157	13.521	15.272	13.177	-0.217202	-0.192904	-1.15197	-0.581371	nc	nc	solute carrier family 22, member 17
CGN	57530	NM_020770	+	chr1	138	110	114	126	101	107	89	122	1.011	0.733	0.783	0.701	0.567	0.595	0.493	0.654	-0.19343	-0.192822	-0.475753	-0.335025	nc	nc	cingulin
FANCA	2175	NM_000135	-	chr16	1149	1272	1144	1298	1473	1430	1298	1164	6.958	7.012	6.496	5.973	6.84	6.57	5.95	5.16	0.0442976	-0.192785	0.069907	-0.610522	nc	nc	Fanconi anemia, complementation group A
CLIP2	7461	NM_003388	+	chr7	795	833	690	891	817	771	753	854	6.695	6.386	5.449	5.702	5.276	4.926	4.8	5.265	-0.17045	-0.192775	-0.54826	-0.485432	nc	nc	CAP-GLY domain containing linker protein 2
TMEM50B	757	NR_040016	-	chr21	1062	1024	1100	1340	1091	1237	1104	1185	8.983	7.885	8.726	8.614	7.077	7.939	7.07	7.338	-0.131105	-0.192547	-0.378709	-0.638561	nc	nc	transmembrane protein 50B
HYAL2	8692	NM_003773	-	chr3	1304	1356	1235	1632	1456	1428	1418	1388	24.255	22.961	21.543	23.07	20.769	20.153	19.968	18.9	-0.11754	-0.192425	-0.358683	-0.735198	nc	nc	hyaluronoglucosaminidase 2
GTPBP2	54676	NM_019096	-	chr6	1077	1260	1103	1111	1053	1109	1178	1111	15.747	16.771	15.124	12.345	11.807	12.303	13.039	11.892	-0.22008	-0.192198	-0.948994	-0.479984	nc	nc	GTP binding protein 2
RPUSD3	285367	NM_173659	-	chr3	695	760	716	899	853	769	740	807	17.408	17.329	16.818	17.113	16.385	14.614	14.032	14.797	-0.0963093	-0.191974	-0.195105	-0.581371	nc	nc	RNA pseudouridylate synthase domain containing 3
RPP25L	138716	NM_148179	-	chr9	214	207	211	193	211	248	207	178	11.505	10.13	10.638	7.885	8.699	10.116	8.425	7.005	-0.0323725	-0.191929	-0.0304978	-0.327234	nc	nc	ribonuclease P/MRP 25kDa subunit-like
IGFBP4	3487	NM_001552	+	chr17	1879	2109	1882	1634	1986	1960	1858	1418	63.963	65.355	60.08	42.272	51.847	50.624	47.882	35.337	-0.0675526	-0.191904	-0.0787519	-0.332133	nc	nc	insulin-like growth factor binding protein 4
CILP2	148113	NM_153221	+	chr19	136	117	90	129	119	93	102	101	1.036	0.812	0.643	0.747	0.695	0.538	0.588	0.563	-0.147734	-0.191901	-0.276715	-0.332486	nc	nc	cartilage intermediate layer protein 2
MZF1	7593	NM_198055	-	chr19	192	246	190	225	207	200	228	167	2.303	2.686	2.137	2.051	1.904	1.82	2.071	1.467	-0.157095	-0.191608	-0.312068	-0.326941	nc	nc	myeloid zinc finger 1
KCNQ2	3785	NM_172108	-	chr20	140	134	107	139	123	89	118	113	1.466	1.277	1.051	1.106	0.988	0.707	0.935	0.866	-0.215838	-0.191532	-0.590253	-0.327234	nc	nc	potassium channel, voltage gated KQT-like subfamily Q, member 2
GOLGA6L17P	642402	NR_111962	+	chr15	487	449	478	573	514	535	422	555	6.978	5.857	6.423	6.239	5.648	5.816	4.578	5.822	-0.0924446	-0.191467	-0.15754	-0.383261	nc	nc	golgin A6 family-like 17, pseudogene	chr15:83103157-83103239
ENDOG	2021	NM_004435	+	chr9	1367	1431	1264	1658	1509	1605	1433	1476	40.444	38.541	35.071	37.279	34.238	36.029	32.097	31.969	-0.0657861	-0.191103	-0.126869	-0.717134	nc	nc	endonuclease G
RRP7B	91695	NR_002184	-	chr22	70	75	81	79	69	89	66	57	0.799	0.78	0.868	0.686	0.604	0.771	0.571	0.477	-0.0570305	-0.191065	-0.0663494	-0.353647	nc	nc	ribosomal RNA processing 7 homolog B, pseudogene
TRAPPC9	83696	NM_031466	-	chr8	418	452	489	541	479	504	450	494	2.955	2.909	3.242	2.907	2.597	2.704	2.409	2.557	-0.113655	-0.190975	-0.217974	-0.421559	nc	nc	trafficking protein particle complex 9
SMARCD3	6604	NM_001003802	-	chr7	465	497	453	428	480	445	509	383	8.704	8.469	7.952	6.089	6.891	6.32	7.213	5.248	-0.138711	-0.190851	-0.272408	-0.339772	nc	nc	SWI/SNF related, matrix associated, actin dependent regulator of chromatin, subfamily d, member 3
S100A4	6275	NM_002961	-	chr1	390	401	383	341	270	265	417	306	33.711	31.553	31.046	22.4	17.898	17.38	27.288	19.363	-0.43747	-0.190603	-3.51553	-0.329411	nc	nc	S100 calcium binding protein A4
SNN	8303	NM_003498	+	chr16	136	132	111	143	129	126	105	128	13.473	11.904	10.312	10.766	9.8	9.471	7.875	9.283	-0.115258	-0.190297	-0.174562	-0.323946	nc	nc	stannin
NELFA	7469	NM_005663	-	chr4	899	1028	938	1235	1130	1162	966	1104	14.678	15.279	14.362	15.324	14.149	14.395	11.94	13.196	-0.0294891	-0.190146	-0.0411922	-0.593993	nc	nc	negative elongation factor complex member A
HSD17B12	51144	NM_016142	+	chr11	849	936	893	1043	1051	1068	938	952	23.915	24.001	23.589	22.327	22.704	22.826	20.003	19.631	-0.0108238	-0.190047	-0.0117397	-0.638006	nc	nc	hydroxysteroid (17-beta) dehydrogenase 12	chr11:43838189-43838222
LMNA	4000	NM_001282626	+	chr1	7462	8487	7623	7857	8060	7750	8566	7462	106.976	110.76	102.485	85.601	88.614	84.3	92.968	78.313	-0.170241	-0.189887	-0.744654	-0.616122	nc	nc	lamin A/C
B3GALT6	126792	NM_080605	+	chr1	625	706	575	900	858	775	647	741	16.698	17.171	14.407	18.274	17.58	15.71	13.086	14.493	0.0209827	-0.189606	0.0199116	-0.411348	nc	nc	UDP-Gal:betaGal beta 1,3-galactosyltransferase polypeptide 6
OGDHL	55753	NM_001143996	-	chr10	281	379	306	308	272	284	318	295	2.597	3.189	2.652	2.163	1.928	1.991	2.225	1.996	-0.248199	-0.189538	-0.859996	-0.332133	nc	nc	oxoglutarate dehydrogenase-like
ALS2CL	259173	NR_033815	-	chr3	247	289	249	267	237	243	263	244	1.251	1.332	1.182	1.027	0.92	0.934	1.008	0.904	-0.211241	-0.189266	-0.596342	-0.332133	nc	nc	ALS2 C-terminal like
DNTTIP1	116092	NM_052951	+	chr20	873	988	900	1287	1217	1103	892	1126	23.324	24.03	22.55	26.131	24.936	22.359	18.042	22.023	0.00427441	-0.189109	0.00354367	-0.458684	nc	nc	deoxynucleotidyltransferase, terminal, interacting protein 1
SOX4	6659	NM_003107	+	chr6	1151	1238	941	1386	1232	1186	1158	1210	21.364	20.918	16.38	19.551	17.537	16.703	16.272	16.442	-0.127548	-0.188823	-0.300068	-0.476001	nc	nc	SRY (sex determining region Y)-box 4
ASTN2	23245	NM_014010	-	chr9	1368	1629	1509	1407	1480	1476	1606	1366	9.357	10.143	9.679	7.314	7.763	7.66	8.316	6.84	-0.163842	-0.188747	-0.492073	-0.427352	nc	nc	astrotactin 2
CNTFR	1271	NM_001207011	-	chr9	856	1012	859	839	992	833	987	779	20.233	21.776	19.041	15.071	17.982	14.939	17.662	13.48	-0.126297	-0.18858	-0.24429	-0.367604	nc	nc	ciliary neurotrophic factor receptor
IQCE	23288	NM_152558	+	chr7	318	352	344	424	397	412	340	369	4.028	4.059	4.087	4.082	3.857	3.96	3.261	3.422	-0.0200097	-0.188378	-0.018565	-0.375501	nc	nc	IQ motif containing E
LOC90246	90246	NR_026954	+	chr3	161	154	172	90	122	139	130	105	1.547	1.347	1.55	0.657	0.899	1.014	0.946	0.739	-0.130727	-0.188366	-0.230518	-0.347805	nc	nc	uncharacterized LOC90246
CMTM1	113540	NM_181296	+	chr16	109	114	111	146	132	131	101	113	33.139	31.551	31.647	33.733	30.776	30.218	23.246	25.15	-0.0319494	-0.18828	-0.0290321	-0.315846	nc	nc	CKLF-like MARVEL transmembrane domain containing 1
UNKL	64718	NM_001193388	-	chr16	259	274	244	339	300	306	265	276	3.338	3.215	2.949	3.321	2.966	2.993	2.586	2.604	-0.0519464	-0.188252	-0.0607332	-0.34037	nc	nc	unkempt family zinc finger-like
RAB30	27314	NM_014488	-	chr11	140	112	102	91	110	105	104	79	6.051	4.406	4.134	2.989	3.646	3.443	3.403	2.499	-0.101647	-0.187935	-0.150755	-0.341308	nc	nc	RAB30, member RAS oncogene family
PCDHGA2	56113	NM_018915	+	chr5	681	836	770	867	805	822	783	812	6.435	7.192	6.824	6.226	5.834	5.894	5.602	5.617	-0.126149	-0.187468	-0.320034	-0.512903	nc	nc	protocadherin gamma subfamily A, 2
PLA2G4A	5321	NM_024420	+	chr1	211	200	228	288	254	227	199	241	2.48	2.14	2.514	2.573	2.29	2.025	1.771	2.074	-0.0870555	-0.187448	-0.118205	-0.319725	nc	nc	phospholipase A2, group IVA (cytosolic, calcium-dependent)	chr1:186933295-186933475
LOC101927267	101927267	NR_120449	-	chr12	1800	1943	1845	1885	1931	2074	1991	1821	11.428	11.23	10.985	9.095	9.402	9.991	9.57	8.464	-0.0900144	-0.187341	-0.188007	-0.572818	nc	nc	uncharacterized LOC101927267
CTB-118N6.3	101927233	NR_109879	+	chr5	193	154	171	177	163	116	169	152	5.279	3.835	4.386	3.679	3.419	2.407	3.5	3.044	-0.249011	-0.187092	-0.804041	-0.311264	nc	nc	SEMA6A antisense RNA 1
B3GAT3	26229	NR_109991	-	chr11	1251	1401	1258	1377	1395	1374	1409	1283	20.288	20.683	19.132	16.971	17.349	16.906	17.298	15.232	-0.11544	-0.186648	-0.300349	-0.556342	nc	nc	beta-1,3-glucuronyltransferase 3
ITPA	3704	NR_052000	+	chr20	1894	1981	1945	2334	2374	2263	1967	2216	48.732	46.4	46.931	45.638	46.844	44.179	38.314	41.74	-0.012568	-0.186489	-0.01647	-0.799256	nc	nc	inosine triphosphatase (nucleoside triphosphate pyrophosphatase)
PCDHGC4	56098	NM_018928	+	chr5	370	458	375	476	451	431	418	414	3.474	3.915	3.302	3.397	3.248	3.071	2.971	2.846	-0.0925686	-0.186473	-0.148916	-0.375501	nc	nc	protocadherin gamma subfamily C, 4
DACT3	147906	NM_145056	-	chr19	225	251	208	226	240	231	226	208	3.149	3.198	2.73	2.404	2.576	2.453	2.394	2.131	-0.0936858	-0.186444	-0.1283	-0.31534	nc	nc	dishevelled-binding antagonist of beta-catenin 3
KIAA0513	9764	NM_001286565	+	chr16	155	164	165	198	147	171	175	143	3.317	3.195	3.311	3.22	2.412	2.777	2.835	2.24	-0.166797	-0.18594	-0.349713	-0.309691	nc	nc	KIAA0513
STEAP3	55240	NM_182915	+	chr2	321	326	298	357	257	236	312	329	5.672	5.243	4.938	4.794	3.482	3.164	4.173	4.256	-0.400225	-0.185892	-3.12733	-0.344437	nc	nc	STEAP family member 3, metalloreductase
RNF123	63891	NM_022064	+	chr3	1501	1751	1571	1822	1542	1644	1731	1675	10.064	10.687	9.878	9.284	7.929	8.363	8.786	8.221	-0.226948	-0.185466	-1.68475	-0.718348	nc	nc	ring finger protein 123
LOC101448202	101448202	NR_103451	-	chr9	54	81	54	61	65	57	43	50	1.651	2.255	1.548	1.418	1.524	1.322	0.995	1.119	-0.0731583	-0.1854	-0.0979166	-0.375501	nc	nc	uncharacterized LOC101448202
SYCE2	256126	NM_001105578	-	chr19	208	224	202	268	264	250	240	189	8.374	8.209	7.626	8.2	8.151	7.637	7.315	5.57	-0.00558157	-0.185379	-0.0039323	-0.313832	nc	nc	synaptonemal complex central element protein 2
DIP2C	22982	NM_014974	-	chr10	539	557	530	603	590	615	557	566	3.052	2.871	2.814	2.595	2.562	2.642	2.388	2.346	-0.0705477	-0.185229	-0.108826	-0.427352	nc	nc	disco-interacting protein 2 homolog C
PCDH10	57575	NM_032961	+	chr4	318	382	347	535	391	374	332	429	2.693	2.945	2.756	3.444	2.54	2.403	2.129	2.66	-0.158276	-0.184936	-0.352517	-0.325784	nc	nc	protocadherin 10	chr4:134074437-134074588
ACTR1B	10120	NM_005735	-	chr2	449	555	490	501	566	478	539	449	10.5	11.816	10.746	8.904	10.151	8.482	9.543	7.687	-0.0982308	-0.184781	-0.158382	-0.347239	nc	nc	ARP1 actin-related protein 1 homolog B, centractin beta (yeast)
PIGV	55650	NM_017837	+	chr1	185	162	186	180	159	159	168	166	3.302	2.632	3.113	2.441	2.176	2.153	2.27	2.169	-0.199196	-0.184767	-0.500835	-0.304396	nc	nc	phosphatidylinositol glycan anchor biosynthesis, class V
SELENBP1	8991	NM_003944	-	chr1	553	564	580	573	429	374	629	500	10.308	9.57	10.139	8.117	6.133	5.289	8.876	6.823	-0.505095	-0.184618	-6.02427	-0.353647	dn	nc	selenium binding protein 1
MIB2	142678	NR_033183	+	chr1	506	563	485	502	609	533	528	496	4.288	4.343	3.855	3.233	3.958	3.427	3.388	3.077	-0.0397455	-0.184388	-0.0442926	-0.353647	nc	nc	mindbomb E3 ubiquitin protein ligase 2
CDKN2AIPNL	91368	NM_080656	-	chr5	570	611	618	778	732	712	606	691	42.953	41.914	43.673	44.554	42.303	40.709	34.571	38.12	-0.0256206	-0.184157	-0.029666	-0.442338	nc	nc	CDKN2A interacting protein N-terminal like
BLCAP	10904	NM_001167821	-	chr20	145	158	130	185	150	159	152	133	14.527	14.41	12.214	14.086	11.525	12.087	11.529	9.755	-0.105563	-0.184041	-0.154235	-0.30087	nc	nc	bladder cancer associated protein
HIST1H2BK	85236	NM_080593	-	chr6	921	1060	1071	869	971	967	1077	868	63.938	66.989	69.726	45.847	51.696	50.936	56.603	44.113	-0.162883	-0.183874	-0.400427	-0.33381	nc	nc	histone cluster 1, H2bk
KRT10	3858	NM_000421	-	chr17	804	801	642	1008	929	873	805	821	12.117	10.99	9.074	11.545	10.737	9.983	9.185	9.058	-0.0366336	-0.183681	-0.0434462	-0.395952	nc	nc	keratin 10, type I
ANKS3	124401	NR_040252	-	chr16	508	549	501	602	560	583	576	509	5.038	4.956	4.66	4.537	4.259	4.387	4.325	3.695	-0.0930592	-0.183532	-0.167932	-0.401853	nc	nc	ankyrin repeat and sterile alpha motif domain containing 3
PAN2	9924	NM_014871	-	chr12	551	673	566	534	548	599	621	526	4.052	4.505	3.903	2.984	3.09	3.342	3.457	2.832	-0.156659	-0.183469	-0.351116	-0.32994	nc	nc	PAN2 poly(A) specific ribonuclease subunit
LOC100507156	100507156	NR_038323	+	chr8	562	462	552	538	617	567	510	540	3.398	2.543	3.13	2.472	2.861	2.602	2.335	2.391	-0.0318556	-0.183464	-0.0335144	-0.338143	nc	nc	uncharacterized LOC100507156
LPCAT4	254531	NM_153613	-	chr15	668	753	620	829	744	794	684	764	11.218	11.512	9.764	10.58	9.582	10.117	8.696	9.393	-0.0785987	-0.183309	-0.132854	-0.436035	nc	nc	lysophosphatidylcholine acyltransferase 4	chr15:34653370-34653430
TRABD	80305	NM_025204	+	chr22	590	625	571	719	759	679	603	663	13.798	13.306	12.523	12.779	13.613	12.048	10.676	11.351	-3.14108e-05	-0.183188	-3.40444e-05	-0.444744	nc	nc	TraB domain containing
TTYH3	80727	NM_025250	+	chr7	4769	5388	4552	6062	5533	5185	5039	5639	80.242	82.528	71.826	77.514	71.396	66.194	64.186	69.459	-0.135336	-0.182993	-0.586509	-0.797605	nc	nc	tweety family member 3
OSER1-AS1	100505783	NR_038337	+	chr20	144	142	152	145	128	134	121	147	2.203	1.978	2.181	1.686	1.502	1.555	1.401	1.646	-0.1813	-0.182668	-0.40887	-0.293758	nc	nc	OSER1 antisense RNA 1 (head to head)
C2orf43	60526	NR_104233	-	chr2	493	484	554	601	610	599	552	518	3.651	3.263	3.847	3.382	3.464	3.365	3.094	2.808	-0.0149373	-0.182648	-0.0141676	-0.389603	nc	nc	lipid droplet associated hydrolase
IL17RE	132014	NR_104198	+	chr3	35	40	28	43	30	33	15	26	0.327	0.34	0.245	0.305	0.215	0.234	0.106	0.178	-0.0879348	-0.182588	NA	-0.521502	na	nc	interleukin 17 receptor E
ASB1	51665	NM_001040445	+	chr2	500	561	453	620	543	566	520	549	13.12	13.401	11.147	12.364	10.927	11.269	10.33	10.546	-0.108048	-0.182543	-0.199547	-0.386896	nc	nc	ankyrin repeat and SOCS box containing 1
GGT1	2678	NM_013430	+	chr22	244	272	231	258	202	209	269	214	3.774	3.83	3.351	3.033	2.396	2.453	3.15	2.423	-0.301578	-0.182353	-1.36893	-0.304396	nc	nc	gamma-glutamyltransferase 1
KIAA1217	56243	NM_019590	+	chr10	90	139	103	164	93	91	112	104	0.408	0.574	0.438	0.565	0.323	0.313	0.385	0.345	-0.257874	-0.182273	-0.896777	-0.302116	nc	nc	KIAA1217
AIFM3	150209	NR_027464	+	chr22	153	153	168	150	126	119	150	139	1.759	1.601	1.811	1.31	1.111	1.038	1.305	1.17	-0.274364	-0.182233	-1.02238	-0.293008	nc	nc	apoptosis-inducing factor, mitochondrion-associated, 3
DGKZ	8525	NM_201532	+	chr11	1632	1934	1656	2189	2172	1988	1758	2029	15.21	16.408	14.474	15.504	15.524	14.058	12.404	13.844	-0.0251075	-0.182113	-0.0356093	-0.61199	nc	nc	diacylglycerol kinase, zeta
FBXL6	26233	NM_012162	-	chr8	621	657	582	717	684	644	660	645	10.139	9.765	8.911	8.897	8.565	7.978	8.158	7.709	-0.124409	-0.181898	-0.286466	-0.431684	nc	nc	F-box and leucine-rich repeat protein 6
FGGY	55277	NM_001244714	+	chr1	99	122	104	78	86	123	93	74	1.881	2.11	1.853	1.126	1.253	1.773	1.338	1.029	-0.0593399	-0.181772	-0.070242	-0.323863	nc	nc	FGGY carbohydrate kinase domain containing
RHBDF1	64285	NM_022450	-	chr16	179	186	113	111	107	107	134	113	1.844	1.744	1.091	0.869	0.845	0.836	1.045	0.852	-0.238219	-0.181694	-0.790923	-0.319226	nc	nc	rhomboid 5 homolog 1 (Drosophila)
SPPL2B	56928	NM_152988	+	chr19	310	346	278	336	374	333	314	310	4.612	4.686	3.878	3.799	4.267	3.759	3.536	3.376	-0.0321831	-0.181672	-0.0327955	-0.321866	nc	nc	signal peptide peptidase like 2B
BEND3	57673	NM_001080450	-	chr6	354	331	270	395	391	371	318	341	3.765	3.205	2.693	3.193	3.189	2.994	2.56	2.655	-0.0166889	-0.181639	-0.0141488	-0.315846	nc	nc	BEN domain containing 3
LAMA5	3911	NM_005560	-	chr20	1239	1441	1103	1335	1029	874	1370	1221	2.956	3.129	2.467	2.42	1.882	1.582	2.474	2.132	-0.478211	-0.181588	-5.96499	-0.407832	nc	nc	laminin, alpha 5
EXD3	54932	NR_104599	-	chr9	102	113	104	122	107	101	103	94	1.601	1.615	1.531	1.455	1.288	1.203	1.224	1.08	-0.131066	-0.181412	-0.214077	-0.293252	nc	nc	exonuclease 3'-5' domain containing 3
ABCA7	10347	NM_019112	+	chr19	204	212	177	162	141	124	204	137	0.838	0.793	0.682	0.506	0.444	0.386	0.634	0.412	-0.339713	-0.181391	-1.7593	-0.293008	nc	nc	ATP-binding cassette, sub-family A (ABC1), member 7
LOC101927018	101927018	NR_110803	+	chr17	163	149	139	182	102	148	125	167	6.322	5.26	5.055	5.364	3.034	4.355	3.67	4.741	-0.260093	-0.181304	-0.892598	-0.289603	nc	nc	uncharacterized LOC101927018
ZGPAT	84619	NM_001083113	+	chr20	693	769	652	742	777	802	732	714	11.934	12.055	10.529	9.71	10.261	10.479	9.543	9.001	-0.0468543	-0.181274	-0.0627825	-0.405317	nc	nc	zinc finger, CCCH-type with G patch domain
MICALL1	85377	NM_033386	+	chr22	1129	1284	1109	1395	1457	1265	1175	1339	11.521	11.928	10.613	10.818	11.402	9.794	9.077	10.003	-0.0434515	-0.181003	-0.0648653	-0.55292	nc	nc	MICAL-like 1
TYSND1	219743	NR_073592	-	chr10	663	783	695	907	831	810	698	841	7.402	7.958	7.277	7.696	7.115	6.862	5.9	6.874	-0.0729812	-0.180955	-0.126916	-0.422975	nc	nc	trypsin domain containing 1
C12orf73	728568	NM_001135570	-	chr12	213	269	240	346	269	222	237	276	26.083	29.986	27.561	32.199	25.262	20.626	21.971	24.742	-0.188678	-0.180928	-0.470616	-0.304457	nc	nc	chromosome 12 open reading frame 73
CERCAM	51148	NM_016174	+	chr9	454	516	434	471	425	465	460	477	6.716	6.949	6.021	5.295	4.822	5.219	5.152	5.166	-0.199118	-0.180779	-0.598112	-0.342515	nc	nc	cerebral endothelial cell adhesion molecule
KRBA1	84626	NM_001290187	+	chr7	410	482	364	476	478	511	439	421	3.395	3.634	2.827	2.996	3.036	3.211	2.752	2.552	-0.00689428	-0.180686	-0.00549346	-0.335025	nc	nc	KRAB-A domain containing 1
MEF2BNB	729991	NM_001145784	-	chr19	268	300	287	354	325	273	304	292	19.691	20.065	19.775	19.766	18.312	15.219	16.909	15.706	-0.142671	-0.180525	-0.284344	-0.327234	nc	nc	BLOC-1 related complex subunit 8
INTS1	26173	NM_001080453	-	chr7	8369	9379	7627	9721	9232	9016	9079	9031	33.677	34.357	28.782	29.728	28.49	27.528	27.658	26.604	-0.127639	-0.180391	-0.481847	-0.737839	nc	nc	integrator complex subunit 1
ADCY10P1	221442	NR_026938	+	chr6	135	120	123	156	149	121	133	110	0.782	0.632	0.668	0.686	0.661	0.531	0.583	0.466	-0.0900461	-0.180197	-0.119147	-0.286722	nc	nc	adenylate cyclase 10 (soluble) pseudogene 1
U2AF2	11338	NM_001012478	+	chr19	5940	6395	5840	7289	7818	7190	6359	6843	110.956	108.743	102.302	103.472	111.994	101.903	89.924	93.575	0.0343936	-0.180153	0.067625	-1.10079	nc	nc	U2 small nuclear RNA auxiliary factor 2
RHOB	388	NM_004040	+	chr2	294	275	206	251	342	269	274	207	13.158	11.204	8.646	8.537	11.738	9.135	9.284	6.782	0.0228299	-0.180077	0.0186101	-0.286722	nc	nc	ras homolog family member B
PRPH	5630	NM_006262	+	chr12	8035	9165	7921	8066	8849	8380	9201	7782	150.408	156.176	139.05	114.745	127.033	119.021	130.39	106.641	-0.128633	-0.180074	-0.357925	-0.457433	nc	nc	peripherin
ITFG3	83986	NR_104317	+	chr16	2106	2333	2073	2201	2177	2157	2329	2144	21.827	22.012	20.149	17.336	17.304	16.963	18.274	16.267	-0.179691	-0.179962	-0.759202	-0.510719	nc	nc	family with sequence similarity 234, member A
PAQR4	124222	NM_001284512	+	chr16	489	523	448	552	537	501	496	517	21.557	20.988	18.521	18.493	18.155	16.757	16.553	16.685	-0.117562	-0.179598	-0.229919	-0.368622	nc	nc	progestin and adipoQ receptor family member IV
KCTD17	79734	NM_001282684	+	chr22	598	713	632	820	796	725	713	687	16.374	17.772	16.228	17.063	16.715	15.062	14.78	13.771	-0.045644	-0.179495	-0.0629919	-0.439726	nc	nc	potassium channel tetramerization domain containing 17
WDR91	29062	NM_014149	-	chr7	279	281	279	304	308	308	255	306	3.289	3.015	3.084	2.723	2.784	2.755	2.275	2.64	-0.064482	-0.179484	-0.0800506	-0.309691	nc	nc	WD repeat domain 91
LINC01089	338799	NR_002809	-	chr12	132	168	133	160	145	142	135	140	2.295	2.66	2.169	2.115	1.934	1.874	1.777	1.782	-0.128204	-0.179457	-0.20658	-0.28485	nc	nc	long intergenic non-protein coding RNA 1089
AP4B1-AS1	100287722	NR_037864	+	chr1	251	241	258	271	288	274	261	237	3.829	3.347	3.691	3.142	3.369	3.171	3.014	2.647	-0.0424972	-0.179386	-0.0455147	-0.302999	nc	nc	AP4B1 antisense RNA 1
LOXL1	4016	NM_005576	+	chr15	268	340	257	266	302	247	294	249	4.109	4.746	3.696	3.1	3.551	2.874	3.413	2.795	-0.144071	-0.179372	-0.263852	-0.288722	nc	nc	lysyl oxidase-like 1
LRPAP1	4043	NR_110005	-	chr4	1715	1828	1730	1966	1939	1927	1875	1865	4.356	4.227	4.121	3.795	3.777	3.714	3.605	3.468	-0.0947747	-0.179067	-0.260056	-0.698554	nc	nc	low density lipoprotein receptor-related protein associated protein 1
NARFL	64428	NM_022493	-	chr16	502	548	485	672	572	621	517	592	9.279	9.221	8.407	9.439	8.108	8.709	7.234	8.01	-0.0644624	-0.178957	-0.0945498	-0.375501	nc	nc	nuclear prelamin A recognition factor-like
SLC12A3	6559	NM_001126107	+	chr16	72	52	47	35	39	32	41	18	0.616	0.405	0.377	0.228	0.256	0.208	0.266	0.113	-0.155704	-0.178814	NA	-0.505447	na	nc	solute carrier family 12 (sodium/chloride transporter), member 3
RALGDS	5900	NM_001042368	-	chr9	1832	2033	1881	2600	1986	1829	1999	2272	18.782	18.973	18.084	20.257	15.614	14.227	15.515	17.052	-0.277263	-0.178584	-2.70026	-0.602188	nc	nc	ral guanine nucleotide dissociation stimulator
TAF1C	9013	NM_001243156	-	chr16	684	890	714	849	864	851	802	787	7.145	8.464	6.995	6.74	6.922	6.745	6.343	6.018	-0.0562138	-0.178455	-0.0794731	-0.400583	nc	nc	TATA box binding protein (TBP)-associated factor, RNA polymerase I, C, 110kDa
CACNA2D2	9254	NM_001291101	-	chr3	184	175	161	267	133	124	167	200	1.506	1.304	1.236	1.661	0.835	0.77	1.035	1.199	-0.410853	-0.178448	-2.87663	-0.283996	nc	nc	calcium channel, voltage-dependent, alpha 2/delta subunit 2
MEF2BNB-MEF2B	4207	NR_027307	-	chr19	313	345	327	397	357	317	352	336	3.693	3.705	3.618	3.559	3.23	2.838	3.144	2.902	-0.164829	-0.178398	-0.40601	-0.332133	nc	nc	MEF2BNB-MEF2B readthrough
UROS	7390	NM_000375	-	chr10	1057	1051	1035	1178	1097	1126	1155	1060	35.035	31.712	32.171	29.673	27.885	28.318	28.982	25.721	-0.136321	-0.178395	-0.430591	-0.500077	nc	nc	uroporphyrinogen III synthase
CAPN10-AS1	101752400	NR_103792	-	chr2	49	52	48	61	39	60	49	22	0.363	0.351	0.334	0.344	0.222	0.338	0.275	0.119	-0.0799154	-0.178113	-0.115488	-0.399558	nc	nc	CAPN10 antisense RNA 1 (head to head)
ZNF692	55657	NM_001136036	-	chr1	564	680	556	646	673	639	676	550	9.472	10.396	8.756	8.245	8.668	8.142	8.594	6.762	-0.0772088	-0.1781	-0.120307	-0.340596	nc	nc	zinc finger protein 692
LRP4	4038	NM_002334	-	chr11	313	324	259	418	275	225	262	369	1.448	1.364	1.124	1.469	0.976	0.79	0.918	1.25	-0.359488	-0.177912	-2.21948	-0.287071	nc	nc	low density lipoprotein receptor-related protein 4
PDS5B	23047	NM_015032	+	chr13	1801	1950	2120	2407	2569	2504	2222	2034	10.966	10.809	12.105	11.138	11.996	11.568	10.242	9.066	0.0839228	-0.177909	0.20746	-0.617802	nc	nc	PDS5 cohesin associated factor B	chr13:33263018-33263158
LOC100507373	100507373	NR_045214	+	chr19	1484	1709	1316	1822	1710	1783	1565	1669	13.596	14.253	11.307	12.686	12.015	12.394	10.855	11.194	-0.0469053	-0.177758	-0.0707686	-0.47881	nc	nc	uncharacterized LOC100507373
S100A2	6273	NM_005978	-	chr1	43	62	59	51	53	59	43	35	3.869	5.078	4.978	3.487	3.657	4.027	2.929	2.305	-0.0426861	-0.177726	-0.0484904	-0.363094	nc	nc	S100 calcium binding protein A2
PDIA2	64714	NM_006849	+	chr16	194	227	199	121	120	109	190	127	3.252	3.464	3.128	1.541	1.543	1.386	2.411	1.558	-0.335419	-0.177692	-1.83212	-0.303192	nc	nc	protein disulfide isomerase family A, member 2
CTNNBIP1	56998	NM_001012329	-	chr1	183	220	205	288	255	221	194	234	19.676	21.533	20.671	23.533	21.027	18.029	15.791	18.419	-0.0625862	-0.177638	-0.0734392	-0.285227	nc	nc	catenin, beta interacting protein 1
MAGI2	9863	NM_012301	-	chr7	93	85	72	129	88	83	83	77	0.563	0.469	0.409	0.594	0.409	0.381	0.38	0.341	-0.131029	-0.177519	-0.223222	-0.297496	nc	nc	membrane associated guanylate kinase, WW and PDZ domain containing 2
ZNF865	100507290	NM_001195605	+	chr19	490	604	488	670	646	631	521	609	4.076	4.573	3.806	4.235	4.121	3.982	3.281	3.708	-0.0108771	-0.177151	-0.0101228	-0.352056	nc	nc	zinc finger protein 865
CCDC85B	11007	NM_006848	+	chr11	1659	1832	1543	2158	2203	2138	1796	1896	72.054	72.432	62.847	71.228	73.377	70.455	59.053	60.283	0.0649661	-0.177072	0.126356	-0.591204	nc	nc	coiled-coil domain containing 85B
MEF2C	4208	NM_001193349	-	chr5	152	147	149	159	154	132	158	124	3.401	2.994	3.127	2.704	2.643	2.241	2.677	2.031	-0.150285	-0.177069	-0.279258	-0.278164	nc	nc	myocyte enhancer factor 2C
MAN2B2	23324	NM_015274	+	chr4	253	283	234	272	235	249	281	224	2.209	2.249	1.916	1.804	1.573	1.649	1.857	1.431	-0.194783	-0.177049	-0.511579	-0.286722	nc	nc	mannosidase, alpha, class 2B, member 2
C12orf49	79794	NM_024738	-	chr12	613	618	534	757	679	659	620	654	26.236	24.078	21.433	24.622	22.287	21.4	20.089	20.491	-0.0865676	-0.176868	-0.147506	-0.375501	nc	nc	chromosome 12 open reading frame 49
ATP1A3	478	NM_001256214	-	chr19	919	1123	970	1116	962	964	1061	1054	7.89	8.776	7.809	7.281	6.334	6.279	6.896	6.624	-0.247852	-0.176727	-1.56556	-0.476001	nc	nc	ATPase, Na+/K+ transporting, alpha 3 polypeptide
COL9A3	1299	NM_001853	+	chr20	106	113	107	109	66	78	109	84	1.364	1.324	1.292	1.066	0.651	0.762	1.062	0.791	-0.326079	-0.176612	-1.63387	-0.284202	nc	nc	collagen, type IX, alpha 3
PRSS53	339105	NM_001039503	-	chr16	83	81	55	78	72	67	65	54	1.321	1.173	0.821	0.943	0.879	0.809	0.783	0.629	-0.101218	-0.17633	-0.155932	-0.318004	nc	nc	protease, serine, 53
TMED1	11018	NR_104015	-	chr19	480	537	502	555	512	506	530	521	8.102	8.251	7.946	7.119	6.628	6.48	6.773	6.438	-0.175272	-0.176202	-0.53876	-0.367852	nc	nc	transmembrane p24 trafficking protein 1
LTBP3	4054	NM_001130144	-	chr11	1677	1862	1610	1712	1758	1664	1910	1594	11.339	11.461	10.208	8.797	9.116	8.536	9.777	7.89	-0.171365	-0.176115	-0.596342	-0.398459	nc	nc	latent transforming growth factor beta binding protein 3
WAC-AS1	220906	NR_033805	-	chr10	512	590	567	632	565	651	636	525	2.519	2.643	2.616	2.363	2.132	2.43	2.369	1.891	-0.0940365	-0.175985	-0.167944	-0.352771	nc	nc	WAC antisense RNA 1 (head to head)
SP2	6668	NM_003110	+	chr17	562	633	615	675	640	647	613	653	8.07	8.274	8.282	7.366	7.048	7.049	6.664	6.864	-0.12003	-0.175841	-0.272991	-0.401329	nc	nc	Sp2 transcription factor
MC1R	4157	NM_002386	+	chr16	70	72	60	65	64	55	56	51	1.941	1.817	1.56	1.37	1.361	1.157	1.175	1.035	-0.121096	-0.175565	-0.206982	-0.316419	nc	nc	melanocortin 1 receptor (alpha melanocyte stimulating hormone receptor)
DHRS12	79758	NM_024705	-	chr13	85	76	97	70	49	59	81	49	3.084	2.51	3.3	1.93	1.363	1.624	2.225	1.302	-0.255464	-0.175532	-1.00063	-0.323946	nc	nc	dehydrogenase/reductase (SDR family) member 12
PCDHGC5	56097	NM_018929	+	chr5	362	455	362	470	440	423	413	411	3.377	3.864	3.167	3.332	3.148	2.994	2.917	2.807	-0.0950015	-0.175468	-0.153706	-0.326682	nc	nc	protocadherin gamma subfamily C, 5
ETS2	2114	NM_001256295	+	chr21	295	302	284	343	356	315	317	290	4.264	3.974	3.849	3.768	3.946	3.454	3.469	3.068	-0.0465965	-0.175371	-0.0532733	-0.307455	nc	nc	v-ets avian erythroblastosis virus E26 oncogene homolog 2
GRAMD4	23151	NM_015124	+	chr22	275	275	251	281	277	286	273	259	4.188	3.812	3.584	3.252	3.235	3.304	3.147	2.887	-0.0957823	-0.175286	-0.139413	-0.289005	nc	nc	GRAM domain containing 4
TMEM175	84286	NM_032326	+	chr4	236	289	250	203	208	208	263	195	4.12	4.593	4.093	2.693	2.785	2.755	3.476	2.492	-0.23354	-0.175218	-0.6927	-0.27138	nc	nc	transmembrane protein 175
PCIF1	63935	NM_022104	+	chr20	816	898	817	1033	1081	1001	862	964	10.205	10.223	9.582	9.818	10.368	9.498	8.161	8.826	0.0218233	-0.175124	0.0256275	-0.469907	nc	nc	PDX1 C-terminal inhibiting factor 1
HIST1H1C	3006	NM_005319	-	chr6	322	321	321	287	321	307	324	289	13.266	12.039	12.402	8.986	10.142	9.597	10.106	8.716	-0.128145	-0.174894	-0.217316	-0.283639	nc	nc	histone cluster 1, H1c
BBS1	582	NM_024649	+	chr11	240	260	218	238	226	212	256	205	3.562	3.513	3.034	2.685	2.573	2.388	2.877	2.228	-0.198075	-0.174763	-0.5132	-0.275512	nc	nc	Bardet-Biedl syndrome 1
S100A10	6281	NM_002966	-	chr1	161	191	153	139	175	208	178	108	14.485	15.643	12.909	9.504	12.074	14.198	12.123	7.113	0.0182074	-0.174714	0.0148153	-0.280075	nc	nc	S100 calcium binding protein A10
ZBTB7A	51341	NM_015898	-	chr19	322	348	295	384	398	351	309	361	4.853	4.774	4.169	4.398	4.6	4.014	3.526	3.983	-0.0335729	-0.174628	-0.0355725	-0.30665	nc	nc	zinc finger and BTB domain containing 7A
SNX19	399979	NM_014758	-	chr11	607	635	597	662	635	615	650	625	5.389	5.132	4.971	4.467	4.324	4.143	4.369	4.062	-0.159814	-0.174327	-0.469606	-0.375623	nc	nc	sorting nexin 19	chr11:130750064-130750220
LPHN1	22859	NM_001008701	-	chr19	1462	1701	1296	1809	1724	1772	1558	1651	8.739	9.256	7.265	8.218	7.903	8.037	7.05	7.225	-0.0335039	-0.174059	-0.0448152	-0.448049	nc	nc	adhesion G protein-coupled receptor L1	chr19:14284108-14284211
REEP4	80346	NM_025232	-	chr8	895	1049	899	1091	1064	1099	1004	1018	30.585	32.633	28.811	28.334	27.885	28.496	25.974	25.467	-0.0530121	-0.173595	-0.0858815	-0.469995	nc	nc	receptor accessory protein 4
AP5S1	55317	NM_001204447	+	chr20	173	192	153	218	196	173	187	163	7.588	7.667	6.294	7.267	6.593	5.758	6.21	5.234	-0.109054	-0.173552	-0.162379	-0.267122	nc	nc	adaptor-related protein complex 5, sigma 1 subunit
GNB3	2784	NM_001297571	+	chr12	136	155	111	109	147	152	129	95	3.527	3.659	2.699	2.148	2.923	2.991	2.532	1.803	0.00568067	-0.173442	0.00385643	-0.280702	nc	nc	guanine nucleotide binding protein (G protein), beta polypeptide 3
ASPSCR1	79058	NR_045351	+	chr17	549	593	501	598	596	585	550	587	8.126	7.99	6.954	6.727	6.765	6.57	6.163	6.36	-0.0969349	-0.173413	-0.170563	-0.344041	nc	nc	alveolar soft part sarcoma chromosome region, candidate 1
CCHCR1	54535	NM_001105563	-	chr6_qbl_hap6	181	226	193	218	210	188	218	174	1.909	2.17	1.909	1.747	1.698	1.504	1.741	1.343	-0.141145	-0.173355	-0.254255	-0.267719	nc	nc	coiled-coil alpha-helical rod protein 1
MXD4	10608	NM_006454	-	chr4	441	473	412	543	399	350	446	497	18.515	18.078	16.221	17.325	12.847	11.149	14.176	15.275	-0.374798	-0.17335	-3.04875	-0.335025	nc	nc	MAX dimerization protein 4
KCTD21-AS1	100289388	NR_102281	+	chr11	49	56	44	64	53	50	39	41	2.335	2.43	1.966	2.318	1.937	1.808	1.407	1.43	-0.0723728	-0.17311	-0.0976358	-0.332133	nc	nc	KCTD21 antisense RNA 1
VPS26B	112936	NM_052875	+	chr11	546	542	543	663	669	573	558	610	14.285	12.908	13.322	13.182	13.423	11.374	11.052	11.683	-0.0649465	-0.172577	-0.0947164	-0.368366	nc	nc	VPS26 retromer complex component B
PLEKHG5	57449	NM_198681	-	chr1	434	522	422	516	405	347	511	441	3.53	3.865	3.219	3.189	2.526	2.141	3.146	2.626	-0.37592	-0.172122	-2.91867	-0.315846	nc	nc	pleckstrin homology domain containing, family G (with RhoGef domain) member 5
GCDH	2639	NR_102316	+	chr19	730	816	786	940	898	896	840	842	9.963	10.138	10.06	9.75	9.399	9.278	8.679	8.413	-0.0550224	-0.172102	-0.0910482	-0.464067	nc	nc	glutaryl-CoA dehydrogenase
NCSTN	23385	NM_001290186	+	chr1	2576	3031	2845	2808	2623	2749	3073	2741	39.706	42.53	41.124	32.893	31.006	32.15	35.859	30.929	-0.230084	-0.171996	-1.38263	-0.443909	nc	nc	nicastrin
MLLT10	8028	NM_001195626	+	chr10	989	1113	1052	1435	1274	1312	1210	1140	8.157	8.356	8.137	8.994	8.058	8.21	7.555	6.883	-0.0175168	-0.17189	-0.0193091	-0.464376	nc	nc	myeloid/lymphoid or mixed-lineage leukemia; translocated to, 10	chr10:22017561-22017604
MRPS31	10240	NM_005830	-	chr13	332	369	439	492	458	536	399	414	7.392	7.479	9.166	8.325	7.82	9.055	6.725	6.748	0.0618578	-0.171869	0.0782231	-0.302999	nc	nc	mitochondrial ribosomal protein S31
UVRAG	7405	NM_003369	+	chr11	322	333	349	445	411	377	351	373	4.056	3.818	4.122	4.26	3.97	3.603	3.347	3.439	-0.052825	-0.17185	-0.0651485	-0.309691	nc	nc	UV radiation resistance associated	chr11:75603173-75603437
SCARB1	949	NM_001082959	-	chr12	629	688	677	796	760	753	729	701	10.938	10.891	11.041	10.52	10.136	9.935	9.597	8.924	-0.0673541	-0.171729	-0.113202	-0.410498	nc	nc	scavenger receptor class B, member 1	chr12:125293262-125293371
ELFN1	392617	NM_001128636	+	chr7	58	69	65	61	78	66	46	55	0.617	0.668	0.648	0.493	0.636	0.533	0.37	0.428	-0.00646694	-0.171723	-0.00437925	-0.309691	nc	nc	extracellular leucine-rich repeat and fibronectin type III domain containing 1
B4GALNT3	283358	NM_173593	+	chr12	344	342	307	369	398	407	355	325	3.036	2.748	2.541	2.475	2.694	2.725	2.372	2.1	0.0265465	-0.171424	0.0252842	-0.293008	nc	nc	beta-1,4-N-acetyl-galactosaminyl transferase 3
GUCA1A	2978	NM_000409	+	chr6	49	51	44	59	40	44	29	45	2.139	2.026	1.801	1.957	1.339	1.457	0.958	1.438	-0.129656	-0.17125	NA	-0.338929	na	nc	guanylate cyclase activator 1A (retina)
PHKA2-AS1	100132163	NR_029379	+	chrX	318	324	318	247	322	284	348	218	6.49	6.02	6.086	3.831	5.04	4.398	5.377	3.257	-0.116806	-0.170869	-0.179217	-0.254076	nc	nc	PHKA2 antisense RNA 1
DAGLA	747	NM_006133	+	chr11	505	567	409	616	568	539	508	543	4.269	4.363	3.242	3.957	3.682	3.457	3.251	3.36	-0.0848291	-0.170536	-0.126161	-0.304457	nc	nc	diacylglycerol lipase, alpha
CHCHD5	84269	NM_032309	+	chr2	333	394	290	415	402	368	324	385	26.45	28.489	21.602	25.051	24.488	22.178	19.483	22.387	-0.0627683	-0.170536	-0.077901	-0.283639	nc	nc	coiled-coil-helix-coiled-coil-helix domain containing 5
TTLL1	25809	NR_027779	-	chr22	78	75	96	87	100	80	82	60	1.1	0.963	1.269	0.932	1.081	0.856	0.875	0.619	-0.0404578	-0.17043	-0.0419234	-0.28365	nc	nc	tubulin tyrosine ligase-like family member 1
UBALD2	283991	NM_182565	+	chr17	266	288	230	372	328	318	269	296	14.214	14.009	11.525	15.106	13.441	12.893	10.882	11.579	-0.0206706	-0.170164	-0.0177315	-0.270633	nc	nc	UBA-like domain containing 2
LINC01003	100128822	NR_027387	+	chr7	142	178	133	192	153	168	162	141	2.641	3.014	2.32	2.714	2.183	2.371	2.281	1.92	-0.107984	-0.170107	-0.159124	-0.250924	nc	nc	long intergenic non-protein coding RNA 1003
CDH24	64403	NM_022478	-	chr14	1542	1735	1567	2036	1801	1791	1680	1882	16.58	16.982	15.8	16.636	14.851	14.611	13.675	14.814	-0.11858	-0.16985	-0.419159	-0.578035	nc	nc	cadherin 24, type 2
FOXC1	2296	NM_001453	+	chr6	664	765	611	668	873	821	772	586	10.567	11.083	9.119	8.079	10.655	9.914	9.301	6.827	0.0855335	-0.169745	0.132519	-0.286722	nc	nc	forkhead box C1
LMF1	64788	NR_033646	-	chr16	92	103	95	89	102	107	69	96	0.836	0.852	0.809	0.614	0.711	0.737	0.474	0.638	-0.0283804	-0.16969	-0.0249666	-0.27138	nc	nc	lipase maturation factor 1
CCDC183-AS1	100131193	NR_024580	-	chr9	598	586	532	646	683	649	562	641	6.629	5.914	5.531	5.442	5.806	5.459	4.716	5.202	-0.022878	-0.169675	-0.0238635	-0.332133	nc	nc	CCDC183 antisense RNA 1
KAZN	23254	NM_201628	+	chr1	195	222	130	186	265	248	174	165	2.216	2.296	1.385	1.606	2.309	2.138	1.497	1.372	0.141772	-0.169661	0.248817	-0.250924	nc	nc	kazrin, periplakin interacting protein
HIST2H2BE	8349	NM_003528	-	chr1	99	114	106	124	87	87	110	91	6.873	7.205	6.901	6.542	4.632	4.583	5.781	4.625	-0.242647	-0.16966	-0.763199	-0.253974	nc	nc	histone cluster 2, H2be
RADIL	55698	NM_018059	-	chr7	581	626	569	743	734	710	626	662	4.761	4.669	4.372	4.627	4.612	4.414	3.883	3.971	-0.000419928	-0.169658	-0.000235602	-0.375501	nc	nc	Ras association and DIL domains
FBXO31	79791	NM_001282683	-	chr16	327	304	339	372	328	317	328	344	7.834	6.63	7.617	6.773	6.027	5.762	5.949	6.033	-0.177953	-0.169591	-0.460931	-0.288028	nc	nc	F-box protein 31	chr16:87398051-87398100
MRM1	79922	NM_024864	+	chr17	257	312	271	383	350	351	293	312	6.401	7.074	6.33	7.249	6.685	6.633	5.525	5.689	0.00267718	-0.169461	0.00186784	-0.282091	nc	nc	mitochondrial rRNA methyltransferase 1
GALT	2592	NM_000155	+	chr9	250	268	253	259	237	259	253	256	5.8	5.66	5.505	4.567	4.217	4.559	4.444	4.348	-0.163648	-0.169344	-0.355866	-0.267201	nc	nc	galactose-1-phosphate uridylyltransferase
KIF9	64147	NM_182902	-	chr3	109	110	102	147	132	121	89	122	1.215	1.116	1.066	1.245	1.128	1.023	0.751	0.995	-0.0394061	-0.169208	-0.0391483	-0.253921	nc	nc	kinesin family member 9
MIER2	54531	NM_017550	-	chr19	283	322	273	333	360	318	281	322	4.57	4.733	4.134	4.086	4.458	3.896	3.435	3.806	-0.0254814	-0.169085	-0.0239671	-0.280689	nc	nc	mesoderm induction early response 1, family member 2
SLC25A37	51312	NM_016612	+	chr8	321	368	327	359	439	440	392	287	8.349	8.713	7.976	7.096	8.756	8.683	7.718	5.464	0.10746	-0.169082	0.181539	-0.267719	nc	nc	solute carrier family 25 (mitochondrial iron transporter), member 37
MTMR11	10903	NM_001145862	-	chr1	373	404	334	396	363	385	404	350	4.632	4.567	3.89	3.737	3.457	3.627	3.798	3.182	-0.148909	-0.169036	-0.319625	-0.284202	nc	nc	myotubularin related protein 11
ATXN7L3B	552889	NM_001136262	+	chr12	589	609	534	717	653	709	578	669	52.99	49.876	45.053	49.022	45.054	48.397	39.367	44.061	-0.0356359	-0.168979	-0.0439012	-0.336671	nc	nc	ataxin 7-like 3B
OSBPL7	114881	NM_145798	-	chr17	133	145	115	130	100	119	123	119	1.391	1.381	1.128	1.033	0.802	0.944	0.974	0.911	-0.211094	-0.168709	-0.558093	-0.246675	nc	nc	oxysterol binding protein-like 7
PSKH1	5681	NM_006742	+	chr16	637	660	590	702	640	668	650	677	13.215	12.464	11.478	11.067	10.182	10.514	10.208	10.281	-0.147647	-0.168658	-0.401992	-0.353647	nc	nc	protein serine kinase H1
C17orf59	54785	NM_017622	-	chr17	144	160	156	211	165	155	148	171	3.546	3.587	3.603	3.949	3.116	2.896	2.759	3.083	-0.144248	-0.168597	-0.260745	-0.246094	nc	nc	BLOC-1 related complex subunit 6
ST3GAL3	6487	NM_001270466	+	chr1	1042	1026	696	952	838	936	992	863	90.068	80.733	56.418	62.537	55.55	61.387	64.914	54.609	-0.111614	-0.168451	-0.170934	-0.27412	nc	nc	ST3 beta-galactoside alpha-2,3-sialyltransferase 3
FAM86C1	55199	NM_152563	+	chr11	75	92	91	107	90	107	71	89	5.009	5.594	5.7	5.431	4.61	5.423	3.59	4.352	-0.036789	-0.168374	-0.0360596	-0.26071	nc	nc	family with sequence similarity 86, member C1
ARID5A	10865	NM_212481	+	chr2	59	72	66	70	79	93	57	53	0.874	0.971	0.917	0.788	0.898	1.046	0.639	0.575	0.0604058	-0.1682	0.0711848	-0.28485	nc	nc	AT rich interactive domain 5A (MRF1-like)
MPV17L2	84769	NM_032683	+	chr19	326	328	293	446	376	357	335	357	13.885	12.718	11.703	14.437	12.282	11.537	10.802	11.131	-0.0816118	-0.1682	-0.113662	-0.281196	nc	nc	MPV17 mitochondrial membrane protein-like 2
EMILIN1	11117	NM_007046	+	chr2	9372	10536	8831	10751	10819	10239	10267	10365	81.249	83.149	71.796	70.831	71.93	67.35	67.383	65.781	-0.0970994	-0.167752	-0.285011	-0.66695	nc	nc	elastin microfibril interfacer 1
TMEM187	8269	NM_003492	+	chrX	37	53	46	38	34	26	33	26	1.245	1.624	1.452	0.972	0.877	0.664	0.841	0.641	-0.15949	-0.167705	NA	-0.364004	na	nc	transmembrane protein 187
LOC729683	729683	NR_046273	+	chr17	664	785	672	866	853	758	710	820	7.48	8.05	7.099	7.414	7.369	6.479	6.055	6.762	-0.0703451	-0.167691	-0.113777	-0.364249	nc	nc	uncharacterized LOC729683
ATIC	471	NM_004044	+	chr2	3275	3580	3712	4312	4049	4304	3837	3935	48.692	48.454	51.756	48.722	46.167	48.553	43.188	42.83	-0.028568	-0.167622	-0.0523239	-0.799256	nc	nc	5-aminoimidazole-4-carboxamide ribonucleotide formyltransferase/IMP cyclohydrolase
FAM109A	144717	NM_001177996	-	chr12	142	152	132	129	165	138	153	98	4.76	4.639	4.15	3.286	4.242	3.51	3.883	2.405	-0.0399987	-0.167591	-0.0399532	-0.249839	nc	nc	family with sequence similarity 109, member A
DZIP1L	199221	NM_173543	-	chr3	136	135	127	139	125	118	134	117	1.561	1.411	1.367	1.213	1.101	1.028	1.165	0.983	-0.171309	-0.167539	-0.364212	-0.243574	nc	nc	DAZ interacting zinc finger protein 1-like
INPP5E	56623	NM_019892	-	chr9	466	534	498	591	580	513	503	563	6.37	6.645	6.384	6.139	6.08	5.321	5.205	5.634	-0.102342	-0.167457	-0.187333	-0.332368	nc	nc	inositol polyphosphate-5-phosphatase E
GBA2	57704	NM_020944	-	chr9	1735	1838	1660	2149	2046	2015	1958	1880	16.484	15.896	14.79	15.516	14.907	14.525	14.083	13.076	-0.0537148	-0.16742	-0.105202	-0.592017	nc	nc	glucosidase, beta (bile acid) 2
TRMU	55687	NR_104241	+	chr22	583	693	601	752	739	803	674	674	8.557	9.26	8.273	8.388	8.319	8.943	7.49	7.242	0.0252907	-0.167357	0.0285583	-0.367483	nc	nc	tRNA 5-methylaminomethyl-2-thiouridylate methyltransferase
SDC2	6383	NM_002998	+	chr8	109	104	110	148	95	107	115	100	4.758	4.132	4.502	4.909	3.18	3.543	3.8	3.195	-0.189643	-0.167231	-0.451407	-0.244837	nc	nc	syndecan 2
SHB	6461	NM_003028	-	chr9	229	263	264	253	329	302	275	219	3.959	4.139	4.28	3.324	4.362	3.961	3.599	2.772	0.0754454	-0.167184	0.0969488	-0.249623	nc	nc	Src homology 2 domain containing adaptor protein B
GALK2	2585	NM_001001556	+	chr15	263	324	295	328	302	286	328	273	5.176	5.805	5.444	4.906	4.558	4.271	4.887	3.933	-0.162585	-0.167109	-0.374417	-0.267122	nc	nc	galactokinase 2
LIME1	54923	NM_017806	+	chr20	75	92	86	92	71	81	80	71	2.234	2.495	2.402	2.083	1.622	1.831	1.804	1.548	-0.150048	-0.166752	-0.289355	-0.256179	nc	nc	Lck interacting transmembrane adaptor 1
ARHGAP4	393	NM_001666	-	chrX	254	310	277	255	262	266	291	246	2.365	2.627	2.418	1.804	1.871	1.879	2.051	1.677	-0.158669	-0.166713	-0.324187	-0.246094	nc	nc	Rho GTPase activating protein 4
ABCC10	89845	NM_001198934	+	chr6	652	640	625	719	647	642	713	639	3.85	3.441	3.461	3.227	2.93	2.877	3.188	2.762	-0.185744	-0.166442	-0.655379	-0.336932	nc	nc	ATP-binding cassette, sub-family C (CFTR/MRP), member 10
SESN3	143686	NM_144665	-	chr11	191	234	228	289	183	178	223	239	3.416	3.81	3.824	3.928	2.51	2.415	3.019	3.129	-0.347155	-0.165824	-1.98831	-0.249866	nc	nc	sestrin 3
FREM1	158326	NM_144966	-	chr9	331	353	345	424	290	324	374	360	1.339	1.3	1.309	1.303	0.899	0.994	1.145	1.066	-0.310637	-0.165691	-1.78114	-0.291592	nc	nc	FRAS1 related extracellular matrix 1
EXOSC6	118460	NM_058219	-	chr16	694	720	568	832	778	687	674	758	22.413	21.168	17.203	20.42	19.269	16.834	16.479	17.921	-0.104376	-0.165605	-0.184922	-0.314528	nc	nc	exosome component 6
FLCN	201163	NM_144997	-	chr17	357	371	366	395	382	364	378	376	5.427	5.134	5.218	4.563	4.453	4.198	4.35	4.184	-0.142978	-0.165595	-0.305931	-0.286722	nc	nc	folliculin	chr17:17126441-17126584
PFKFB2	5208	NM_006212	+	chr1	144	161	137	164	158	159	153	135	2.509	2.554	2.239	2.172	2.111	2.102	2.018	1.722	-0.0738069	-0.165583	-0.0904764	-0.236108	nc	nc	6-phosphofructo-2-kinase/fructose-2,6-biphosphatase 2
FAM198B	51313	NM_016613	-	chr4	125	117	149	95	104	77	132	73	2.119	1.806	2.369	1.224	1.352	0.991	1.694	0.906	-0.230176	-0.165506	-0.726654	-0.27412	nc	nc	family with sequence similarity 198, member B
DNASE1L1	1774	NM_001009934	-	chrX	137	131	169	126	144	134	130	130	3.986	3.47	4.612	2.786	3.213	2.958	2.864	2.769	-0.105236	-0.1655	-0.15344	-0.239158	nc	nc	deoxyribonuclease I-like 1
MIEF2	125170	NM_148886	+	chr17	99	110	93	103	86	67	99	83	1.873	1.895	1.65	1.481	1.248	0.962	1.418	1.15	-0.241188	-0.165343	-0.773665	-0.244837	nc	nc	mitochondrial elongation factor 2
ZC3H10	84872	NM_032786	+	chr12	302	317	283	375	320	302	332	308	6.121	5.849	5.379	5.776	4.974	4.644	5.094	4.57	-0.16217	-0.165194	-0.382588	-0.27412	nc	nc	zinc finger CCCH-type containing 10
TSC22D3	1831	NM_198057	-	chrX	157	176	137	198	199	171	152	167	6.887	7.028	5.636	6.6	6.694	5.691	5.048	5.363	-0.0270203	-0.165141	-0.0238103	-0.23567	nc	nc	TSC22 domain family, member 3
RNF26	79102	NM_032015	+	chr11	676	695	645	796	754	777	696	753	13.733	12.853	12.288	12.289	11.747	11.977	10.704	11.199	-0.0632185	-0.165109	-0.100527	-0.364004	nc	nc	ring finger protein 26
LRBA	987	NM_001199282	-	chr4	5716	6021	5650	6905	6987	6689	6313	6444	17.67	16.944	16.38	16.222	16.565	15.69	14.775	14.583	-0.0268123	-0.165099	-0.0520643	-0.927222	nc	nc	LPS-responsive vesicle trafficking, beach and anchor containing
VAV2	7410	NM_001134398	-	chr9	1640	1871	1687	1495	1894	1766	1873	1545	16.45	17.084	15.869	11.396	14.569	13.44	14.223	11.345	-0.0433431	-0.165072	-0.0439012	-0.288722	nc	nc	vav 2 guanine nucleotide exchange factor	chr9:136695845-136695953
PIF1	80119	NM_001286497	-	chr15	366	417	394	405	388	372	420	380	4.558	4.727	4.601	3.833	3.705	3.515	3.96	3.464	-0.185459	-0.165018	-0.525611	-0.283053	nc	nc	PIF1 5'-to-3' DNA helicase
MXRA8	54587	NM_001282585	-	chr1	1450	1667	1422	1754	1516	1411	1599	1676	28.346	29.666	26.07	26.059	22.728	20.929	23.665	23.986	-0.259747	-0.164967	-2.17134	-0.501105	nc	nc	matrix-remodelling associated 8
RFWD2	64326	NM_001001740	-	chr1	1013	1111	1150	1280	1378	1364	1188	1178	12.615	12.595	13.43	12.114	13.16	12.888	11.2	10.739	0.0583397	-0.164891	0.106485	-0.468376	nc	nc	ring finger and WD repeat domain 2, E3 ubiquitin protein ligase	chr1:176044399-176044514
CHST12	55501	NM_001243795	+	chr7	741	891	741	881	877	800	809	868	15.743	17.232	14.763	14.224	14.289	12.896	13.012	13.5	-0.12504	-0.164544	-0.293959	-0.353647	nc	nc	carbohydrate (chondroitin 4) sulfotransferase 12
GJC2	57165	NM_020435	+	chr1	99	135	110	168	101	100	108	126	1.984	2.463	2.067	2.558	1.552	1.52	1.638	1.848	-0.241532	-0.164531	-0.753133	-0.235392	nc	nc	gap junction protein, gamma 2, 47kDa
BCAS3	54828	NM_001099432	+	chr17	260	287	240	283	249	262	245	286	2.468	2.48	2.136	2.041	1.812	1.887	1.76	1.987	-0.172499	-0.164517	-0.403667	-0.248343	nc	nc	breast carcinoma amplified sequence 3
NLGN1	22871	NM_014932	+	chr3	162	216	190	214	185	207	174	205	1.733	2.104	1.907	1.74	1.518	1.681	1.409	1.606	-0.113634	-0.164501	-0.174481	-0.236108	nc	nc	neuroligin 1
CD248	57124	NM_020404	-	chr11	1227	1538	1256	1766	1267	1362	1343	1626	14.272	16.285	13.7	15.611	11.302	12.02	11.826	13.845	-0.273886	-0.164484	-2.08294	-0.360902	nc	nc	CD248 molecule, endosialin
ARID3A	1820	NM_005224	+	chr19	210	246	201	220	201	210	229	199	3.117	3.324	2.798	2.482	2.288	2.365	2.573	2.162	-0.175011	-0.164468	-0.393986	-0.237246	nc	nc	AT rich interactive domain 3A (BRIGHT-like)
CYHR1	50626	NM_138496	-	chr8	400	494	414	455	469	473	452	442	9.715	10.923	9.43	8.399	8.736	8.717	8.311	7.859	-0.0777033	-0.164363	-0.11129	-0.28485	nc	nc	cysteine/histidine-rich 1
WDR27	253769	NM_182552	-	chr6	495	506	495	496	499	522	533	481	4.871	4.533	4.568	3.709	3.766	3.897	3.971	3.465	-0.125449	-0.164308	-0.247206	-0.286722	nc	nc	WD repeat domain 27	chr6:170061799-170061846
SAP30L-AS1	386627	NR_037897	-	chr5	525	515	454	532	533	512	571	452	4.025	3.594	3.264	3.1	3.134	2.978	3.314	2.537	-0.117353	-0.164111	-0.217481	-0.272828	nc	nc	SAP30L antisense RNA 1 (head to head)
COL9A2	1298	NM_001852	-	chr1	387	467	318	399	366	339	433	342	4.945	5.432	3.811	3.875	3.587	3.287	4.189	3.199	-0.226572	-0.16393	-0.700082	-0.240904	nc	nc	collagen, type IX, alpha 2
ABAT	18	NM_000663	+	chr16	262	283	328	358	243	244	308	307	4.611	4.534	5.413	4.788	3.28	3.258	4.103	3.955	-0.349027	-0.163922	-2.17767	-0.26071	nc	nc	4-aminobutyrate aminotransferase
PPP1R3F	89801	NM_033215	+	chrX	316	382	339	437	429	421	363	381	3.483	3.832	3.504	3.66	3.626	3.52	3.029	3.074	0.0069053	-0.163894	0.00559721	-0.284202	nc	nc	protein phosphatase 1, regulatory subunit 3F
VPS9D1-AS1	100128881	NR_036480	+	chr16	475	523	449	700	596	647	506	576	7.167	7.184	6.353	8.027	6.896	7.407	5.78	6.362	0.0149259	-0.163829	0.0138278	-0.286722	nc	nc	VPS9D1 antisense RNA 1
SDK1	221935	NM_152744	+	chr7	377	398	340	513	395	434	403	416	1.501	1.443	1.27	1.553	1.206	1.311	1.215	1.213	-0.118449	-0.163766	-0.210513	-0.280075	nc	nc	sidekick cell adhesion molecule 1
AKT1	207	NM_001014431	-	chr14	2393	2556	2246	2826	2632	2511	2548	2692	43.863	42.65	38.608	39.366	36.998	34.922	35.358	36.123	-0.143628	-0.163599	-0.612071	-0.587523	nc	nc	v-akt murine thymoma viral oncogene homolog 1
TMEM186	25880	NM_015421	-	chr16	313	346	319	407	389	356	324	374	12.895	12.977	12.325	12.743	12.291	11.128	10.106	11.28	-0.0656073	-0.163553	-0.0877742	-0.27611	nc	nc	transmembrane protein 186
COG1	9382	NM_018714	+	chr17	959	1070	974	1048	1134	1078	1056	1046	8.619	8.754	8.209	7.158	7.816	7.351	7.185	6.882	-0.063646	-0.1633	-0.103861	-0.375501	nc	nc	component of oligomeric golgi complex 1
PI4K2B	55300	NM_018323	+	chr4	225	215	212	249	250	248	261	173	4.116	3.58	3.637	3.461	3.507	3.442	3.614	2.317	-0.0364992	-0.163132	-0.0367373	-0.229048	nc	nc	phosphatidylinositol 4-kinase type 2 beta
PCDHGB6	56100	NM_018926	+	chr5	1309	1497	1419	1661	1495	1422	1566	1505	12.396	12.906	12.602	11.954	10.858	10.218	11.227	10.434	-0.185047	-0.163057	-1.0459	-0.529298	nc	nc	protocadherin gamma subfamily B, 6
FAM193B	54540	NR_024019	-	chr5	635	697	594	746	751	744	711	664	3.643	3.64	3.195	3.252	3.304	3.238	3.088	2.788	-0.0307901	-0.1627	-0.0372827	-0.332133	nc	nc	family with sequence similarity 193, member B
KCNJ9	3765	NM_004983	+	chr1	184	183	164	203	180	163	170	187	4.117	3.728	3.442	3.452	3.089	2.768	2.88	3.063	-0.16904	-0.162672	-0.361061	-0.229582	nc	nc	potassium channel, inwardly rectifying subfamily J, member 9
TMEM59L	25789	NM_012109	+	chr19	334	470	392	349	322	308	433	324	8.585	10.998	9.449	6.818	6.348	6.007	8.426	6.097	-0.301533	-0.162668	-1.35533	-0.229702	nc	nc	transmembrane protein 59-like
HLTF-AS1	100873945	NR_046648	+	chr3	75	63	54	82	64	88	63	49	4.78	3.655	3.228	3.972	3.128	4.256	3.04	2.286	-0.0171804	-0.16239	-0.0148153	-0.272659	nc	nc	HLTF antisense RNA 1
HOXA3	3200	NM_030661	-	chr7	135	138	135	180	192	153	122	156	2.681	2.495	2.514	2.716	2.924	2.305	1.834	2.268	0.018564	-0.162326	0.0148153	-0.225118	nc	nc	homeobox A3
SLC39A11	201266	NM_139177	-	chr17	82	72	69	100	93	80	50	85	2.152	1.72	1.698	1.994	1.871	1.593	0.993	1.633	-0.0377136	-0.162003	-0.0379995	-0.26071	nc	nc	solute carrier family 39, member 11
ZNF512	84450	NM_001271286	+	chr2	886	921	955	1133	1006	1077	1008	1016	14.493	13.714	14.65	14.084	12.62	13.367	12.482	12.166	-0.0860001	-0.161747	-0.181107	-0.418845	nc	nc	zinc finger protein 512
ALDH16A1	126133	NM_001145396	+	chr19	749	858	847	948	881	815	856	909	8.782	9.157	9.313	8.447	7.921	7.25	7.598	7.802	-0.16784	-0.161651	-0.600326	-0.385735	nc	nc	aldehyde dehydrogenase 16 family, member A1
SLC45A3	85414	NM_033102	-	chr1	332	393	314	438	425	366	366	379	5.284	5.694	4.686	5.297	5.187	4.419	4.41	4.416	-0.0671308	-0.161563	-0.0879976	-0.267201	nc	nc	solute carrier family 45, member 3	chr1:205632848-205632984
MLLT11	10962	NM_006818	+	chr1	3588	3893	3648	3873	3518	3625	4115	3744	347.629	343.357	331.455	285.17	261.394	266.481	301.826	265.552	-0.241573	-0.161472	-2.08403	-0.469907	nc	nc	myeloid/lymphoid or mixed-lineage leukemia; translocated to, 11
GPC2	221914	NM_152742	-	chr7	858	985	827	1205	933	955	861	1117	13.043	13.63	11.789	13.921	10.877	11.015	9.908	12.43	-0.186984	-0.161318	-0.727565	-0.307821	nc	nc	glypican 2
POLL	27343	NR_033406	-	chr10	470	475	447	541	475	496	499	492	5.335	4.909	4.759	4.667	4.135	4.272	4.288	4.089	-0.147718	-0.161248	-0.370953	-0.303713	nc	nc	polymerase (DNA directed), lambda
TEX2	55852	NM_001288733	-	chr17	1054	1087	1060	1322	1097	1236	1236	1114	8.238	7.734	7.77	7.853	6.576	7.33	7.314	6.374	-0.130393	-0.161234	-0.40601	-0.410607	nc	nc	testis expressed 2
PEX26	55670	NM_001127649	+	chr22	506	549	436	554	539	544	544	498	14.579	14.4	11.781	12.131	11.91	11.893	11.866	10.504	-0.0882497	-0.161202	-0.138834	-0.281196	nc	nc	peroxisomal biogenesis factor 26
FAM195B	348262	NM_001288798	-	chr17	1856	2291	1940	2319	2579	2426	2219	2170	137.51	154.519	134.793	130.572	146.537	136.378	124.463	117.698	0.0448073	-0.161105	0.0755399	-0.47881	nc	nc	family with sequence similarity 195, member B
C1orf53	388722	NM_001024594	+	chr1	70	83	74	133	90	94	82	71	4.227	4.563	4.191	6.104	4.168	4.307	3.749	3.139	-0.0572886	-0.161057	-0.0663742	-0.245811	nc	nc	chromosome 1 open reading frame 53
CAPN15	6650	NM_005632	+	chr16	1301	1569	1188	1722	1603	1542	1473	1511	10.552	11.585	9.036	10.615	9.971	9.49	9.045	8.972	-0.059792	-0.160928	-0.0945498	-0.358104	nc	nc	calpain 15
EEF2K	29904	NM_013302	+	chr16	390	417	396	589	462	437	398	500	4.736	4.61	4.51	5.436	4.303	4.027	3.659	4.445	-0.132567	-0.160866	-0.267277	-0.256176	nc	nc	eukaryotic elongation factor 2 kinase
PHOX2A	401	NM_005169	-	chr11	2610	3047	2760	3547	3196	3019	3039	3224	80.742	85.809	80.071	83.39	75.823	70.863	71.173	73.014	-0.126052	-0.160859	-0.533407	-0.640921	nc	nc	paired-like homeobox 2a
ZFP36L2	678	NM_006887	-	chr2	684	761	608	778	885	786	696	761	12.183	12.339	10.156	10.531	12.089	10.622	9.385	9.923	0.0291982	-0.160674	0.033624	-0.313832	nc	nc	ZFP36 ring finger protein-like 2
GAL3ST4	79690	NM_024637	-	chr7	464	521	454	370	361	347	513	375	8.4	8.586	7.708	5.091	5.012	4.767	7.031	4.97	-0.331251	-0.160652	-1.71389	-0.22241	nc	nc	galactose-3-O-sulfotransferase 4
VAMP2	6844	NM_014232	-	chr17	169	211	183	227	218	153	193	194	12.735	14.474	12.932	13	12.598	8.748	11.01	10.702	-0.15556	-0.160634	-0.30012	-0.226347	nc	nc	vesicle-associated membrane protein 2 (synaptobrevin 2)
SYNGR3	9143	NM_004209	+	chr16	129	116	97	145	116	100	114	111	4.945	4.048	3.487	4.224	3.41	2.909	3.308	3.115	-0.166015	-0.160501	-0.344242	-0.222529	nc	nc	synaptogyrin 3
LAMA1	284217	NM_005559	-	chr18	61	59	78	70	105	100	50	61	0.175	0.154	0.21	0.152	0.231	0.217	0.108	0.128	0.156024	-0.160469	0.31752	-0.262143	nc	nc	laminin, alpha 1
TMUB2	79089	NM_001076674	+	chr17	239	260	250	267	246	246	266	241	6.544	6.481	6.419	5.556	5.166	5.111	5.514	4.831	-0.160423	-0.160432	-0.347834	-0.236108	nc	nc	transmembrane and ubiquitin-like domain containing 2
BZW2	28969	NR_027624	+	chr7	3779	4286	4465	5388	5049	5214	4542	4828	57.544	59.412	63.761	62.351	58.961	60.241	52.36	53.82	0.000740071	-0.160413	0.000420015	-0.607152	nc	nc	basic leucine zipper and W2 domains 2
EGLN3	112399	NM_022073	-	chr14	232	311	239	231	293	314	282	206	8.523	10.4	8.234	6.449	8.255	8.752	7.843	5.54	0.0300553	-0.160376	0.0269793	-0.21772	nc	nc	egl-9 family hypoxia-inducible factor 3
ST6GALNAC5	81849	NM_030965	+	chr1	244	280	231	250	279	248	287	203	6.384	6.669	5.668	4.971	5.598	4.923	5.684	3.888	-0.0839403	-0.159981	-0.110601	-0.219248	nc	nc	ST6 (alpha-N-acetyl-neuraminyl-2,3-beta-galactosyl-1,3)-N-acetylgalactosaminide alpha-2,6-sialyltransferase 5
VWA8	23078	NM_015058	-	chr13	786	914	866	1013	933	943	917	944	3.636	3.849	3.757	3.561	3.31	3.31	3.211	3.197	-0.109996	-0.159978	-0.276069	-0.398562	nc	nc	von Willebrand factor A domain containing 8	chr13:42411255-42411386
NID1	4811	NM_002508	-	chr1	1215	1323	1192	1300	1132	1132	1390	1225	8.584	8.508	7.897	6.98	6.133	6.068	7.434	6.335	-0.294532	-0.159949	-2.48436	-0.346811	nc	nc	nidogen 1
HOOK2	29911	NM_001100176	-	chr19	441	532	450	558	486	464	471	542	5.415	5.947	5.182	5.207	4.577	4.323	4.378	4.872	-0.194876	-0.159802	-0.639809	-0.286722	nc	nc	hook microtubule-tethering protein 2
CALCOCO2	10241	NM_001261393	+	chr17	787	876	855	1004	879	875	925	907	17.133	17.36	17.455	16.61	14.675	14.453	15.245	14.455	-0.171911	-0.159739	-0.6927	-0.399434	nc	nc	calcium binding and coiled-coil domain 2
EVC	2121	NM_153717	+	chr4	315	345	300	377	353	333	340	337	2.797	2.789	2.498	2.544	2.404	2.243	2.285	2.19	-0.113787	-0.159682	-0.195264	-0.258559	nc	nc	Ellis van Creveld protein
SARS2	54938	NM_001145901	-	chr19	511	556	472	566	563	538	525	556	8.647	8.565	7.491	7.279	7.307	6.908	6.726	6.888	-0.104007	-0.159647	-0.186856	-0.291592	nc	nc	seryl-tRNA synthetase 2, mitochondrial
ARAP1	116985	NM_001040118	-	chr11	1310	1476	1332	1574	1534	1456	1489	1490	7.96	8.164	7.59	7.268	7.148	6.713	6.849	6.628	-0.112095	-0.159559	-0.329034	-0.475694	nc	nc	ArfGAP with RhoGAP domain, ankyrin repeat and PH domain 1
CTNNA2	1496	NM_001164883	+	chr2	737	754	763	883	751	778	813	817	7.547	7.029	7.327	6.872	5.898	6.045	6.303	6.125	-0.195359	-0.159545	-0.857651	-0.367483	nc	nc	catenin (cadherin-associated protein), alpha 2
MMACHC	25974	NM_015506	+	chr1	196	205	183	279	227	208	206	216	6.106	5.814	5.347	6.606	5.424	4.917	4.859	4.926	-0.107408	-0.159536	-0.160916	-0.223388	nc	nc	methylmalonic aciduria (cobalamin deficiency) cblC type, with homocystinuria
DKK3	27122	NM_015881	-	chr11	166	158	154	165	112	133	162	148	4.17	3.613	3.628	3.15	2.158	2.535	3.081	2.722	-0.301257	-0.159511	-1.28366	-0.215865	nc	nc	dickkopf WNT signaling pathway inhibitor 3
LAG3	3902	NM_002286	+	chr12	40	60	29	39	34	43	26	29	0.67	0.916	0.456	0.497	0.437	0.547	0.33	0.356	-0.0706505	-0.159467	NA	-0.352261	na	nc	lymphocyte-activation gene 3
THBS3	7059	NR_045553	-	chr1	2088	2267	2101	1982	1746	1687	2379	1990	17.189	16.989	16.22	12.4	11.023	10.537	14.826	11.993	-0.397891	-0.159427	-4.10987	-0.300962	nc	nc	thrombospondin 3
DDX11	1663	NM_001257144	+	chr12	846	935	863	913	952	970	957	889	7.682	7.729	7.349	6.3	6.629	6.683	6.578	5.909	-0.0756428	-0.159407	-0.129092	-0.332133	nc	nc	DEAD/H (Asp-Glu-Ala-Asp/His) box helicase 11
GBF1	8729	NM_001199379	+	chr10	2125	2364	2066	2407	2345	2263	2443	2250	10.095	10.223	9.204	8.69	8.543	8.157	8.786	7.825	-0.141458	-0.159287	-0.551815	-0.454654	nc	nc	golgi brefeldin A resistant guanine nucleotide exchange factor 1
C15orf52	388115	NM_207380	-	chr15	144	162	113	131	133	118	145	108	2.373	2.43	1.746	1.641	1.681	1.475	1.809	1.303	-0.152827	-0.159064	-0.290061	-0.219598	nc	nc	chromosome 15 open reading frame 52
PCDHGB7	56099	NM_018927	+	chr5	1297	1484	1396	1646	1479	1411	1554	1494	12.296	12.807	12.411	11.859	10.753	10.149	11.153	10.369	-0.183117	-0.158882	-1.01953	-0.493556	nc	nc	protocadherin gamma subfamily B, 7
NEK2	4751	NM_002497	-	chr1	1159	1290	1355	1569	1518	1550	1380	1424	22.911	23.214	25.12	23.571	23.013	23.249	20.653	20.608	-0.0053508	-0.15878	-0.00559721	-0.447372	nc	nc	NIMA-related kinase 2
KCNG1	3755	NM_002237	-	chr20	675	724	614	847	753	703	719	757	11.578	11.305	9.877	11.041	9.905	9.149	9.337	9.506	-0.135503	-0.158756	-0.343139	-0.326334	nc	nc	potassium channel, voltage gated modifier subfamily G, member 1
SMIM4	440957	NM_001124767	+	chr3	182	248	170	248	232	238	207	205	22.6	28.035	19.797	23.404	22.094	22.424	19.46	18.636	-0.0273826	-0.158631	-0.0243632	-0.215751	nc	nc	small integral membrane protein 4
PLXNA3	55558	NM_017514	+	chrX	1053	1162	922	997	932	888	1172	944	4.959	4.982	4.072	3.569	3.366	3.173	4.179	3.255	-0.289149	-0.1584	-1.61097	-0.26071	nc	nc	plexin A3
NUDT12	83594	NM_031438	-	chr5	294	296	281	316	335	343	321	276	5.598	5.131	5.018	4.573	4.892	4.956	4.628	3.848	-0.00823116	-0.158246	-0.00661024	-0.234592	nc	nc	nudix (nucleoside diphosphate linked moiety X)-type motif 12
HAND1	9421	NM_004821	-	chr5	2386	2634	2401	2312	3189	3037	2799	2241	97.392	97.873	91.907	71.719	99.826	94.057	86.492	66.964	0.115489	-0.158239	0.25843	-0.293008	nc	nc	heart and neural crest derivatives expressed 1
CLYBL	171425	NR_104592	+	chr13	67	83	90	88	91	56	67	77	0.676	0.763	0.852	0.675	0.705	0.429	0.512	0.569	-0.122973	-0.157871	-0.208054	-0.229582	nc	nc	citrate lyase beta like
HEPH	9843	NM_001282141	+	chrX	645	718	728	623	717	671	787	587	5.863	5.941	6.205	4.303	4.998	4.628	5.415	3.906	-0.12654	-0.15782	-0.239965	-0.234397	nc	nc	hephaestin
ATP5D	513	NM_001687	+	chr19	1377	1510	1358	1802	1742	1665	1428	1719	71.838	71.712	66.439	71.444	69.695	65.906	56.399	65.651	-0.021218	-0.157665	-0.028352	-0.384725	nc	nc	ATP synthase, H+ transporting, mitochondrial F1 complex, delta subunit
QRICH2	84074	NM_032134	-	chr17	122	136	124	140	100	116	134	113	0.646	0.656	0.616	0.564	0.406	0.466	0.538	0.438	-0.228057	-0.157613	-0.656725	-0.209624	nc	nc	glutamine rich 2
SEC22B	9554	NM_004892	+	chr1	160	147	187	183	190	179	170	157	6.531	5.462	7.158	5.677	5.948	5.544	5.253	4.691	-0.0432466	-0.157586	-0.0439012	-0.209511	nc	nc	SEC22 homolog B, vesicle trafficking protein (gene/pseudogene)
EEPD1	80820	NM_030636	+	chr7	129	146	129	116	156	150	128	115	1.995	2.056	1.871	1.364	1.851	1.76	1.499	1.302	0.0115282	-0.157525	0.00901134	-0.211689	nc	nc	endonuclease/exonuclease/phosphatase family domain containing 1
ZNF385A	25946	NM_001290001	-	chr12	1002	1234	1064	1316	1366	1275	1197	1209	30.889	34.63	30.76	30.831	32.294	29.822	27.936	27.284	-0.00295873	-0.157506	-0.00257461	-0.398835	nc	nc	zinc finger protein 385A
HAUS5	23354	NM_015302	+	chr19	522	638	511	642	629	583	608	581	7.259	8.077	6.664	6.785	6.708	6.151	6.401	5.915	-0.10024	-0.157474	-0.179125	-0.288722	nc	nc	HAUS augmin-like complex, subunit 5
DPYD-AS1	100873932	NR_046590	+	chr1	64	36	35	100	42	85	47	28	3.176	1.626	1.629	3.771	1.598	3.2	1.766	1.017	-0.0137255	-0.157466	-0.0138278	-0.3455	nc	nc	DPYD antisense RNA 1
ADAT1	23536	NR_036460	-	chr16	1315	1382	1368	1584	1465	1481	1536	1424	9.654	9.236	9.418	8.837	8.248	8.249	8.536	7.653	-0.122707	-0.157264	-0.427369	-0.449857	nc	nc	adenosine deaminase, tRNA-specific 1
TBCD	6904	NM_005993	+	chr17	4435	4916	4275	5257	5089	4976	4919	5034	32.776	33.073	29.628	29.525	28.843	27.902	27.521	27.235	-0.0980523	-0.157188	-0.328921	-0.622481	nc	nc	tubulin folding cofactor D
GNPTG	84572	NM_032520	+	chr16	346	400	350	350	300	319	386	345	9.969	10.492	9.457	7.664	6.629	6.974	8.42	7.277	-0.283163	-0.156885	-1.25627	-0.229702	nc	nc	N-acetylglucosamine-1-phosphate transferase, gamma subunit
MAP1LC3A	84557	NM_181509	+	chr20	390	452	438	525	456	491	465	461	27.29	28.792	28.742	27.918	24.47	26.068	24.633	23.615	-0.0970088	-0.156865	-0.169016	-0.284202	nc	nc	microtubule-associated protein 1 light chain 3 alpha
PCDHGA10	56106	NM_018913	+	chr5	1320	1503	1422	1683	1502	1435	1584	1525	12.421	12.874	12.548	12.035	10.839	10.245	11.284	10.505	-0.185605	-0.156715	-1.08133	-0.480988	nc	nc	protocadherin gamma subfamily A, 10
POMT2	29954	NM_013382	-	chr14	803	822	826	988	951	983	880	913	9.427	8.785	9.094	8.815	8.562	8.756	7.821	7.847	-0.0254097	-0.156704	-0.0334347	-0.368477	nc	nc	protein-O-mannosyltransferase 2
DUSP26	78986	NM_024025	-	chr8	189	162	180	203	137	148	178	181	7.86	6.133	7.02	6.416	4.369	4.67	5.604	5.511	-0.306033	-0.156643	-1.34947	-0.209313	nc	nc	dual specificity phosphatase 26 (putative)
GGA1	26088	NM_001001560	+	chr22	962	1052	992	1039	1105	1119	1074	1037	15.338	15.268	14.832	12.589	13.511	13.536	12.963	12.103	-0.0563448	-0.156506	-0.0892271	-0.336502	nc	nc	golgi-associated, gamma adaptin ear containing, ARF binding protein 1
MDFI	4188	NM_005586	+	chr6	1320	1301	1191	1638	1752	1597	1318	1517	47.117	42.275	39.868	44.434	47.96	43.252	35.616	39.641	0.0837777	-0.15649	0.170233	-0.353647	nc	nc	MyoD family inhibitor
KIF3C	3797	NM_002254	-	chr2	826	903	815	908	916	883	918	880	9.172	9.128	8.487	7.662	7.8	7.439	7.717	7.153	-0.117036	-0.156409	-0.274351	-0.331378	nc	nc	kinesin family member 3C
MYRF	745	NM_001127392	+	chr11	179	194	155	193	176	168	170	182	1.37	1.352	1.112	1.123	1.033	0.976	0.985	1.02	-0.150065	-0.156369	-0.281652	-0.208964	nc	nc	myelin regulatory factor
AMH	268	NM_000479	+	chr19	299	342	284	350	363	333	304	341	4.699	4.893	4.186	4.18	4.375	3.971	3.617	3.923	-0.0508875	-0.156345	-0.0600198	-0.235699	nc	nc	anti-Mullerian hormone
HAUS7	55559	NR_073156	-	chrX	834	994	941	1138	1085	1097	1021	1015	10.337	11.215	10.938	10.719	10.313	10.317	9.58	9.21	-0.0318542	-0.156342	-0.0448342	-0.381459	nc	nc	HAUS augmin-like complex, subunit 7
SPATA20	64847	NM_022827	+	chr17	286	366	325	284	294	284	361	258	3.14	3.658	3.346	2.37	2.476	2.366	3.001	2.074	-0.200888	-0.15622	-0.530468	-0.208964	nc	nc	spermatogenesis associated 20
TIMM8B	26521	NR_028383	-	chr11	1073	1069	991	1308	1159	1057	1112	1204	24.896	22.579	21.563	23.063	20.623	18.608	19.532	20.45	-0.167042	-0.156086	-0.614601	-0.368622	nc	nc	translocase of inner mitochondrial membrane 8 homolog B (yeast)
ST7L	54879	NM_138728	-	chr1	263	242	255	327	301	348	286	258	4.255	3.564	3.869	4.02	3.734	4.272	3.503	3.055	0.0376878	-0.156034	0.0396923	-0.223566	nc	nc	suppression of tumorigenicity 7 like
ELMOD3	84173	NM_001135023	+	chr2	183	181	177	188	173	191	179	179	4.224	3.803	3.831	3.298	3.062	3.345	3.128	3.024	-0.117687	-0.15595	-0.18214	-0.208964	nc	nc	ELMO/CED-12 domain containing 3
LOXL1-AS1	100287616	NR_040068	-	chr15	187	243	175	187	193	179	208	174	2.15	2.543	1.886	1.634	1.701	1.561	1.81	1.464	-0.155904	-0.155934	-0.299993	-0.207989	nc	nc	LOXL1 antisense RNA 1
MICAL1	64780	NM_001286613	-	chr6	1967	2297	2000	2157	2018	2084	2271	2143	15.954	16.96	15.213	13.296	12.553	12.825	13.945	12.725	-0.204709	-0.15587	-1.08251	-0.374425	nc	nc	microtubule associated monooxygenase, calponin and LIM domain containing 1
PLA2G6	8398	NM_001199562	-	chr22	39	70	42	40	38	31	37	30	0.457	0.746	0.461	0.356	0.341	0.275	0.328	0.257	-0.144236	-0.155824	NA	-0.317795	na	nc	phospholipase A2, group VI (cytosolic, calcium-independent)
DPM2	8818	NM_003863	-	chr9	499	505	444	577	569	587	476	563	51.759	47.684	43.189	45.484	45.262	46.198	37.378	42.751	-0.00725449	-0.155769	-0.00620329	-0.266591	nc	nc	dolichyl-phosphate mannosyltransferase polypeptide 2, regulatory subunit
H1FX-AS1	339942	NR_026991	+	chr3	315	349	293	315	321	279	343	297	3.799	3.832	3.314	2.887	2.969	2.553	3.132	2.622	-0.185261	-0.155763	-0.468186	-0.220456	nc	nc	H1FX antisense RNA 1
KCNJ14	3770	NM_013348	+	chr19	55	49	47	48	43	41	39	38	1.11	0.9	0.889	0.736	0.665	0.628	0.596	0.561	-0.119912	-0.155413	NA	-0.280118	na	nc	potassium channel, inwardly rectifying subfamily J, member 14
FAT3	120114	NM_001008781	+	chr11	105	93	108	98	87	80	99	85	0.203	0.164	0.196	0.144	0.129	0.117	0.145	0.12	-0.194165	-0.155388	-0.486917	-0.211689	nc	nc	FAT atypical cadherin 3
B9D1	27077	NM_001243475	-	chr17	123	138	97	145	113	135	111	124	7.327	7.484	5.419	6.565	5.162	6.102	5.006	5.408	-0.101546	-0.155366	-0.142932	-0.207989	nc	nc	B9 protein domain 1
RAB40C	57799	NM_001172663	+	chr16	287	300	284	315	375	373	305	296	8.973	8.538	8.327	7.484	8.991	8.848	7.219	6.775	0.0911187	-0.155193	0.135381	-0.229582	nc	nc	RAB40C, member RAS oncogene family
HR	55806	NM_005144	-	chr8	342	430	386	286	409	402	421	275	2.534	2.9	2.682	1.61	2.324	2.26	2.361	1.492	-0.0278507	-0.155162	-0.0243632	-0.206355	nc	nc	hair growth associated
LZTR1	8216	NM_006767	+	chr22	1241	1191	1057	1283	1213	1202	1265	1224	13.01	11.366	10.392	10.222	9.752	9.561	10.04	9.394	-0.151453	-0.155006	-0.459451	-0.323946	nc	nc	leucine-zipper-like transcription regulator 1
ACTRT3	84517	NM_032487	-	chr3	105	111	118	128	118	113	113	104	2.482	2.388	2.616	2.299	2.139	2.027	2.022	1.8	-0.0956909	-0.154878	-0.128745	-0.206774	nc	nc	actin-related protein T3
GALK1	2584	NM_000154	-	chr17	481	523	462	621	461	448	545	530	10.791	10.681	9.72	10.588	7.931	7.626	9.256	8.704	-0.300532	-0.154865	-1.93294	-0.285227	nc	nc	galactokinase 1
ANGPTL2	23452	NM_012098	-	chr9	600	679	612	679	675	689	707	623	10.709	11.032	10.243	9.21	9.239	9.33	9.553	8.14	-0.0924735	-0.154851	-0.170011	-0.286722	nc	nc	angiopoietin-like 2
CAPN5	726	NM_004055	+	chr11	262	312	269	344	329	315	292	308	3.604	3.907	3.47	3.596	3.47	3.287	3.041	3.101	-0.0546501	-0.154751	-0.0658749	-0.229582	nc	nc	calpain 5
TBC1D5	9779	NM_014744	-	chr3	524	590	582	617	552	597	614	584	5.804	5.949	6.045	5.194	4.689	5.017	5.149	4.735	-0.164333	-0.154699	-0.485255	-0.290565	nc	nc	TBC1 domain family, member 5
KANK2	25959	NM_001136191	-	chr19	993	1168	991	1142	1120	1109	1191	1045	10.276	11.003	9.617	8.981	8.888	8.707	9.33	7.916	-0.122487	-0.154485	-0.315413	-0.319226	nc	nc	KN motif and ankyrin repeat domains 2
TENC1	23371	NM_015319	+	chr12	276	321	272	326	260	230	323	280	1.714	1.814	1.584	1.538	1.238	1.084	1.518	1.273	-0.316104	-0.154353	-1.66359	-0.223128	nc	nc	tensin 2
TTLL3	26140	NR_037162	+	chr3	130	139	132	118	125	161	146	92	0.827	0.805	0.787	0.57	0.61	0.777	0.703	0.428	-0.0331283	-0.154325	-0.0314217	-0.208964	nc	nc	tubulin tyrosine ligase-like family member 3
PCDHGA11	56105	NM_032092	+	chr5	1292	1473	1382	1637	1472	1407	1547	1492	15.168	15.742	15.215	14.605	13.253	12.533	13.749	12.823	-0.179515	-0.154297	-0.977421	-0.460399	nc	nc	protocadherin gamma subfamily A, 11
ZNF133	7692	NM_001283005	+	chr20	368	310	357	427	429	373	315	420	5.101	3.912	4.641	4.499	4.561	3.923	3.306	4.262	-0.0453085	-0.154294	-0.0514715	-0.215865	nc	nc	zinc finger protein 133	chr20:18274853-18276048
NSUN5P1	155400	NR_033322	+	chr7	304	354	284	271	287	318	332	269	4.527	4.799	3.967	3.067	3.278	3.593	3.743	2.933	-0.127129	-0.154007	-0.208762	-0.206355	nc	nc	NOP2/Sun domain family, member 5 pseudogene 1
MRC2	9902	NM_006039	+	chr17	6325	7108	6025	7322	6813	6608	7013	7135	37.679	38.547	33.659	33.149	31.126	29.868	31.628	31.116	-0.177088	-0.153771	-1.11404	-0.543693	nc	nc	mannose receptor, C type 2
ARMC2	84071	NM_032131	+	chr6	41	43	52	65	54	40	43	34	0.416	0.398	0.495	0.502	0.421	0.308	0.331	0.253	-0.0777946	-0.153678	-0.11261	-0.27412	nc	nc	armadillo repeat containing 2
JUP	3728	NM_021991	-	chr17	1517	1632	1509	1875	1609	1415	1628	1807	17.929	17.558	16.725	16.841	14.583	12.689	14.566	15.634	-0.266194	-0.153638	-2.40852	-0.449857	nc	nc	junction plakoglobin
LOC100506325	NA	NR_103857	-	chr17	1120	1320	1236	1351	1267	1348	1280	1358	27.029	28.999	27.973	24.778	23.449	24.683	23.386	23.992	-0.122991	-0.153539	-0.362007	-0.376764	nc	nc	NA
GAREML	150946	NM_001168241	+	chr2	151	170	158	222	197	183	158	183	1.522	1.559	1.493	1.7	1.522	1.399	1.205	1.35	-0.0437137	-0.153446	-0.0448342	-0.204716	nc	nc	GRB2 associated, regulator of MAPK1-like
MXD3	83463	NM_031300	-	chr5	296	339	282	288	267	268	327	277	12.607	13.144	11.264	9.322	8.721	8.661	10.544	8.637	-0.235419	-0.153419	-0.75842	-0.208715	nc	nc	MAX dimerization protein 3
PTPN18	26469	NM_014369	+	chr2	363	470	350	512	477	434	397	461	6.942	8.183	6.277	7.442	6.996	6.298	5.748	6.454	-0.0624877	-0.153417	-0.0791667	-0.229255	nc	nc	protein tyrosine phosphatase, non-receptor type 18 (brain-derived)
KIF18B	146909	NM_001265577	-	chr17	1600	1763	1477	1919	1975	1925	1748	1800	16.538	16.588	14.317	15.074	15.655	15.097	13.678	13.62	0.00579078	-0.153415	0.00589485	-0.405317	nc	nc	kinesin family member 18B
NAGLU	4669	NM_000263	+	chr17	570	576	497	580	519	530	597	549	6.755	6.214	5.523	5.223	4.717	4.765	5.356	4.763	-0.213125	-0.153373	-0.753133	-0.253974	nc	nc	N-acetylglucosaminidase, alpha
DNAJC22	79962	NM_024902	+	chr12	192	230	208	266	203	197	232	214	4.95	5.398	5.029	5.211	4.013	3.853	4.528	4.039	-0.220695	-0.153309	-0.647744	-0.208964	nc	nc	DnaJ (Hsp40) homolog, subfamily C, member 22
LOC100128568	100128568	NR_046376	+	chr19	207	215	216	232	285	204	202	232	8.568	8.101	8.385	7.298	9.047	6.407	6.33	7.03	-0.0195772	-0.153299	-0.0159351	-0.207989	nc	nc	uncharacterized LOC100128568
SYT5	6861	NM_003180	-	chr19	42	44	45	35	37	35	33	26	0.957	0.913	0.961	0.606	0.646	0.605	0.569	0.434	-0.0958575	-0.153267	NA	-0.309691	na	nc	synaptotagmin V
PCDHGA12	26025	NM_003735	+	chr5	1285	1469	1362	1632	1457	1399	1537	1485	12.143	12.637	12.07	11.72	10.559	10.031	10.996	10.273	-0.181521	-0.153233	-0.998325	-0.449419	nc	nc	protocadherin gamma subfamily A, 12
FASTK	10922	NM_033015	-	chr7	1501	1692	1446	1627	1777	1682	1729	1552	32.357	33.203	29.232	26.654	29.377	27.511	28.216	24.492	-0.0517908	-0.153181	-0.0811583	-0.332133	nc	nc	Fas-activated serine/threonine kinase
RBM3	5935	NM_006743	+	chrX	1848	2041	1847	2422	2446	2314	2041	2247	103.122	103.679	96.654	102.71	104.675	97.973	86.221	91.791	0.0230392	-0.153093	0.0352094	-0.471795	nc	nc	RNA binding motif (RNP1, RRM) protein 3
CROCC	9696	NM_014675	+	chr1	642	754	649	884	827	746	706	810	2.805	2.999	2.659	2.935	2.771	2.473	2.335	2.591	-0.0730575	-0.153086	-0.120215	-0.299001	nc	nc	ciliary rootlet coiled-coil, rootletin
PIN1	5300	NR_038422	+	chr19	2461	2759	2418	3320	2953	2985	2745	3007	55.493	56.634	51.132	56.893	51.066	51.07	46.859	49.638	-0.0702134	-0.153081	-0.163908	-0.468376	nc	nc	peptidylprolyl cis/trans isomerase, NIMA-interacting 1
FXYD6-FXYD2	100533181	NM_001243598	-	chr11	543	638	603	770	601	595	630	692	42.367	45.315	44.122	45.657	35.961	35.224	37.213	39.526	-0.229351	-0.152917	-1.10873	-0.297496	nc	nc	FXYD6-FXYD2 readthrough
CORO7	79585	NM_001201472	-	chr16	893	1042	904	1073	954	938	1029	1018	8.671	9.211	8.232	7.918	7.104	6.911	7.564	7.236	-0.206404	-0.152911	-1.02238	-0.344041	nc	nc	coronin 7
FSCN1	6624	NM_003088	+	chr7	12911	14677	12443	17253	16236	15570	14049	16063	230.429	238.459	208.262	234.011	222.225	210.844	189.822	209.872	-0.0393521	-0.152602	-0.0755589	-0.490482	nc	nc	fascin actin-bundling protein 1
RAB2B	84932	NR_028074	-	chr14	1043	1193	1116	1269	1193	1290	1242	1184	9.566	9.96	9.598	8.845	8.391	8.977	8.623	7.949	-0.0830815	-0.152554	-0.178442	-0.379455	nc	nc	RAB2B, member RAS oncogene family
H6PD	9563	NM_001282587	+	chr1	197	203	165	215	196	172	192	193	2.163	2.029	1.699	1.794	1.65	1.433	1.596	1.551	-0.161263	-0.15238	-0.325741	-0.202664	nc	nc	hexose-6-phosphate dehydrogenase (glucose 1-dehydrogenase)
SLC12A8	84561	NM_024628	-	chr3	83	74	85	69	57	53	73	62	1.023	0.831	0.983	0.647	0.539	0.496	0.681	0.56	-0.229506	-0.152288	-0.75842	-0.223128	nc	nc	solute carrier family 12, member 8
SDC3	9672	NM_014654	-	chr1	33	52	44	51	26	33	34	33	0.657	0.942	0.821	0.771	0.397	0.498	0.512	0.481	-0.180701	-0.152288	NA	-0.283996	na	nc	syndecan 3
PTK7	5754	NR_072998	+	chr6	6375	7356	6575	7576	7889	7679	7511	7257	41.737	43.841	40.369	37.694	39.61	38.146	37.228	34.782	-0.038922	-0.152154	-0.0773747	-0.598502	nc	nc	protein tyrosine kinase 7 (inactive)
STAG3L1	54441	NR_040583	+	chr7	281	378	299	336	302	312	353	298	3.467	4.245	3.459	3.15	2.857	2.92	3.297	2.691	-0.18066	-0.152063	-0.448005	-0.208964	nc	nc	stromal antigen 3-like 1 (pseudogene)
TSSC4	10078	NM_005706	+	chr11	1329	1429	1237	1494	1534	1614	1417	1468	35.507	34.755	30.993	30.334	31.431	32.718	28.661	28.712	-0.00438696	-0.151924	-0.00409808	-0.367483	nc	nc	tumor suppressing subtransferable candidate 4
SLC12A9	56996	NM_020246	+	chr7	802	1026	854	1048	1021	942	995	948	7.728	9	7.717	7.674	7.545	6.887	7.258	6.687	-0.100479	-0.15192	-0.203941	-0.315846	nc	nc	solute carrier family 12, member 9
VEPH1	79674	NM_024621	-	chr3	102	96	96	100	109	126	98	83	1.078	0.924	0.952	0.803	0.884	1.011	0.784	0.642	0.0210081	-0.151824	0.0171368	-0.206355	nc	nc	ventricular zone expressed PH domain-containing 1
ERV3-1	2086	NM_001007253	-	chr7	135	131	107	135	122	112	142	93	1.967	1.738	1.462	1.495	1.363	1.238	1.567	0.992	-0.150587	-0.151533	-0.280482	-0.202664	nc	nc	endogenous retrovirus group 3, member 1
LOC101929718	101929718	NR_110139	-	chr14	164	140	151	169	155	189	155	148	3.103	2.411	2.679	2.43	2.249	2.713	2.22	2.05	-0.0339833	-0.151512	-0.0327281	-0.198107	nc	nc	uncharacterized LOC101929718
NEU4	129807	NM_001167601	+	chr2	188	202	188	264	187	174	196	221	3.418	3.343	3.205	3.647	2.607	2.4	2.697	2.941	-0.24463	-0.15149	-0.802059	-0.203274	nc	nc	sialidase 4
CDK9	1025	NM_001261	+	chr9	1140	1277	1148	1385	1306	1344	1332	1270	26.946	27.478	25.447	24.879	23.674	24.104	23.835	21.976	-0.0878769	-0.15147	-0.203635	-0.390415	nc	nc	cyclin-dependent kinase 9
NUP50-AS1	100506714	NR_038956	-	chr22	95	78	96	85	69	84	95	59	1.878	1.404	1.78	1.277	1.046	1.26	1.422	0.854	-0.15477	-0.151417	-0.312429	-0.217169	nc	nc	NUP50 antisense RNA 1 (head to head)
DOHH	83475	NM_001145165	-	chr19	525	529	458	692	664	701	530	600	15.276	14.013	12.498	15.302	14.817	15.477	11.675	12.781	0.0858178	-0.151292	0.137043	-0.246094	nc	nc	deoxyhypusine hydroxylase/monooxygenase
UNC119B	84747	NM_001080533	+	chr12	665	683	577	793	683	732	645	761	23.266	21.753	18.932	21.085	18.326	19.432	17.084	19.491	-0.110003	-0.151279	-0.219127	-0.267426	nc	nc	unc-119 lipid binding chaperone B
PCDHGA9	56107	NM_018921	+	chr5	1367	1555	1475	1737	1554	1473	1644	1589	12.918	13.377	13.071	12.474	11.262	10.561	11.761	10.993	-0.190881	-0.151153	-1.15921	-0.449857	nc	nc	protocadherin gamma subfamily A, 9
RBM20	282996	NM_001134363	+	chr10	779	880	673	910	739	806	870	811	5.593	5.752	4.531	4.965	4.069	4.391	4.729	4.263	-0.207825	-0.151023	-0.785838	-0.276188	nc	nc	RNA binding motif protein 20
PDLIM4	8572	NM_003687	+	chr5	339	403	383	468	442	406	387	430	9.03	9.772	9.567	9.474	9.029	8.205	7.804	8.385	-0.0777128	-0.15102	-0.113777	-0.240357	nc	nc	PDZ and LIM domain 4
TMEM238	388564	NM_001190764	-	chr19	88	77	50	95	66	63	75	54	4.383	3.492	2.336	3.596	2.521	2.381	2.828	1.969	-0.147302	-0.150985	-0.302091	-0.229784	nc	nc	transmembrane protein 238
AP4M1	9179	NM_004722	+	chr7	799	782	745	892	855	861	824	859	15.517	13.825	13.568	13.165	12.734	12.687	12.114	12.212	-0.0892829	-0.150976	-0.173808	-0.313262	nc	nc	adaptor-related protein complex 4, mu 1 subunit
PCSK1N	27344	NM_013271	-	chrX	712	897	815	1038	957	859	802	990	24.052	27.584	25.818	26.647	24.792	22.017	20.51	24.482	-0.10064	-0.150969	-0.201811	-0.283996	nc	nc	proprotein convertase subtilisin/kexin type 1 inhibitor
GPSM1	26086	NM_001145638	+	chr9	685	694	603	806	653	705	715	735	8.934	8.24	7.375	7.989	6.531	6.977	7.06	7.018	-0.186316	-0.150803	-0.643745	-0.286818	nc	nc	G-protein signaling modulator 1
S100A6	6277	NM_014624	-	chr1	334	459	454	362	307	300	479	311	32.36	40.483	41.25	26.654	22.811	22.054	35.134	22.058	-0.365391	-0.150751	-2.26918	-0.195987	nc	nc	S100 calcium binding protein A6
SDR39U1	56948	NM_020195	-	chr14	321	326	334	430	326	389	372	348	9.626	8.9	9.393	9.8	7.497	8.851	8.445	7.64	-0.123092	-0.15045	-0.221856	-0.22656	nc	nc	short chain dehydrogenase/reductase family 39U, member 1
C19orf10	56005	NM_019107	-	chr19	2053	2168	1929	2615	2570	2366	2131	2473	104.027	100.003	91.663	100.698	99.868	90.963	81.745	91.734	-0.0220207	-0.150424	-0.0307089	-0.38579	nc	nc	myeloid-derived growth factor
OPA3	80207	NM_025136	-	chr19	60	62	65	86	66	48	53	64	2.939	2.765	2.986	3.201	2.479	1.784	1.965	2.295	-0.146667	-0.150353	-0.298946	-0.215865	nc	nc	optic atrophy 3 (autosomal recessive, with chorea and spastic paraplegia)
DGCR6L	85359	NM_033257	-	chr22	555	579	570	682	674	632	654	586	22.141	21.028	21.325	20.677	20.621	19.13	19.752	17.114	-0.0550053	-0.150206	-0.0794731	-0.283135	nc	nc	DiGeorge syndrome critical region gene 6-like
CCNL2	81669	NM_030937	-	chr1	1287	1404	1199	1345	1389	1394	1483	1252	21.779	21.629	19.028	17.297	18.026	17.899	18.999	15.51	-0.0961852	-0.150081	-0.195191	-0.28485	nc	nc	cyclin L2
ZNF213-AS1	100507458	NR_110900	-	chr16	154	182	152	174	177	146	170	154	3.621	3.895	3.351	3.109	3.191	2.604	3.026	2.651	-0.126695	-0.149884	-0.202865	-0.194158	nc	nc	ZNF213 antisense RNA 1 (head to head)
TRIM45	80263	NM_001145635	-	chr1	115	112	120	117	105	130	117	102	1.801	1.597	1.762	1.392	1.261	1.545	1.387	1.169	-0.0863504	-0.149794	-0.111344	-0.195348	nc	nc	tripartite motif containing 45
CDKN3	1033	NM_001130851	+	chr14	758	799	822	912	843	876	921	798	38.63	37.068	39.286	35.322	32.948	33.873	35.534	29.772	-0.114568	-0.149717	-0.283496	-0.299382	nc	nc	cyclin-dependent kinase inhibitor 3
GCN1L1	10985	NM_006836	-	chr12	8721	9339	7785	10764	9720	9567	9424	9902	28.776	28.052	24.09	26.992	24.596	23.952	23.541	23.919	-0.108488	-0.149618	-0.359898	-0.468886	nc	nc	GCN1 eIF2 alpha kinase activator homolog
PRMT6	55170	NM_018137	+	chr1	1311	1233	1166	1506	1321	1265	1339	1400	30.741	26.32	25.64	26.837	23.755	22.506	23.77	24.032	-0.177231	-0.149434	-0.717475	-0.333761	nc	nc	protein arginine methyltransferase 6
PCDHGB4	8641	NM_003736	+	chr5	1369	1557	1492	1745	1570	1496	1652	1601	13.063	13.524	13.351	12.654	11.489	10.831	11.933	11.183	-0.180913	-0.149419	-1.02238	-0.435871	nc	nc	protocadherin gamma subfamily B, 4
C19orf82	284385	NR_122038	+	chr19	279	295	341	334	255	292	336	298	4.024	3.873	4.612	3.661	2.82	3.195	3.669	3.146	-0.256134	-0.149367	-0.978103	-0.207989	nc	nc	ZNF561 antisense RNA 1 (head to head)
PCDHGA5	56110	NM_018918	+	chr5	1477	1676	1611	1852	1677	1595	1772	1724	13.972	14.433	14.292	13.314	12.166	11.448	12.69	11.939	-0.189404	-0.149163	-1.16575	-0.446382	nc	nc	protocadherin gamma subfamily A, 5
FXYD6	53826	NM_001164831	-	chr11	635	989	760	1157	866	812	857	937	58.319	82.685	65.457	80.753	60.994	56.583	59.585	62.998	-0.182446	-0.149161	-0.494104	-0.219248	nc	nc	FXYD domain containing ion transport regulator 6
EMC9	51016	NM_016049	-	chr14	546	599	557	790	649	598	562	718	23.033	23.003	22.035	25.327	20.996	19.141	17.948	22.173	-0.147361	-0.148812	-0.382588	-0.238406	nc	nc	ER membrane protein complex subunit 9
LOC100506469	NA	NR_038396	-	chr19	918	919	806	1155	1075	1087	939	1040	14.924	13.6	12.288	14.27	13.402	13.408	11.557	12.377	-0.00786812	-0.148737	-0.00751815	-0.291592	nc	nc	NA
RABL2B	11158	NM_001130920	-	chr22	68	65	71	75	86	72	52	69	2.607	2.268	2.552	2.185	2.528	2.094	1.509	1.936	-0.00858827	-0.148729	-0.00669288	-0.210746	nc	nc	RAB, member of RAS oncogene family-like 2B
TMEM223	79064	NM_001080501	-	chr11	470	513	414	610	590	530	506	527	20.413	20.283	16.862	20.134	19.652	17.465	16.637	16.756	-0.0272966	-0.148662	-0.027797	-0.238406	nc	nc	transmembrane protein 223
MZT2A	653784	NM_001085365	-	chr2	348	401	304	524	416	476	376	417	19.297	20.242	15.808	22.082	17.69	20.027	15.784	16.928	-0.00765968	-0.148587	-0.00577209	-0.206355	nc	nc	mitotic spindle organizing protein 2A
PIGF	5281	NM_002643	-	chr2	586	619	688	711	668	715	663	695	23.484	22.582	25.857	21.654	20.53	21.741	20.115	20.39	-0.0903795	-0.148484	-0.16198	-0.274476	nc	nc	phosphatidylinositol glycan anchor biosynthesis, class F
ZDHHC8	29801	NM_001185024	+	chr22	742	843	683	946	836	825	796	878	8.398	8.685	7.249	8.137	7.256	7.085	6.82	7.275	-0.119815	-0.148427	-0.277621	-0.28485	nc	nc	zinc finger, DHHC-type containing 8
PIM3	415116	NM_001001852	+	chr22	285	359	269	464	386	415	319	367	7.684	8.811	6.802	9.508	7.981	8.49	6.511	7.244	0.019821	-0.148423	0.0167936	-0.199076	nc	nc	Pim-3 proto-oncogene, serine/threonine kinase
CNTNAP1	8506	NM_003632	+	chr17	614	776	609	672	648	678	733	647	3.909	4.497	3.636	3.251	3.163	3.275	3.533	3.015	-0.15827	-0.148365	-0.400745	-0.229255	nc	nc	contactin associated protein 1
ELP6	54859	NM_001031703	-	chr3	953	933	937	1029	1075	1054	1028	997	31.469	28.046	29.016	25.823	27.223	26.408	25.699	24.101	-0.0495542	-0.148253	-0.0754769	-0.311579	nc	nc	elongator acetyltransferase complex subunit 6
PRKAG1	5571	NM_001206709	-	chr12	1084	1107	1212	1264	1250	1306	1264	1192	28.027	26.055	29.387	24.837	24.785	25.621	24.741	22.562	-0.0604448	-0.148029	-0.103504	-0.326682	nc	nc	protein kinase, AMP-activated, gamma 1 non-catalytic subunit
TTLL12	23170	NM_015140	-	chr22	999	1058	949	1299	1269	1314	1090	1167	13.656	13.165	12.165	13.494	13.303	13.628	11.28	11.678	0.0560752	-0.147976	0.0954377	-0.332133	nc	nc	tubulin tyrosine ligase-like family member 12
TNRC6C	57690	NM_001142640	+	chr17	1289	1343	1174	1479	1483	1385	1384	1401	6.581	6.241	5.621	5.738	5.806	5.365	5.349	5.236	-0.0701023	-0.147899	-0.129468	-0.3455	nc	nc	trinucleotide repeat containing 6C
AK5	26289	NM_174858	+	chr1	97	91	118	65	113	88	92	66	1.519	1.297	1.733	0.774	1.357	1.046	1.091	0.757	-0.0350801	-0.147897	-0.0362083	-0.220783	nc	nc	adenylate kinase 5
PKD1P1	339044	NR_036447	+	chr16	883	980	756	919	904	933	967	873	3.71	3.748	2.979	2.935	2.913	2.974	3.076	2.685	-0.11533	-0.147833	-0.229066	-0.246094	nc	nc	polycystic kidney disease 1 (autosomal dominant) pseudogene 1
FLNC	2318	NM_001127487	+	chr7	2002	2261	1797	2284	1906	1820	2234	2160	6.554	6.739	5.517	5.683	4.786	4.521	5.537	5.177	-0.304899	-0.147809	-2.87663	-0.335025	nc	nc	filamin C, gamma
SPTAN1	6709	NM_001195532	+	chr9	9218	10203	9186	10445	10296	10090	10725	10031	33.132	33.384	30.963	28.53	28.38	27.516	29.183	26.394	-0.127981	-0.147689	-0.579757	-0.500077	nc	nc	spectrin, alpha, non-erythrocytic 1
ACVRL1	94	NM_001077401	+	chr12	125	171	123	137	106	85	139	126	2.187	2.723	2.018	1.821	1.422	1.128	1.841	1.614	-0.32097	-0.147638	-1.53369	-0.188444	nc	nc	activin A receptor type II-like 1
NISCH	11188	NM_007184	+	chr3	1233	1390	1151	1433	1292	1261	1390	1350	7.223	7.413	6.323	6.38	5.805	5.605	6.165	5.79	-0.191989	-0.147629	-0.883404	-0.331217	nc	nc	nischarin
C17orf89	284184	NM_001086521	+	chr17	968	1106	913	1403	1248	1173	1153	1127	113.794	118.358	100.652	125.341	112.511	104.625	102.612	96.988	-0.0397903	-0.147621	-0.0526743	-0.286722	nc	nc	chromosome 17 open reading frame 89
PCDHGB3	56102	NM_018924	+	chr5	1488	1658	1602	1858	1680	1591	1773	1723	14.107	14.309	14.243	13.386	12.214	11.444	12.725	11.958	-0.188148	-0.147577	-1.16275	-0.441036	nc	nc	protocadherin gamma subfamily B, 3
EVL	51466	NM_016337	+	chr14	990	1150	1029	1350	1315	1380	1095	1273	20.832	22.029	20.305	21.588	21.22	22.033	17.443	19.61	0.0496387	-0.147349	0.0838511	-0.323946	nc	nc	Enah/Vasp-like
HAGHL	84264	NM_001290137	+	chr16	275	320	261	308	307	308	302	290	8.567	9.075	7.625	7.292	7.335	7.281	7.123	6.614	-0.0816376	-0.147197	-0.110847	-0.202664	nc	nc	hydroxyacylglutathione hydrolase-like
POP5	51367	NM_198202	-	chr12	383	453	421	483	474	494	443	458	29.621	31.893	30.534	28.388	28.114	28.988	25.937	25.931	-0.0347561	-0.147192	-0.0402871	-0.238406	nc	nc	POP5 homolog, ribonuclease P/MRP subunit
PCSK7	9159	NM_004716	-	chr11	552	571	538	648	605	574	631	572	6.192	5.831	5.659	5.524	5.204	4.885	5.358	4.697	-0.133803	-0.147175	-0.325741	-0.262847	nc	nc	proprotein convertase subtilisin/kexin type 7
TIAM1	7074	NM_003253	-	chr21	740	780	716	872	783	837	821	810	4.098	3.932	3.719	3.67	3.326	3.517	3.442	3.284	-0.115451	-0.147157	-0.276296	-0.307965	nc	nc	T-cell lymphoma invasion and metastasis 1	chr21:32640727-32641011
SSH3	54961	NM_017857	+	chr11	259	235	256	273	229	238	261	257	3.46	2.858	3.207	2.772	2.346	2.412	2.64	2.513	-0.210261	-0.147147	-0.590809	-0.198107	nc	nc	slingshot protein phosphatase 3
RIMBP2	23504	NM_015347	-	chr12	1191	1331	1041	1082	1315	1315	1359	1033	9.972	10.145	8.174	6.885	8.444	8.354	8.614	6.332	-0.0239537	-0.147011	-0.0234105	-0.207989	nc	nc	RIMS binding protein 2
HIST1H2BD	3017	NM_138720	+	chr6	254	250	246	285	234	214	281	243	17.633	15.799	16.016	15.036	12.458	11.272	14.768	12.35	-0.260156	-0.14692	-0.98917	-0.198494	nc	nc	histone cluster 1, H2bd
SLIT3	6586	NM_003062	-	chr5	4860	5397	4610	4940	5341	5308	5655	4782	28.116	28.423	25.011	21.719	23.696	23.299	24.767	20.253	-0.0871827	-0.146792	-0.181162	-0.295551	nc	nc	slit guidance ligand 3
KLHDC8B	200942	NM_173546	+	chr3	718	887	770	943	817	840	795	938	17.832	20.054	17.934	17.798	15.561	15.829	14.947	17.054	-0.163409	-0.146757	-0.557009	-0.282131	nc	nc	kelch domain containing 8B
STOML1	9399	NM_001256675	-	chr15	168	193	140	153	146	140	179	134	4.516	4.723	3.529	3.125	3.01	2.855	3.643	2.637	-0.194462	-0.146755	-0.475753	-0.186358	nc	nc	stomatin (EPB72)-like 1
TRO	7216	NM_177557	+	chrX	2874	2983	2719	3297	2989	2986	3182	3122	81.739	77.231	72.52	71.262	65.194	64.436	68.512	65.002	-0.171864	-0.146631	-1.03262	-0.464376	nc	nc	trophinin
PDZRN3	23024	NM_015009	-	chr3	679	710	636	556	679	681	744	571	5.611	5.341	4.928	3.491	4.303	4.27	4.654	3.454	-0.0929992	-0.146608	-0.134345	-0.19445	nc	nc	PDZ domain containing ring finger 3
HIST1H2AC	8334	NM_003512	+	chr6	196	181	184	147	134	130	189	152	13.191	11.089	11.613	7.519	6.916	6.639	9.63	7.489	-0.293667	-0.146445	-1.21218	-0.18573	nc	nc	histone cluster 1, H2ac
TOMM34	10953	NM_006809	-	chr20	881	952	899	1097	1092	1132	1011	1006	25.056	24.648	23.978	23.711	23.818	24.428	21.768	20.946	0.0141888	-0.146442	0.0160266	-0.340089	nc	nc	translocase of outer mitochondrial membrane 34
MMP11	4320	NM_005940	+	chr22	55	61	51	51	22	41	53	34	0.992	1.001	0.862	0.699	0.304	0.561	0.723	0.449	-0.231407	-0.146438	NA	-0.239552	na	nc	matrix metallopeptidase 11
TMEM198	130612	NM_001005209	+	chr2	94	88	95	106	86	92	87	91	2.296	1.956	2.176	1.967	1.611	1.705	1.609	1.627	-0.12995	-0.146419	-0.213974	-0.190121	nc	nc	transmembrane protein 198
PLXNB2	23654	NM_012401	-	chr22	2359	2721	2317	2765	2464	2441	2852	2515	11.31	11.875	10.417	10.074	9.059	8.879	10.351	8.827	-0.220813	-0.146415	-1.6609	-0.353043	nc	nc	plexin B2
ACTA2	59	NM_001141945	-	chr10	574	595	526	550	750	766	654	499	13.388	12.634	11.505	9.749	13.416	13.556	11.548	8.52	0.165856	-0.146349	0.443052	-0.206355	nc	nc	actin, alpha 2, smooth muscle, aorta
PCDHGA8	9708	NM_032088	+	chr5	1390	1576	1504	1775	1584	1517	1677	1628	13.135	13.557	13.328	12.747	11.479	10.877	11.997	11.262	-0.183586	-0.146281	-1.08773	-0.417373	nc	nc	protocadherin gamma subfamily A, 8
HKR1	284459	NM_181786	+	chr19	684	723	707	828	781	791	801	742	9.137	8.792	8.857	8.406	8.001	8.017	8.101	7.256	-0.0862339	-0.146197	-0.169203	-0.293252	nc	nc	HKR1, GLI-Kruppel zinc finger family member
LINC00938	400027	NR_028408	-	chr12	209	245	277	289	255	233	243	271	2.51	2.679	3.12	2.638	2.349	2.124	2.21	2.383	-0.163345	-0.146175	-0.352257	-0.194158	nc	nc	long intergenic non-protein coding RNA 938
CTC1	80169	NR_046431	-	chr17	589	743	642	750	720	667	736	685	2.257	2.592	2.307	2.184	2.116	1.939	2.135	1.922	-0.135834	-0.146137	-0.335029	-0.264187	nc	nc	CTS telomere maintenance complex component 1
TRAIP	10293	NM_005879	-	chr3	305	372	334	448	373	420	348	398	5.721	6.353	5.876	6.387	5.366	5.978	4.942	5.466	-0.0523061	-0.146028	-0.0638596	-0.208964	nc	nc	TRAF interacting protein
DCHS1	8642	NM_003737	-	chr11	4979	5611	4505	6109	5614	5187	5550	5666	13.307	13.651	11.291	12.408	11.506	10.518	11.229	11.085	-0.148621	-0.145994	-0.593314	-0.405317	nc	nc	dachsous cadherin-related 1
PEMT	10400	NM_148173	-	chr17	277	265	310	399	345	353	302	331	12.211	10.635	12.816	13.367	11.664	11.807	10.079	10.682	-0.0239029	-0.145848	-0.0212036	-0.198788	nc	nc	phosphatidylethanolamine N-methyltransferase
TSPAN17	26262	NM_130465	+	chr5	654	622	542	716	621	696	658	661	17.473	15.128	13.58	14.538	12.724	14.109	13.309	12.928	-0.110269	-0.145645	-0.205125	-0.240635	nc	nc	tetraspanin 17
PTX3	5806	NM_002852	+	chr3	277	279	281	300	317	340	320	257	6.393	5.862	6.082	5.262	5.611	5.954	5.591	4.342	0.00281926	-0.145456	0.00196417	-0.194158	nc	nc	pentraxin 3, long
MMP24-AS1	101410538	NR_102706	-	chr20	329	414	390	324	285	333	424	305	5.083	5.823	5.651	3.804	3.377	3.904	4.959	3.45	-0.268672	-0.145451	-1.02376	-0.18515	nc	nc	MMP24 antisense RNA 1
RAD21	5885	NM_006265	-	chr8	5820	6391	6603	7517	7208	7424	7040	6981	81.192	81.162	86.384	79.694	77.115	78.582	74.351	71.294	-0.0433797	-0.145263	-0.100046	-0.62596	nc	nc	RAD21 cohesin complex component
MIR4442	100616477	NR_039644	-	chr3	309	312	230	409	409	330	275	351	121.986	112.125	85.15	122.706	123.826	98.846	82.188	101.44	0.0229892	-0.145227	0.0188356	-0.185656	nc	nc	microRNA 4442
RNH1	6050	NM_203388	-	chr11	1648	1877	1695	1935	1921	1847	1878	1917	31.45	32.608	30.335	28.063	28.114	26.744	27.132	26.782	-0.110869	-0.145185	-0.334348	-0.393816	nc	nc	ribonuclease/angiogenin inhibitor 1
CDC42EP3	10602	NM_001270437	-	chr2	981	1017	944	929	1141	1098	1169	829	33.918	32.01	30.609	24.41	30.254	28.805	30.599	20.983	-0.000453529	-0.144994	-0.000235602	-0.206355	nc	nc	CDC42 effector protein (Rho GTPase binding) 3
PIK3R1	5295	NM_181523	+	chr5	445	450	432	582	589	568	463	525	5.412	4.982	4.927	5.379	5.493	5.241	4.263	4.674	0.0619467	-0.144959	0.0884468	-0.228673	nc	nc	phosphoinositide-3-kinase, regulatory subunit 1 (alpha)	chr5:67538784-67538973
C7	730	NM_000587	+	chr5	208	244	302	202	193	183	286	166	2.173	2.32	2.959	1.604	1.546	1.45	2.262	1.269	-0.273677	-0.144942	-1.01555	-0.185457	nc	nc	complement component 7
MED16	10025	NM_005481	-	chr19	1449	1612	1368	1629	1636	1612	1551	1652	14.551	14.736	12.883	12.432	12.599	12.282	11.791	12.144	-0.0866415	-0.144853	-0.184328	-0.329411	nc	nc	mediator complex subunit 16
MIIP	60672	NM_021933	+	chr1	559	597	586	679	707	654	611	657	12.67	12.318	12.455	11.695	12.289	11.247	10.484	10.901	-0.0250013	-0.144848	-0.0280791	-0.27138	nc	nc	migration and invasion inhibitory protein
PICK1	9463	NM_001039583	+	chr22	381	443	360	485	447	459	411	450	8.075	8.547	7.155	7.812	7.265	7.381	6.594	6.982	-0.0581023	-0.144827	-0.0763412	-0.21534	nc	nc	protein interacting with PRKCA 1
STEAP2	261729	NM_001244946	+	chr7	47	67	49	78	72	67	48	52	0.987	1.28	0.965	1.244	1.159	1.067	0.763	0.799	0.00526133	-0.144759	0.00374564	-0.214232	nc	nc	STEAP family member 2, metalloreductase
SLC37A4	2542	NM_001164278	-	chr11	417	431	375	594	459	485	422	505	8.134	7.653	6.86	8.805	6.866	7.178	6.232	7.211	-0.0965884	-0.144651	-0.154696	-0.206355	nc	nc	solute carrier family 37 (glucose-6-phosphate transporter), member 4
EEFSEC	60678	NM_021937	+	chr3	613	643	610	683	692	737	659	678	9.053	8.644	8.448	7.666	7.837	8.258	7.368	7.33	-0.0306477	-0.144581	-0.0367854	-0.264257	nc	nc	eukaryotic elongation factor, selenocysteine-tRNA-specific
STAT2	6773	NM_005419	-	chr12	696	684	733	844	613	677	828	719	7.202	6.443	7.113	6.637	4.865	5.316	6.487	5.447	-0.316664	-0.144452	-2.59737	-0.262858	nc	nc	signal transducer and activator of transcription 2, 113kDa
HDAC6	10013	NM_006044	+	chrX	662	664	616	711	672	703	713	677	4.8	4.383	4.189	3.918	3.737	3.867	3.914	3.593	-0.119698	-0.144427	-0.263852	-0.254076	nc	nc	histone deacetylase 6
CAPG	822	NM_001256139	-	chr2	52	51	50	44	16	24	51	19	1.314	1.173	1.185	0.845	0.31	0.46	0.975	0.351	-0.303014	-0.14439	NA	-0.284202	na	nc	capping protein (actin filament), gelsolin-like
ORAI1	84876	NM_032790	+	chr12	286	258	246	337	281	323	294	278	8.295	6.812	6.691	7.428	6.25	7.108	6.455	5.902	-0.0641624	-0.144197	-0.077901	-0.193556	nc	nc	ORAI calcium release-activated calcium modulator 1
OXLD1	339229	NM_001039842	-	chr17	583	655	582	745	680	647	660	683	34.731	35.521	32.514	33.728	31.066	29.244	29.765	29.786	-0.118865	-0.144148	-0.272408	-0.27412	nc	nc	oxidoreductase-like domain containing 1
IGFBP2	3485	NM_000597	+	chr2	3576	3887	3547	4595	4252	4259	3830	4446	96.713	95.697	89.961	94.442	88.19	87.396	78.417	88.025	-0.0658959	-0.143936	-0.178442	-0.426777	nc	nc	insulin-like growth factor binding protein 2, 36kDa
LINC00663	284440	NR_026956	-	chr19	82	63	60	64	83	56	48	66	0.915	0.64	0.628	0.543	0.71	0.474	0.405	0.539	-0.0504417	-0.143926	-0.0594443	-0.210171	nc	nc	long intergenic non-protein coding RNA 663
ATG10	83734	NM_031482	+	chr5	194	190	252	222	236	250	229	197	7.74	6.9	9.428	6.731	7.22	7.567	6.916	5.753	-0.0147652	-0.143753	-0.0116283	-0.178243	nc	nc	autophagy related 10
NEBL	10529	NM_213569	-	chr10	91	96	86	73	61	66	73	83	2.961	2.843	2.624	1.805	1.522	1.629	1.798	1.977	-0.225096	-0.143585	-0.703215	-0.194158	nc	nc	nebulette
KATNB1	10300	NM_005886	+	chr16	696	691	634	849	792	750	723	780	9.354	8.454	7.991	8.672	8.163	7.648	7.356	7.674	-0.075584	-0.143485	-0.126908	-0.264455	nc	nc	katanin p80 (WD repeat containing) subunit B 1
TUBA1C	84790	NM_032704	+	chr12	300	149	179	181	140	170	181	193	5.878	2.658	3.289	2.695	2.104	2.527	2.685	2.768	-0.0984501	-0.143417	-0.213617	-0.189061	nc	nc	tubulin, alpha 1c
PLCB3	5331	NM_001184883	+	chr11	1855	2081	1776	2051	2076	2010	2050	2067	14.003	14.3	12.572	11.766	12.018	11.512	11.715	11.422	-0.110607	-0.143384	-0.294268	-0.333184	nc	nc	phospholipase C, beta 3 (phosphatidylinositol-specific)
CCDC78	124093	NM_001031737	-	chr16	71	95	57	61	66	73	73	43	1.426	1.737	1.074	0.931	1.017	1.112	1.11	0.632	-0.074765	-0.143368	-0.100117	-0.223269	nc	nc	coiled-coil domain containing 78
ELN	2006	NM_001278918	+	chr7	161	159	184	118	161	115	164	129	2.297	2.065	2.462	1.279	1.761	1.245	1.771	1.347	-0.15643	-0.143336	-0.311579	-0.183365	nc	nc	elastin
LOC642846	642846	NR_024374	+	chr12	257	314	247	279	266	304	304	250	1.943	2.161	1.751	1.603	1.542	1.744	1.74	1.383	-0.0934091	-0.14323	-0.130261	-0.183728	nc	nc	DEAD/H (Asp-Glu-Ala-Asp/His) box polypeptide 11-like
MIR7851	102467003	NR_107005	-	chr1	18674	20598	18477	20669	20840	20036	21613	20221	6414.65	6441.08	5952.14	5395.7	5489.97	5222.05	5620.49	5084.97	-0.129762	-0.143153	-0.556478	-0.436045	nc	nc	microRNA 7851
HECW2	57520	NM_020760	-	chr2	214	226	197	272	219	242	238	220	1.199	1.153	1.035	1.159	0.941	1.029	1.01	0.903	-0.109938	-0.143144	-0.170563	-0.184951	nc	nc	HECT, C2 and WW domain containing E3 ubiquitin protein ligase 2
CCDC102A	92922	NM_033212	-	chr16	238	246	210	275	271	270	251	240	3.808	3.583	3.151	3.344	3.326	3.278	3.041	2.811	-0.0265763	-0.143006	-0.0243632	-0.186084	nc	nc	coiled-coil domain containing 102A
XYLT2	64132	NR_110010	+	chr17	562	587	566	734	655	644	670	609	4.366	4.151	4.123	4.333	3.902	3.796	3.94	3.463	-0.0891316	-0.142871	-0.163908	-0.250924	nc	nc	xylosyltransferase II
CHST15	51363	NM_001270764	-	chr10	61	72	62	62	48	48	59	52	0.957	1.028	0.912	0.739	0.577	0.571	0.701	0.597	-0.191549	-0.142807	-0.532299	-0.204716	nc	nc	carbohydrate (N-acetylgalactosamine 4-sulfate 6-O) sulfotransferase 15
FAM192A	80011	NM_024946	-	chr16	1392	1436	1463	1731	1598	1637	1540	1655	48.129	45.198	47.437	45.484	42.372	42.945	40.31	41.89	-0.0846004	-0.142777	-0.209868	-0.375623	nc	nc	family with sequence similarity 192, member A
PCDHGC3	5098	NM_032403	+	chr5	1288	1466	1324	1632	1442	1393	1538	1488	84.118	87.157	81.09	81	72.223	69.027	76.042	71.142	-0.181839	-0.142767	-0.988682	-0.370388	nc	nc	protocadherin gamma subfamily C, 3
MFSD9	84804	NM_032718	-	chr2	231	233	203	298	265	239	227	259	4.288	3.937	3.534	4.204	3.772	3.366	3.19	3.519	-0.0826246	-0.142719	-0.109298	-0.183218	nc	nc	major facilitator superfamily domain containing 9
RNASEH2C	84153	NM_032193	-	chr11	1535	1703	1514	1812	1801	1665	1732	1754	82.022	82.839	75.867	73.582	73.803	67.504	70.064	68.612	-0.105818	-0.142687	-0.291491	-0.372407	nc	nc	ribonuclease H2, subunit C
VPS28	51160	NM_016208	-	chr8	1153	1200	1112	1338	1325	1360	1292	1252	45.791	43.384	41.416	40.383	40.356	40.981	38.845	36.4	-0.0349434	-0.142674	-0.0531789	-0.332133	nc	nc	vacuolar protein sorting 28 homolog (S. cerevisiae)
ARMCX3	51566	NM_016607	+	chrX	571	616	697	680	675	684	681	660	13.248	13.011	15.166	11.99	12.011	12.041	11.962	11.21	-0.0918109	-0.142669	-0.160172	-0.233254	nc	nc	armadillo repeat containing, X-linked 3
SPTBN4	57731	NM_020971	+	chr19	46	54	44	33	33	42	32	34	0.158	0.169	0.142	0.086	0.087	0.11	0.083	0.086	-0.101318	-0.142622	NA	-0.260749	na	nc	spectrin, beta, non-erythrocytic 4
STX18-AS1	100507266	NR_037888	+	chr4	58	49	52	70	59	71	47	49	0.619	0.476	0.521	0.568	0.483	0.575	0.38	0.383	-0.00501888	-0.142621	-0.00351567	-0.208964	nc	nc	STX18 antisense RNA 1 (head to head)
ENO3	2027	NM_001193503	+	chr17	469	468	500	372	319	323	530	379	10.549	9.582	10.546	6.358	5.502	5.512	9.024	6.24	-0.411948	-0.142502	-3.0026	-0.175843	nc	nc	enolase 3 (beta, muscle)
DOT1L	84444	NM_032482	+	chr19	1313	1514	1211	1503	1519	1414	1440	1486	7.527	7.901	6.51	6.548	6.678	6.15	6.249	6.236	-0.0983968	-0.142488	-0.20658	-0.295551	nc	nc	DOT1-like histone H3K79 methyltransferase
TRMT2A	27037	NM_182984	-	chr22	1382	1529	1225	1602	1630	1626	1516	1513	19.464	19.604	16.18	17.147	17.606	17.376	16.164	15.6	-0.0154671	-0.142485	-0.0169269	-0.302999	nc	nc	tRNA methyltransferase 2 homolog A (S. cerevisiae)
SDSL	113675	NM_138432	+	chr12	111	156	117	95	67	84	133	82	2.966	3.794	2.931	1.929	1.373	1.703	2.69	1.604	-0.308512	-0.142454	-1.49291	-0.193881	nc	nc	serine dehydratase-like
RFX1	5989	NM_002918	-	chr19	367	380	323	398	395	396	368	390	3.302	3.112	2.725	2.721	2.725	2.703	2.506	2.569	-0.0670141	-0.142404	-0.0894494	-0.201924	nc	nc	regulatory factor X, 1 (influences HLA class II expression)
PCDHGB1	56104	NM_018922	+	chr5	816	977	853	985	958	910	973	941	7.753	8.45	7.6	7.112	6.98	6.56	6.998	6.545	-0.131035	-0.14238	-0.358378	-0.286722	nc	nc	protocadherin gamma subfamily B, 1
BMF	90427	NM_001003943	-	chr15	70	92	61	51	51	64	71	37	4.747	5.68	3.88	2.629	2.653	3.293	3.645	1.837	-0.128802	-0.142367	-0.252621	-0.236381	nc	nc	Bcl2 modifying factor
VIPAS39	63894	NM_001193316	-	chr14	599	637	603	660	668	723	669	643	11.868	11.489	11.204	9.938	10.15	10.869	10.034	9.326	-0.0389683	-0.1423	-0.0492243	-0.246094	nc	nc	VPS33B interacting protein, apical-basolateral polarity regulator, spe-39 homolog
IDNK	414328	NR_046422	+	chr9	54	79	47	46	40	36	56	29	0.88	1.172	0.718	0.57	0.5	0.445	0.691	0.346	-0.184883	-0.142291	-0.567533	-0.253974	nc	nc	idnK, gluconokinase homolog (E. coli)
CTXN1	404217	NM_206833	-	chr19	760	802	626	1040	927	908	774	892	80.731	77.553	62.36	83.956	75.517	73.182	62.243	69.365	-0.00508997	-0.14223	-0.0039382	-0.21114	nc	nc	cortexin 1
HSF4	3299	NM_001040667	+	chr16	155	176	165	146	168	161	169	145	2.772	2.865	2.767	1.984	2.304	2.185	2.288	1.898	-0.0894097	-0.142175	-0.118205	-0.173805	nc	nc	heat shock transcription factor 4
CNTFR-AS1	415056	NR_024369	+	chr9	628	664	567	595	662	565	719	547	18.79	18.086	15.91	13.53	15.19	12.827	16.286	11.982	-0.14711	-0.142168	-0.317787	-0.194158	nc	nc	CNTFR antisense RNA 1
KLHL22	84861	NR_033825	-	chr22	598	686	612	771	761	714	746	649	6.456	6.742	6.196	6.326	6.301	5.849	6.097	5.129	-0.0423387	-0.142129	-0.0574356	-0.248753	nc	nc	kelch-like family member 22
DDA1	79016	NM_024050	+	chr19	800	980	901	1183	1038	1105	975	1052	68.479	76.365	72.327	76.956	68.14	71.767	63.182	65.923	-0.0366071	-0.142061	-0.0508266	-0.286696	nc	nc	DET1 and DDB1 associated 1
GEM	2669	NM_181702	-	chr8	388	346	367	488	396	378	389	429	11.518	9.35	10.217	11.009	9.015	8.514	8.742	9.323	-0.1647	-0.142005	-0.404626	-0.201909	nc	nc	GTP binding protein overexpressed in skeletal muscle
PAQR6	79957	NR_073610	-	chr1	112	132	112	112	100	132	129	91	1.517	1.627	1.422	1.153	1.039	1.356	1.323	0.902	-0.0971217	-0.141847	-0.133508	-0.177343	nc	nc	progestin and adipoQ receptor family member VI
CASC10	399726	NM_001010911	-	chr10	101	121	82	143	101	112	95	113	6.5	7.089	4.949	6.994	4.985	5.469	4.628	5.324	-0.112251	-0.141722	-0.170233	-0.177244	nc	nc	cancer susceptibility candidate 10
MLYCD	23417	NM_012213	+	chr16	190	218	193	244	208	241	221	205	3.391	3.542	3.23	3.309	2.847	3.264	2.986	2.678	-0.0679861	-0.141495	-0.0825863	-0.178243	nc	nc	malonyl-CoA decarboxylase
IDH3G	3421	NM_004135	-	chrX	693	777	734	865	811	821	772	846	15.507	15.828	15.403	14.71	13.918	13.939	13.078	13.859	-0.0918369	-0.141274	-0.188007	-0.283996	nc	nc	isocitrate dehydrogenase 3 (NAD+) gamma
SLC9A5	6553	NM_004594	+	chr16	153	157	143	191	165	182	168	150	1.504	1.405	1.318	1.427	1.244	1.357	1.25	1.079	-0.050425	-0.141272	-0.0540079	-0.171125	nc	nc	solute carrier family 9, subfamily A (NHE5, cation proton antiporter 5), member 5
ASPHD1	253982	NM_181718	+	chr16	107	132	101	124	115	109	123	97	2.413	2.71	2.136	2.125	1.989	1.865	2.1	1.601	-0.115836	-0.141255	-0.177088	-0.173995	nc	nc	aspartate beta-hydroxylase domain containing 1
ZNF667-AS1	100128252	NR_036521	+	chr19	511	504	495	581	520	548	572	521	7.585	6.81	6.89	6.554	5.919	6.172	6.427	5.661	-0.131728	-0.141237	-0.300063	-0.225118	nc	nc	ZNF667 antisense RNA 1 (head to head)
PINK1	65018	NM_032409	+	chr1	569	569	521	555	535	573	570	587	8.62	7.847	7.402	6.39	6.215	6.586	6.537	6.51	-0.151198	-0.1412	-0.360889	-0.209016	nc	nc	PTEN induced putative kinase 1
CRTC1	23373	NM_015321	+	chr19	209	295	218	270	285	259	260	239	2.902	3.729	2.839	2.849	3.035	2.729	2.733	2.429	-0.0398994	-0.14115	-0.0411922	-0.176461	nc	nc	CREB regulated transcription coactivator 1
LINC00925	254559	NR_015411	+	chr15	120	111	132	134	122	123	122	118	0.756	0.637	0.78	0.642	0.589	0.588	0.582	0.544	-0.107829	-0.141146	-0.158118	-0.17092	nc	nc	long intergenic non-protein coding RNA 925
POLRMT	5442	NM_005035	-	chr19	1424	1518	1346	1871	1887	1752	1524	1727	10.199	9.897	9.041	10.184	10.365	9.521	8.263	9.055	0.0386061	-0.141012	0.0594443	-0.31534	nc	nc	polymerase (RNA) mitochondrial (DNA directed)
GALNT10	55568	NM_198321	+	chr5	344	372	325	393	402	366	390	351	5.021	4.943	4.449	4.36	4.5	4.054	4.31	3.751	-0.0724137	-0.14092	-0.0985965	-0.198596	nc	nc	polypeptide N-acetylgalactosaminyltransferase 10
HOXA10-AS	100874323	NR_046609	+	chr7	503	474	509	580	606	631	551	529	11.459	9.83	10.875	10.042	10.588	10.907	9.503	8.823	0.0446284	-0.140848	0.0568768	-0.223128	nc	nc	HOXA10 antisense RNA
ABCB4	5244	NM_018850	-	chr7	386	401	425	478	437	420	431	449	2.76	2.61	2.85	2.598	2.396	2.279	2.333	2.35	-0.133343	-0.140805	-0.285997	-0.21116	nc	nc	ATP-binding cassette, sub-family B (MDR/TAP), member 4
TAB1	10454	NM_006116	+	chr22	325	331	332	421	397	377	366	362	5.674	5.261	5.436	5.586	5.315	4.994	4.837	4.627	-0.0443034	-0.140759	-0.052169	-0.202296	nc	nc	TGF-beta activated kinase 1/MAP3K7 binding protein 1
RALGPS1	9649	NM_014636	+	chr9	1118	1228	1122	1211	1181	1261	1308	1166	17.665	17.663	16.625	14.541	14.311	15.118	15.646	13.487	-0.118698	-0.140717	-0.300701	-0.273384	nc	nc	Ral GEF with PH domain and SH3 binding motif 1
NCS1	23413	NM_001128826	+	chr9	717	708	634	840	869	801	762	761	36.541	32.847	30.301	32.534	33.964	30.973	29.399	28.392	0.00357132	-0.140563	0.00276186	-0.24986	nc	nc	neuronal calcium sensor 1
MIR22HG	84981	NR_028503	-	chr17	88	95	84	56	70	63	84	52	1.26	1.238	1.128	0.609	0.769	0.685	0.911	0.545	-0.15019	-0.140523	-0.324681	-0.208613	nc	nc	MIR22 host gene
NRGN	4900	NM_001126181	+	chr11	59	80	55	55	93	76	54	51	6.585	8.128	5.756	4.665	7.96	6.436	4.562	4.167	0.076055	-0.140512	0.101464	-0.206774	nc	nc	neurogranin (protein kinase C substrate, RC3)
DNAJC30	84277	NM_032317	-	chr7	177	204	156	183	193	190	163	194	6.875	7.213	5.682	5.402	5.749	5.599	4.793	5.516	-0.0639026	-0.140343	-0.0739951	-0.168999	nc	nc	DnaJ (Hsp40) homolog, subfamily C, member 30
SCAND1	51282	NM_033630	-	chr20	1615	1753	1464	2265	2038	1905	1669	2041	58.596	57.9	49.813	62.454	56.707	52.443	45.844	54.212	-0.0324007	-0.140297	-0.0429523	-0.249288	nc	nc	SCAN domain containing 1
LINC01410	103352539	NR_121647	+	chr9	61	67	73	69	68	65	63	56	0.561	0.561	0.629	0.482	0.479	0.453	0.438	0.377	-0.0781896	-0.14027	-0.103007	-0.192991	nc	nc	long intergenic non-protein coding RNA 1410
JRK	8629	NM_001279352	-	chr8	253	289	236	316	319	294	279	280	4.005	4.164	3.503	3.801	3.872	3.531	3.343	3.245	-0.0224573	-0.140205	-0.0190392	-0.184598	nc	nc	Jrk helix-turn-helix protein
PCDHGA4	56111	NM_018917	+	chr5	1637	1825	1702	1981	1769	1722	1950	1855	14.987	15.21	14.613	13.783	12.421	11.962	13.516	12.433	-0.20668	-0.140071	-1.50487	-0.378688	nc	nc	protocadherin gamma subfamily A, 4
C11orf68	83638	NM_001135635	-	chr11	212	211	184	229	211	215	209	213	6.358	5.76	5.175	5.219	4.853	4.892	4.745	4.676	-0.105213	-0.140046	-0.157288	-0.173371	nc	nc	chromosome 11 open reading frame 68
RBCK1	10616	NM_031229	+	chr20	622	694	648	715	676	642	747	661	10.732	10.9	10.485	9.375	8.945	8.405	9.757	8.349	-0.179099	-0.139938	-0.608066	-0.236391	nc	nc	RanBP-type and C3HC4-type zinc finger containing 1
CDAN1	146059	NM_138477	-	chr15	971	1125	995	1250	1207	1138	1177	1120	6.971	7.353	6.699	6.82	6.646	6.199	6.397	5.887	-0.0733842	-0.139885	-0.14385	-0.313832	nc	nc	codanin 1
RND2	8153	NM_005440	+	chr17	572	597	603	793	664	620	613	726	22.119	21.016	21.867	23.304	19.691	18.191	17.945	20.552	-0.151701	-0.139877	-0.426097	-0.228083	nc	nc	Rho family GTPase 2
ADD1	118	NM_001119	+	chr4	3301	3765	3489	4296	4186	4121	3878	4053	39.436	40.946	39.089	39.004	38.352	37.355	35.074	35.447	-0.0331852	-0.139706	-0.0680698	-0.533953	nc	nc	adducin 1 (alpha)
JHDM1D-AS1	100134229	NR_024451	+	chr7	54	54	40	52	42	52	42	39	0.6	0.546	0.417	0.439	0.358	0.438	0.353	0.317	-0.0797406	-0.139641	-0.117904	-0.21534	nc	nc	JHDM1D antisense RNA 1 (head to head)
TMEM99	147184	NM_001195387	+	chr17	217	184	225	266	214	259	229	220	7.387	5.702	7.183	6.881	5.587	6.69	5.902	5.482	-0.0677262	-0.139489	-0.0801826	-0.170731	nc	nc	transmembrane protein 99
MYO10	4651	NM_012334	-	chr5	174	191	178	245	239	255	173	220	0.745	0.745	0.715	0.797	0.785	0.828	0.561	0.69	0.0807853	-0.139486	0.10507	-0.168999	nc	nc	myosin X
FZD1	8321	NM_003505	+	chr7	763	821	673	815	996	930	854	758	10.381	10.169	8.587	8.427	10.393	9.601	8.797	7.55	0.0955383	-0.139431	0.174916	-0.221098	nc	nc	frizzled class receptor 1
PRAF2	11230	NM_007213	-	chrX	612	707	650	718	706	658	662	752	30.144	31.701	30.024	26.876	26.668	24.591	24.685	27.116	-0.14256	-0.139417	-0.382588	-0.237246	nc	nc	PRA1 domain family, member 2
SPRYD3	84926	NM_032840	-	chr12	247	281	246	210	254	297	267	225	4.916	5.091	4.591	3.176	3.877	4.485	4.023	3.278	-0.0284144	-0.139354	-0.0249132	-0.1677	nc	nc	SPRY domain containing 3
SMARCAL1	50485	NM_001127207	+	chr2	720	682	771	836	813	781	781	805	6.647	5.732	6.675	5.865	5.756	5.471	5.459	5.441	-0.0947993	-0.139317	-0.179598	-0.246094	nc	nc	SWI/SNF related, matrix associated, actin dependent regulator of chromatin, subfamily a-like 1
HINT2	84681	NM_032593	-	chr9	550	632	519	706	620	612	629	631	29.568	30.93	26.166	28.844	25.562	24.964	25.6	24.834	-0.127072	-0.139315	-0.28702	-0.229582	nc	nc	histidine triad nucleotide binding protein 2
ANO8	57719	NM_020959	-	chr19	990	1147	986	1160	1089	1062	1145	1124	7.079	7.466	6.612	6.304	5.972	5.762	6.198	5.884	-0.162499	-0.139283	-0.58841	-0.288678	nc	nc	anoctamin 8
PLA2G4B	100137049	NM_001114633	+	chr15	75	93	92	78	72	94	87	66	0.846	0.955	0.973	0.668	0.623	0.804	0.743	0.545	-0.0867314	-0.139231	-0.118306	-0.182872	nc	nc	phospholipase A2, group IVB (cytosolic)
DHRS11	79154	NM_024308	+	chr17	185	193	144	182	175	184	184	164	6.249	5.935	4.562	4.672	4.534	4.716	4.706	4.056	-0.0945042	-0.139151	-0.126916	-0.166954	nc	nc	dehydrogenase/reductase (SDR family) member 11
TMEM259	91304	NM_001033026	-	chr19	1764	1967	1754	2240	2284	2173	1972	2139	25.044	25.422	23.353	24.169	24.868	23.408	21.196	22.232	0.00737067	-0.139122	0.00901134	-0.375501	nc	nc	transmembrane protein 259
ZNF789	285989	NM_213603	+	chr7	113	130	133	116	136	109	136	98	2.339	2.449	2.581	1.825	2.159	1.712	2.131	1.485	-0.0966087	-0.138983	-0.131538	-0.168999	nc	nc	zinc finger protein 789
MAGEH1	28986	NM_014061	+	chrX	371	373	363	382	426	427	367	406	14.868	13.608	13.643	11.634	13.093	12.984	11.135	11.911	-0.00698599	-0.138951	-0.00557175	-0.192497	nc	nc	melanoma antigen family H1
BOLA1	51027	NM_016074	+	chr1	124	158	122	169	162	151	141	139	7.922	9.189	7.31	8.206	7.937	7.32	6.82	6.501	-0.0356878	-0.138932	-0.0344824	-0.165801	nc	nc	bolA family member 1
TRAPPC2P1	6399	NR_002166	+	chr19	180	193	188	189	225	198	180	197	6.504	6.348	6.371	5.19	6.235	5.428	4.924	5.211	-0.0183651	-0.13888	-0.0148153	-0.167994	nc	nc	trafficking protein particle complex 2
ZBTB40	9923	NM_014870	+	chr1	650	689	634	763	714	744	755	686	4.622	4.46	4.227	4.123	3.893	4.014	4.064	3.571	-0.0883862	-0.138857	-0.167421	-0.245552	nc	nc	zinc finger and BTB domain containing 40
ZNF524	147807	NM_153219	+	chr19	78	110	82	72	54	63	95	52	2.595	3.332	2.558	1.82	1.378	1.59	2.393	1.267	-0.242306	-0.138722	-0.864299	-0.198107	nc	nc	zinc finger protein 524
SEPW1	6415	NM_003009	+	chr19	1507	1666	1578	1695	1691	1687	1823	1601	150.986	151.948	148.264	129.058	129.928	128.242	138.272	117.426	-0.117355	-0.138717	-0.351116	-0.293008	nc	nc	selenoprotein W, 1
CALHM2	51063	NR_024552	-	chr10	659	791	647	717	760	759	735	743	9.509	10.391	8.755	7.863	8.41	8.31	8.029	7.849	-0.0721602	-0.13869	-0.108551	-0.215865	nc	nc	calcium homeostasis modulator 2
CCDC130	81576	NM_030818	+	chr19	395	375	351	392	419	418	387	398	8.772	7.581	7.31	6.616	7.136	7.043	6.507	6.471	-0.0423344	-0.138688	-0.0473252	-0.189336	nc	nc	coiled-coil domain containing 130
BTD	686	NM_001281723	+	chr3	252	272	262	258	306	247	300	229	4.069	3.998	3.968	3.166	3.789	3.026	3.667	2.707	-0.0756001	-0.138566	-0.0960316	-0.168999	nc	nc	biotinidase
NPDC1	56654	NM_015392	-	chr9	571	694	575	725	582	547	629	716	15.443	17.086	14.583	14.901	12.071	11.225	12.878	14.176	-0.295831	-0.138563	-1.96634	-0.225695	nc	nc	neural proliferation, differentiation and control, 1
EML3	256364	NM_153265	-	chr11	982	1157	965	973	1092	1062	1157	980	9.652	10.352	8.895	7.268	8.231	7.92	8.609	7.052	-0.0979645	-0.138533	-0.171451	-0.205857	nc	nc	echinoderm microtubule associated protein like 3
MIR548Q	100313841	NR_031752	-	chr9	2702	2764	2482	3396	2862	2831	3128	2897	882.32	821.632	760.063	842.756	716.717	701.416	773.271	692.532	-0.168824	-0.13848	-0.884603	-0.3455	nc	nc	microRNA 548q
WIPI1	55062	NM_017983	-	chr17	197	183	194	182	119	147	210	166	3.886	3.286	3.588	2.728	1.8	2.2	3.136	2.397	-0.3642	-0.138387	-2.12881	-0.164252	nc	nc	WD repeat domain, phosphoinositide interacting 1
IVD	3712	NM_002225	+	chr15	717	809	725	944	808	808	848	838	14.805	15.206	14.039	14.813	12.795	12.659	13.256	12.667	-0.148664	-0.138289	-0.477824	-0.275516	nc	nc	isovaleryl-CoA dehydrogenase	chr15:40706571-40706723
KCNH2	3757	NM_000238	-	chr7	4490	5192	4433	4244	5188	4804	5081	3948	34.127	35.924	31.597	24.514	30.24	27.704	29.236	21.967	-0.0496201	-0.138266	-0.0531188	-0.16408	nc	nc	potassium channel, voltage gated eag related subfamily H, member 2
CRISPLD1	83690	NM_031461	+	chr8	557	577	660	658	623	678	672	614	9.802	9.244	10.892	8.8	8.408	9.053	8.953	7.91	-0.0901836	-0.13815	-0.15506	-0.21116	nc	nc	cysteine-rich secretory protein LCCL domain containing 1
TRIM3	10612	NM_001248006	-	chr11	597	630	569	636	712	609	622	658	7.065	6.787	6.315	5.72	6.462	5.468	5.573	5.701	-0.0641291	-0.138134	-0.0910482	-0.21947	nc	nc	tripartite motif containing 3
ALG1	56052	NM_019109	+	chr16	606	566	600	695	715	675	630	668	11.49	9.769	10.669	10.015	10.397	9.711	9.043	9.272	-0.0231113	-0.138053	-0.0243632	-0.227877	nc	nc	ALG1, chitobiosyldiphosphodolichol beta-mannosyltransferase
MPST	4357	NM_021126	+	chr22	2337	2557	2191	3396	3113	2875	2531	2972	64.794	64.537	56.967	71.555	66.19	60.48	53.124	60.322	0.00200819	-0.137976	0.00146628	-0.264283	nc	nc	mercaptopyruvate sulfurtransferase
MPRIP	23164	NM_015134	+	chr17	2656	2748	2478	3336	3307	3134	2765	3197	22.538	21.228	19.72	21.513	21.521	20.178	17.763	19.86	0.00182502	-0.137967	0.00186784	-0.333184	nc	nc	myosin phosphatase Rho interacting protein
RTBDN	83546	NM_031429	-	chr19	52	66	60	63	69	52	47	57	1.75	2.022	1.893	1.611	1.781	1.328	1.197	1.404	-0.0618652	-0.13794	-0.07721	-0.194158	nc	nc	retbindin
RAB33A	9363	NM_004794	+	chrX	307	343	331	449	423	366	347	390	11.373	11.567	11.499	12.641	12.017	10.287	9.732	10.577	-0.0356367	-0.137849	-0.0379995	-0.189336	nc	nc	RAB33A, member RAS oncogene family
GADD45A	1647	NM_001924	+	chr1	449	451	492	484	519	448	498	483	23.848	21.806	24.506	19.536	21.14	18.054	20.024	18.78	-0.115628	-0.137828	-0.20633	-0.200906	nc	nc	growth arrest and DNA-damage-inducible, alpha
TMUB1	83590	NM_001136044	-	chr7	1361	1544	1352	1877	1854	1674	1546	1700	48.581	50.171	45.258	50.917	50.752	45.338	41.777	44.423	0.00666291	-0.137814	0.00687156	-0.311264	nc	nc	transmembrane and ubiquitin-like domain containing 1
CNN1	1264	NM_001299	+	chr19	54	58	66	53	66	81	52	46	1.598	1.562	1.831	1.192	1.498	1.818	1.165	0.996	0.0446268	-0.137643	0.0496195	-0.20004	nc	nc	calponin 1, basic, smooth muscle
NR2F6	2063	NM_005234	-	chr19	1466	1587	1304	1804	1747	1629	1600	1665	31.914	31.45	26.622	29.846	29.166	26.907	26.369	26.535	-0.0551955	-0.137611	-0.0918649	-0.295035	nc	nc	nuclear receptor subfamily 2, group F, member 6
C22orf29	79680	NM_024627	-	chr22	240	251	244	294	307	293	265	263	5.797	5.519	5.527	5.397	5.687	5.37	4.846	4.651	0.0147961	-0.137611	0.0120988	-0.176918	nc	nc	chromosome 22 open reading frame 29
NOL6	65083	NM_022917	-	chr9	2790	3061	2811	3501	3613	3515	3155	3349	21.446	21.419	20.263	20.452	21.298	20.5	18.36	18.845	0.0274143	-0.137596	0.0496195	-0.464376	nc	nc	nucleolar protein 6 (RNA-associated)
CLPTM1	1209	NM_001282175	+	chr19	2052	2425	2117	2419	2390	2428	2372	2438	27.579	29.67	26.683	24.708	24.634	24.76	24.135	23.988	-0.0924826	-0.137417	-0.234904	-0.340505	nc	nc	cleft lip and palate associated transmembrane protein 1
PYGB	5834	NM_002862	+	chr20	2176	2277	2211	2543	2320	2437	2415	2512	22.731	21.653	21.66	20.188	18.586	19.316	19.099	19.21	-0.138348	-0.137363	-0.621297	-0.402524	nc	nc	phosphorylase, glycogen; brain
SLC27A6	28965	NM_001017372	+	chr5	26	36	39	37	25	33	28	20	0.37	0.466	0.52	0.4	0.273	0.356	0.301	0.208	-0.0902871	-0.137297	NA	-0.270633	na	nc	solute carrier family 27 (fatty acid transporter), member 6
ZFPM1	161882	NM_153813	+	chr16	479	607	498	442	682	712	604	425	4.194	4.838	4.089	2.941	4.579	4.73	4.003	2.724	0.16196	-0.137234	0.358378	-0.164846	nc	nc	zinc finger protein, FOG family member 1
GRN	2896	NM_002087	+	chr17	1185	1260	1225	1403	1195	1231	1370	1333	17.589	17.025	17.051	15.826	13.603	13.863	15.394	14.484	-0.229355	-0.137233	-1.67663	-0.326941	nc	nc	granulin
SCAF1	58506	NM_021228	+	chr19	3309	4073	3297	4317	4434	4260	3684	4279	22.22	24.897	20.762	22.03	22.834	21.704	18.728	21.035	0.0141609	-0.137201	0.017465	-0.315846	nc	nc	SR-related CTD-associated factor 1
LSM10	84967	NM_032881	-	chr1	537	598	539	767	730	686	612	664	38.182	38.706	35.94	41.445	39.805	37.009	32.943	34.562	0.0164178	-0.137175	0.0159202	-0.21723	nc	nc	LSM10, U7 small nuclear RNA associated
C14orf80	283643	NM_001134876	+	chr14	736	733	701	869	870	808	807	800	16.47	14.932	14.711	14.778	14.93	13.719	13.671	13.105	-0.0464271	-0.137137	-0.0672314	-0.257482	nc	nc	chromosome 14 open reading frame 80
MRPL14	64928	NM_032111	-	chr6	863	1019	970	1309	1289	1220	989	1193	52.115	56.018	54.933	60.074	59.696	55.899	45.214	52.74	0.0645157	-0.137117	0.108551	-0.23822	nc	nc	mitochondrial ribosomal protein L14
C1QTNF6	114904	NM_031910	-	chr22	45	49	54	56	52	44	35	49	1.422	1.41	1.6	1.345	1.26	1.055	0.837	1.134	-0.082147	-0.13702	-0.120215	-0.206355	nc	nc	C1q and tumor necrosis factor related protein 6
KIFC2	90990	NM_145754	+	chr8	282	268	222	208	204	199	276	209	2.963	2.564	2.188	1.661	1.644	1.587	2.196	1.608	-0.252864	-0.136986	-0.834718	-0.161963	nc	nc	kinesin family member C2
GSDMD	79792	NM_024736	+	chr8	371	420	384	428	420	382	442	393	6.744	6.95	6.546	5.913	5.855	5.269	6.083	5.23	-0.145053	-0.136838	-0.320079	-0.194158	nc	nc	gasdermin D
CCNB1	891	NM_031966	+	chr5	6019	6819	6828	7662	7602	7836	7416	7235	122.275	126.105	130.081	118.291	118.435	120.783	114.054	107.598	-0.0222895	-0.136832	-0.0416323	-0.524855	nc	nc	cyclin B1
PCDHGA1	56114	NM_018912	+	chr5	885	1043	959	1081	1033	1012	1049	1058	8.372	8.982	8.508	7.772	7.494	7.264	7.513	7.327	-0.131724	-0.136816	-0.394798	-0.28485	nc	nc	protocadherin gamma subfamily A, 1
CNTN3	5067	NM_020872	-	chr3	35	35	38	38	39	50	26	28	0.3	0.273	0.305	0.247	0.256	0.325	0.169	0.176	0.0196492	-0.136815	NA	-0.244837	na	nc	contactin 3 (plasmacytoma associated)
LGALS1	3956	NM_002305	+	chr22	12821	14285	13510	13352	11510	11537	15424	13377	831.166	843.032	821.349	657.817	572.24	567.484	756.984	634.856	-0.37396	-0.136797	-5.30461	-0.28485	nc	nc	lectin, galactoside-binding, soluble, 1
PEX6	5190	NM_000287	-	chr6	647	713	661	805	778	750	769	724	5.815	5.833	5.571	5.498	5.362	5.114	5.232	4.763	-0.070703	-0.136719	-0.121688	-0.252012	nc	nc	peroxisomal biogenesis factor 6
FDXR	2232	NR_047576	-	chr17	828	914	850	859	827	707	1003	811	11.044	11.098	10.632	8.707	8.46	7.155	10.128	7.919	-0.285635	-0.136668	-1.69022	-0.206355	nc	nc	ferredoxin reductase
LRP1	4035	NM_002332	+	chr12	1834	2003	1495	1801	1511	1435	2026	1726	3.558	3.537	2.72	2.655	2.248	2.112	2.975	2.451	-0.366715	-0.136637	-3.19266	-0.206355	nc	nc	low density lipoprotein receptor-related protein 1
TEAD2	8463	NM_001256661	-	chr19	2719	3023	2768	3776	3304	3405	3056	3472	53.037	53.679	50.634	55.975	49.425	50.394	45.128	49.579	-0.0598743	-0.136623	-0.129896	-0.3455	nc	nc	TEA domain family member 2
STAT1	6772	NM_007315	-	chr2	912	970	1062	973	997	995	1066	1005	10.707	10.367	11.692	8.681	8.976	8.863	9.474	8.637	-0.14315	-0.136453	-0.371433	-0.21772	nc	nc	signal transducer and activator of transcription 1, 91kDa	chr2:191843254-191843332
PRR19	284338	NM_199285	+	chr19	238	210	183	261	229	237	206	243	5.878	4.721	4.238	4.899	4.337	4.441	3.851	4.393	-0.0812086	-0.136446	-0.104622	-0.162848	nc	nc	proline rich 19
GTSF1	121355	NM_144594	-	chr12	24	28	28	27	28	25	18	15	1.26	1.338	1.378	1.077	1.127	0.995	0.715	0.576	-0.0390815	-0.136379	NA	-0.311579	na	nc	gametocyte specific factor 1
PELI3	246330	NM_001243135	+	chr11	82	86	86	97	109	88	87	77	1.776	1.696	1.747	1.597	1.811	1.446	1.427	1.221	-0.0142327	-0.136325	-0.0113131	-0.167465	nc	nc	pellino E3 ubiquitin protein ligase family member 3
CERK	64781	NM_022766	-	chr22	1447	1604	1504	1861	1801	1769	1709	1714	23.713	23.929	23.114	23.177	22.635	21.996	21.203	20.563	-0.0390332	-0.13627	-0.0697623	-0.368477	nc	nc	ceramide kinase
GGCX	2677	NM_000821	-	chr2	529	583	510	600	548	534	596	573	6.145	6.165	5.556	5.297	4.882	4.707	5.241	4.873	-0.184487	-0.136268	-0.595054	-0.211367	nc	nc	gamma-glutamyl carboxylase
TSPO	706	NR_046308	+	chr22	373	377	301	460	395	358	385	394	14.725	13.548	11.144	13.801	11.959	10.723	11.506	11.387	-0.13566	-0.136068	-0.259664	-0.178823	nc	nc	translocator protein (18kDa)
LRRC75B	388886	NM_207644	-	chr22	95	111	99	123	94	107	108	97	2.651	2.819	2.59	2.608	2.011	2.265	2.281	1.981	-0.130188	-0.136029	-0.212573	-0.161842	nc	nc	leucine rich repeat containing 75B
ABHD15	116236	NM_198147	-	chr17	190	238	198	243	242	224	210	231	3.572	4.073	3.491	3.472	3.489	3.195	2.989	3.179	-0.0601829	-0.136012	-0.070544	-0.164329	nc	nc	abhydrolase domain containing 15
PTPRS	5802	NM_130853	-	chr19	3597	4078	3240	4731	4176	4015	3904	4390	21.114	21.791	17.836	21.105	18.799	17.882	17.349	18.865	-0.110082	-0.135898	-0.300967	-0.296052	nc	nc	protein tyrosine phosphatase, receptor type, S
JMJD1C-AS1	84989	NR_027182	+	chr10	59	69	52	48	60	40	53	42	1.17	1.245	0.967	0.723	0.912	0.602	0.796	0.61	-0.106032	-0.135818	-0.182898	-0.202512	nc	nc	JMJD1C antisense RNA 1
NFKBID	84807	NM_139239	-	chr19	30	33	26	50	29	27	22	26	0.842	0.844	0.685	1.067	0.624	0.575	0.468	0.534	-0.0971928	-0.135816	NA	-0.264248	na	nc	nuclear factor of kappa light polypeptide gene enhancer in B-cells inhibitor, delta
DAPK3	1613	NM_001348	-	chr19	1246	1214	1178	1318	1410	1346	1326	1314	24.144	21.415	21.406	19.409	20.953	19.789	19.452	18.64	-0.0432021	-0.135656	-0.0640926	-0.27412	nc	nc	death-associated protein kinase 3
IGF2BP3	10643	NM_006547	-	chr7	1663	1711	1743	2263	2037	2108	1914	2011	25.28	23.677	24.847	26.143	23.747	24.313	22.026	22.379	-0.0243134	-0.135635	-0.0358959	-0.332133	nc	nc	insulin-like growth factor 2 mRNA binding protein 3
ACACB	32	NM_001093	+	chr12	298	326	271	302	277	274	323	293	1.068	1.064	0.911	0.823	0.762	0.745	0.877	0.769	-0.208415	-0.135507	-0.590809	-0.168121	nc	nc	acetyl-CoA carboxylase beta
TMEM143	55260	NM_018273	-	chr19	97	97	116	109	121	124	104	96	1.859	1.692	2.085	1.588	1.779	1.803	1.509	1.347	0.00970174	-0.135311	0.00734211	-0.161676	nc	nc	transmembrane protein 143
SUMF2	25870	NM_001130069	+	chr7	2763	2653	2705	2878	2773	2914	3098	2777	67.856	59.312	62.299	53.715	52.227	54.299	57.599	49.927	-0.136084	-0.135289	-0.471393	-0.285227	nc	nc	sulfatase modifying factor 2
MRPL57	78988	NM_024026	+	chr13	461	515	468	712	545	606	535	583	39.461	40.13	37.568	46.317	35.777	39.358	34.669	36.533	-0.0699055	-0.135267	-0.097605	-0.194158	nc	nc	mitochondrial ribosomal protein L57
TSTA3	7264	NM_003313	-	chr8	1181	1309	1162	1431	1340	1345	1318	1391	32.337	32.628	29.837	29.777	28.138	27.943	27.32	27.882	-0.104249	-0.135266	-0.280482	-0.311579	nc	nc	tissue specific transplantation antigen P35B
MTHFS	10588	NR_037654	-	chr15	163	192	159	196	198	204	163	193	1.823	1.955	1.668	1.666	1.698	1.731	1.38	1.58	-0.0123281	-0.135257	-0.0100708	-0.157874	nc	nc	5,10-methenyltetrahydrofolate synthetase (5-formyltetrahydrofolate cyclo-ligase)
TST	7263	NM_001270483	-	chr22	924	1058	880	1377	1257	1197	1014	1201	27.338	28.495	24.416	30.961	28.521	26.871	22.712	26.012	0.0169748	-0.135164	0.0169883	-0.209961	nc	nc	thiosulfate sulfurtransferase (rhodanese)
TRAPPC6A	79090	NM_024108	-	chr19	40	36	54	49	36	31	39	31	2.027	1.661	2.566	1.887	1.399	1.192	1.496	1.15	-0.143079	-0.135102	NA	-0.215865	na	nc	trafficking protein particle complex 6A
AGRN	375790	NM_198576	+	chr1	1189	1365	1066	1169	936	933	1322	1204	5.124	5.355	4.308	3.828	3.093	3.051	4.313	3.798	-0.423489	-0.135042	-4.2548	-0.202955	nc	nc	agrin
BCAR1	9564	NM_001170720	-	chr16	1675	1902	1517	2089	1988	1913	1780	2030	20.426	21.114	17.348	19.36	18.592	17.7	16.433	18.122	-0.0664347	-0.135028	-0.121912	-0.272659	nc	nc	breast cancer anti-estrogen resistance 1
PABPC1L	80336	NM_001124756	+	chr20	222	278	223	182	218	199	260	183	3.183	3.628	2.998	1.983	2.397	2.165	2.822	1.921	-0.164696	-0.135023	-0.334348	-0.156864	nc	nc	poly(A) binding protein, cytoplasmic 1-like
LAMTOR4	389541	NM_001008395	+	chr7	1573	1719	1529	2155	1781	1839	1776	1926	138.686	137.968	126.421	144.393	120.422	123.022	118.542	124.312	-0.12126	-0.135019	-0.383821	-0.307365	nc	nc	late endosomal/lysosomal adaptor, MAPK and MTOR activator 4
MLXIP	22877	NM_014938	+	chr12	1023	1071	922	1243	1220	1109	1065	1192	9.804	9.343	8.286	9.053	8.966	8.064	7.727	8.363	-0.0570632	-0.134876	-0.0913841	-0.255211	nc	nc	MLX interacting protein
LPAR1	1902	NM_001401	-	chr9	225	201	230	154	233	232	241	145	5.435	4.42	5.21	2.827	4.316	4.252	4.407	2.564	-0.0111582	-0.134851	-0.00879661	-0.163063	nc	nc	lysophosphatidic acid receptor 1
ANKRD13B	124930	NM_152345	+	chr17	1310	1480	1338	1669	1614	1554	1503	1590	18.421	18.945	17.644	17.836	17.405	16.58	16	16.368	-0.061376	-0.134668	-0.123799	-0.332133	nc	nc	ankyrin repeat domain 13B
LRFN4	78999	NM_024036	+	chr11	1168	1269	1011	1468	1399	1301	1230	1367	16.192	16.014	13.143	15.466	14.873	13.684	12.909	13.873	-0.0496464	-0.13457	-0.072522	-0.239158	nc	nc	leucine rich repeat and fibronectin type III domain containing 4
LOC148413	148413	NR_015434	+	chr1	771	803	777	928	891	827	856	886	11.666	11.061	11.026	10.672	10.339	9.495	9.806	9.815	-0.109571	-0.134545	-0.256677	-0.26565	nc	nc	uncharacterized LOC148413
AKT2	208	NM_001626	-	chr19	2231	2503	2186	2740	2650	2537	2559	2611	40.809	41.679	37.499	38.089	37.174	35.211	35.437	34.964	-0.0858149	-0.134498	-0.228897	-0.375501	nc	nc	v-akt murine thymoma viral oncogene homolog 2
HERPUD2	64224	NM_022373	-	chr7	446	472	505	521	484	570	496	526	9.662	9.308	10.259	8.577	8.041	9.369	8.134	8.342	-0.0641806	-0.134413	-0.0891242	-0.200661	nc	nc	HERPUD family member 2
GABPB1-AS1	100129387	NR_024490	+	chr15	154	162	145	193	157	158	191	130	0.986	0.944	0.87	0.939	0.771	0.767	0.925	0.609	-0.139199	-0.134344	-0.243814	-0.153962	nc	nc	GABPB1 antisense RNA 1
WNK2	65268	NM_006648	+	chr9	320	423	292	351	385	360	348	363	1.272	1.531	1.089	1.06	1.174	1.086	1.047	1.056	-0.0627283	-0.134335	-0.0754769	-0.163352	nc	nc	WNK lysine deficient protein kinase 2	chr9:96069413-96069477
PKD1P6	353511	NR_123722	-	chr16	318	293	252	331	330	311	325	288	2.898	2.431	2.154	2.293	2.307	2.151	2.243	1.922	-0.0651136	-0.134206	-0.0794731	-0.16408	nc	nc	polycystic kidney disease 1 (autosomal dominant) pseudogene 6
RHOT2	89941	NM_138769	+	chr16	2726	2997	2569	3208	3220	3181	3065	3093	38.828	38.86	34.315	34.725	35.173	34.377	33.05	32.251	-0.0410918	-0.13417	-0.0739951	-0.353706	nc	nc	ras homolog family member T2
EEF1A2	1917	NM_001958	-	chr20	1653	1867	1814	1921	1339	1252	1934	1949	31.409	32.295	32.324	27.74	19.512	18.05	27.821	27.111	-0.586267	-0.134155	-14.7835	-0.318853	dn	nc	eukaryotic translation elongation factor 1 alpha 2
GTF2IRD2B	389524	NM_001003795	+	chr7	278	304	239	284	255	268	294	273	2.58	2.568	2.08	2.003	1.815	1.887	2.066	1.855	-0.17728	-0.133921	-0.417439	-0.162407	nc	nc	GTF2I repeat domain containing 2B
GTF2IRD2	84163	NM_173537	+	chr7	278	304	239	284	255	268	294	273	2.58	2.568	2.08	2.003	1.815	1.887	2.066	1.855	-0.17728	-0.133921	-0.417439	-0.162407	nc	nc	GTF2I repeat domain containing 2
ERCC8	1161	NM_000082	-	chr5	343	374	419	498	416	427	436	413	7.617	7.561	8.726	8.405	7.085	7.195	7.33	6.715	-0.108158	-0.133859	-0.185631	-0.18438	nc	nc	excision repair cross-complementation group 8
TWIST1	7291	NM_000474	-	chr7	1529	1625	1352	2305	1681	1544	1480	2043	66.407	64.248	55.067	76.08	55.99	50.88	48.663	64.957	-0.203001	-0.133826	-0.734773	-0.184598	nc	nc	twist family bHLH transcription factor 1
NECAB3	63941	NM_031232	-	chr20	366	375	322	380	366	325	414	332	8.128	7.581	6.706	6.413	6.234	5.476	6.96	5.398	-0.18039	-0.133823	-0.468366	-0.168121	nc	nc	N-terminal EF-hand calcium binding protein 3
KALRN	8997	NM_001024660	+	chr3	435	444	430	357	431	445	493	357	1.284	1.193	1.19	0.801	0.976	0.997	1.102	0.771	-0.0894542	-0.133652	-0.123698	-0.154115	nc	nc	kalirin, RhoGEF kinase
DNMT3A	1788	NM_175629	-	chr2	1472	1555	1377	1791	1669	1623	1695	1609	14.215	13.67	12.47	13.144	12.36	11.892	12.392	11.375	-0.0963768	-0.133629	-0.247206	-0.309691	nc	nc	DNA (cytosine-5-)-methyltransferase 3 alpha
SOX12	6666	NM_006943	+	chr20	947	1057	837	1471	1272	1190	976	1249	26.422	26.847	21.9	31.191	27.217	25.192	20.615	25.511	0.00402091	-0.133625	0.00288785	-0.180788	nc	nc	SRY (sex determining region Y)-box 12
HACL1	26061	NM_001284415	-	chr3	438	492	509	612	581	556	539	538	7.441	7.609	8.109	7.901	7.569	7.166	6.932	6.691	-0.036593	-0.13347	-0.0440389	-0.206355	nc	nc	2-hydroxyacyl-CoA lyase 1
PCOLCE	5118	NM_002593	+	chr7	10879	12972	11357	14681	12679	12542	12720	13997	213.148	231.365	208.671	218.595	190.508	186.446	188.67	200.76	-0.164968	-0.133329	-1.24263	-0.42818	nc	nc	procollagen C-endopeptidase enhancer
FRAS1	80144	NM_025074	+	chr4	772	878	655	987	801	804	878	850	1.696	1.756	1.35	1.648	1.35	1.34	1.46	1.367	-0.177782	-0.133258	-0.554587	-0.205851	nc	nc	Fraser extracellular matrix complex subunit 1	chr4:78992465-78993772
EMC3-AS1	442075	NR_103821	+	chr3	379	407	363	434	494	469	430	398	2.135	2.087	1.918	1.858	2.134	2.005	1.834	1.641	0.0598746	-0.133234	0.0791667	-0.185457	nc	nc	EMC3 antisense RNA 1
CD97	976	NM_001784	+	chr19	223	280	246	286	227	205	288	242	2.646	3.025	2.738	2.579	2.066	1.846	2.587	2.102	-0.287914	-0.133197	-1.25345	-0.162015	nc	nc	adhesion G protein-coupled receptor E5
EFR3A	23167	NM_015137	+	chr8	590	631	582	574	579	625	693	550	6.328	6.161	5.854	4.679	4.763	5.086	5.627	4.319	-0.138938	-0.133146	-0.300325	-0.175191	nc	nc	EFR3 homolog A
NDOR1	27158	NM_001144028	+	chr9	535	673	508	621	631	621	606	620	7.981	9.14	7.107	7.04	7.219	7.029	6.844	6.771	-0.0755907	-0.133074	-0.109905	-0.189921	nc	nc	NADPH dependent diflavin oxidoreductase 1
FHL3	2275	NM_004468	-	chr1	198	239	180	264	260	237	202	243	6.212	6.826	5.296	6.295	6.256	5.642	4.798	5.582	-0.0130377	-0.133048	-0.0104092	-0.154115	nc	nc	four and a half LIM domains 3
PCNXL3	399909	NM_032223	+	chr11	2439	2779	2294	2977	2918	2752	2623	2977	10.567	10.96	9.321	9.802	9.695	9.047	8.603	9.442	-0.0754909	-0.133016	-0.16667	-0.304396	nc	nc	pecanex-like 3 (Drosophila)	chr11:65403440-65403502
CSAD	51380	NM_015989	-	chr12	75	126	82	83	82	87	98	65	1.269	1.941	1.301	1.067	1.064	1.117	1.256	0.805	-0.112687	-0.132997	-0.179598	-0.173899	nc	nc	cysteine sulfinic acid decarboxylase
TRAPPC12	51112	NM_016030	+	chr2	543	584	485	659	660	653	584	611	6.505	6.369	5.448	5.999	6.063	5.935	5.296	5.358	0.00821798	-0.132976	0.0074031	-0.204716	nc	nc	trafficking protein particle complex 12
HERC2P2	400322	NR_002824	-	chr15	633	635	633	512	611	660	720	522	2.756	2.517	2.585	1.694	2.04	2.18	2.373	1.664	-0.0923111	-0.132966	-0.130334	-0.155593	nc	nc	hect domain and RLD 2 pseudogene 2
RNF165	494470	NM_001256758	+	chr18	88	110	70	167	121	141	109	85	5.006	5.696	3.734	7.219	5.278	6.085	4.694	3.54	0.0345328	-0.132958	0.0343983	-0.167994	nc	nc	ring finger protein 165
IDH2	3418	NM_002168	-	chr15	3434	3755	3482	4099	3815	4004	3971	3972	66.835	66.53	63.554	60.629	56.943	59.128	58.51	56.593	-0.108399	-0.13291	-0.442653	-0.44348	nc	nc	isocitrate dehydrogenase 2 (NADP+), mitochondrial
CLN6	54982	NM_017882	-	chr15	572	733	595	666	729	703	699	651	16.164	18.856	15.768	14.303	15.798	15.073	14.954	13.467	-0.0336458	-0.132841	-0.0387121	-0.19445	nc	nc	ceroid-lipofuscinosis, neuronal 6, late infantile, variant
GLUL	2752	NM_001033056	-	chr1	3586	3971	3663	5043	4598	4816	4030	4634	84.536	85.218	80.98	90.347	83.126	86.142	71.922	79.972	0.015827	-0.132624	0.021605	-0.327234	nc	nc	glutamate-ammonia ligase	chr1:182356877-182357010
C9orf37	85026	NR_122035	-	chr9	359	480	381	493	452	484	465	426	6.369	7.752	6.338	6.646	6.149	6.515	6.245	5.532	-0.0495113	-0.132514	-0.0603338	-0.177343	nc	nc	ARRDC1 antisense RNA 1
MCCC1	56922	NR_120639	-	chr3	673	831	839	898	875	869	903	810	7.87	8.846	9.2	7.98	7.847	7.71	7.994	6.934	-0.0754321	-0.132475	-0.127639	-0.214232	nc	nc	methylcrotonoyl-CoA carboxylase 1 (alpha)
PCDHGA3	56112	NM_018916	+	chr5	1808	2072	1905	2241	2020	1984	2186	2116	17.085	17.824	16.882	16.094	14.639	14.225	15.639	14.638	-0.180774	-0.132449	-1.14906	-0.352771	nc	nc	protocadherin gamma subfamily A, 3
DHRS4	10901	NM_001282991	+	chr14	265	286	280	364	290	285	297	321	14.694	14.437	14.56	15.339	12.332	11.991	12.468	13.031	-0.170478	-0.13243	-0.415431	-0.168999	nc	nc	dehydrogenase/reductase (SDR family) member 4
DUS1L	64118	NM_022156	-	chr17	2892	3057	2862	3543	3710	3562	3252	3385	53.793	51.763	49.923	50.083	52.922	50.271	45.793	46.093	0.0324757	-0.132376	0.0615725	-0.422722	nc	nc	dihydrouridine synthase 1-like
TSC2	7249	NM_000548	+	chr16	3459	3921	3194	4246	3923	3983	3844	4083	16.868	17.406	14.607	15.735	14.671	14.737	14.191	14.576	-0.0926548	-0.132369	-0.247206	-0.327234	nc	nc	tuberous sclerosis 2
PPAP2A	8611	NR_103485	-	chr5	145	159	164	148	134	146	184	115	2.104	2.1	2.231	1.632	1.491	1.607	2.021	1.221	-0.175154	-0.132349	-0.382906	-0.151698	nc	nc	phosphatidic acid phosphatase type 2A
EPHX2	2053	NM_001979	+	chr8	109	100	102	88	80	87	116	66	1.728	1.444	1.517	1.06	0.973	1.047	1.393	0.766	-0.181484	-0.132297	-0.429337	-0.1677	nc	nc	epoxide hydrolase 2, cytoplasmic
NOTCH3	4854	NM_000435	-	chr19	4563	5032	4137	5527	5312	4878	5004	5306	17.326	17.393	14.731	15.949	15.468	14.053	14.384	14.749	-0.102241	-0.132287	-0.285515	-0.332368	nc	nc	notch 3
CCS	9973	NM_005125	+	chr11	181	176	158	178	150	168	152	195	5.803	5.137	4.75	4.337	3.688	4.087	3.689	4.577	-0.177471	-0.132177	-0.394886	-0.149202	nc	nc	copper chaperone for superoxide dismutase
LOC101927043	101927043	NR_110208	-	chr2	73	72	65	118	54	47	91	51	2.092	1.878	1.747	2.57	1.187	1.022	1.974	1.07	-0.280996	-0.132167	-1.24517	-0.176461	nc	nc	uncharacterized LOC101927043
C1QL4	338761	NM_001008223	-	chr12	201	226	156	219	228	181	192	211	7.415	7.59	5.397	6.14	6.45	5.066	5.362	5.698	-0.0925611	-0.132164	-0.125254	-0.150286	nc	nc	complement component 1, q subcomponent-like 4
IER5	51278	NM_016545	+	chr1	649	683	505	676	705	680	695	619	17.445	16.713	12.73	13.809	14.533	13.869	14.143	12.181	-0.0457573	-0.132159	-0.0542815	-0.176569	nc	nc	immediate early response 5
ABCB6	10058	NM_005689	-	chr2	1097	1140	1146	997	1085	1020	1276	1030	11.473	10.854	11.24	7.924	8.702	8.094	10.103	7.886	-0.198138	-0.132134	-0.625412	-0.176589	nc	nc	ATP-binding cassette, sub-family B (MDR/TAP), member 6 (Langereis blood group)
POPDC2	64091	NM_022135	-	chr3	682	707	711	858	643	636	750	820	16.474	15.546	16.106	15.75	11.911	11.656	13.715	14.5	-0.331762	-0.132115	-3.13313	-0.236381	nc	nc	popeye domain containing 2
TAX1BP3	30851	NM_014604	-	chr17	739	793	717	732	797	766	844	730	52.124	50.917	47.426	39.237	43.111	40.994	45.067	37.694	-0.106288	-0.132052	-0.196029	-0.189976	nc	nc	Tax1 (human T-cell leukemia virus type I) binding protein 3
TEN1-CDK3	100529145	NR_037709	+	chr17	547	577	579	622	690	625	668	557	4.345	4.172	4.313	3.755	4.203	3.767	4.017	3.239	-0.0196819	-0.132043	-0.0188807	-0.194158	nc	nc	TEN1-CDK3 readthrough (NMD candidate)
CUX1	1523	NM_001202545	+	chr7	2901	2669	2153	2822	2640	2686	3030	2542	40.406	33.841	28.122	29.871	28.2	28.386	31.95	25.92	-0.107107	-0.131991	-0.158006	-0.194637	nc	nc	cut-like homeobox 1
GTF3C5	9328	NM_001122823	+	chr9	2092	2343	2113	2522	2602	2575	2326	2540	34.999	35.683	33.151	32.065	33.384	32.686	29.46	31.108	-0.00886917	-0.131938	-0.0112421	-0.343636	nc	nc	general transcription factor IIIC, polypeptide 5, 63kDa
WASH3P	374666	NR_003659	+	chr15	327	339	294	373	378	352	350	344	3.387	3.196	2.855	2.936	3.002	2.766	2.744	2.608	-0.0485415	-0.131853	-0.0566663	-0.1705	nc	nc	WAS protein family homolog 3 pseudogene
DOCK4-AS1	100506413	NR_103806	+	chr7	111	145	107	131	121	113	82	150	1.169	1.39	1.057	1.049	0.977	0.903	0.654	1.157	-0.129638	-0.131763	-0.21042	-0.156159	nc	nc	DOCK4 antisense RNA 1
AFAP1	60312	NM_198595	-	chr4	658	692	584	793	650	673	732	709	7.936	7.598	6.606	7.269	6.012	6.159	6.684	6.26	-0.190252	-0.131732	-0.67645	-0.208964	nc	nc	actin filament associated protein 1
CHID1	66005	NM_001142677	-	chr11	1696	1758	1764	2211	2083	1961	1975	2001	41.193	38.87	40.179	40.811	38.799	36.139	36.315	35.579	-0.0657688	-0.131726	-0.142616	-0.344041	nc	nc	chitinase domain containing 1
PDGFD	80310	NM_025208	-	chr11	76	65	58	86	63	49	53	74	1.806	1.406	1.293	1.553	1.148	0.884	0.954	1.287	-0.175166	-0.131593	-0.432132	-0.168999	nc	nc	platelet derived growth factor D
STK11IP	114790	NM_052902	+	chr2	412	435	405	499	433	463	416	502	3.302	3.174	3.044	3.04	2.662	2.816	2.524	2.946	-0.124954	-0.13159	-0.256903	-0.183728	nc	nc	serine/threonine kinase 11 interacting protein	chr2:220480541-220480612
ARF3	377	NM_001659	-	chr12	1453	1565	1525	1824	1597	1732	1656	1756	70.388	69.015	69.28	67.151	59.33	63.661	60.732	62.274	-0.118956	-0.131553	-0.416203	-0.335465	nc	nc	ADP-ribosylation factor 3
PRKACA	5566	NM_002730	-	chr19	1915	2101	1874	2250	2323	2194	2204	2163	47.966	47.906	44.019	42.829	44.622	41.696	41.792	39.662	-0.0448988	-0.131546	-0.0798396	-0.332133	nc	nc	protein kinase, cAMP-dependent, catalytic, alpha
PCDHGB2	56103	NM_018923	+	chr5	1527	1725	1571	1894	1729	1633	1826	1773	14.445	14.855	13.937	13.616	12.544	11.721	13.077	12.279	-0.173735	-0.131512	-0.932578	-0.332133	nc	nc	protocadherin gamma subfamily B, 2
SOX11	6664	NM_003108	+	chr2	1635	1858	1536	2231	2031	1922	1796	2056	32.614	33.739	28.733	33.82	31.069	29.089	27.121	30.023	-0.0599056	-0.131491	-0.104622	-0.25479	nc	nc	SRY (sex determining region Y)-box 11
UBL7-AS1	440288	NR_120377	+	chr15	93	118	123	134	127	123	106	121	1.865	2.154	2.313	2.042	1.953	1.871	1.609	1.776	-0.0487721	-0.13145	-0.0518828	-0.148948	nc	nc	UBL7 antisense RNA 1 (head to head)
SSNA1	8636	NM_003731	+	chr9	1730	1673	1516	2101	2098	1925	1659	2064	127.107	111.897	104.455	117.312	118.213	107.312	92.277	111.016	-0.000946963	-0.131382	-0.000466768	-0.225118	nc	nc	Sjogren syndrome nuclear autoantigen 1
LINC00999	399744	NR_024497	+	chr10	33	42	41	45	35	40	30	33	0.166	0.193	0.194	0.172	0.135	0.153	0.114	0.122	-0.0725538	-0.13135	NA	-0.208613	na	nc	long intergenic non-protein coding RNA 999
FBXW5	54461	NM_018998	-	chr9	1347	1462	1217	1526	1464	1563	1485	1479	20.945	20.695	17.747	18.033	17.458	18.441	17.481	16.836	-0.0648986	-0.131316	-0.113709	-0.260749	nc	nc	F-box and WD repeat domain containing 5
FOXO3	2309	NM_001455	+	chr6	649	763	607	909	710	626	747	792	8.49	9.086	7.446	9.037	7.123	6.213	7.398	7.584	-0.245359	-0.13128	-1.13851	-0.202955	nc	nc	forkhead box O3
HABP4	22927	NM_014282	+	chr9	303	365	355	368	456	428	391	332	6.453	7.076	7.09	5.956	7.447	6.916	6.304	5.176	0.102242	-0.131123	0.168442	-0.165801	nc	nc	hyaluronan binding protein 4
TIMP2	7077	NM_003255	-	chr17	2698	3331	2959	2749	3084	3193	3413	2814	107.635	120.972	110.704	83.345	94.355	96.651	103.08	82.184	-0.0893346	-0.131036	-0.160172	-0.194754	nc	nc	TIMP metallopeptidase inhibitor 2
TGFB3	7043	NM_003239	-	chr14	172	173	185	199	192	198	206	161	3.672	3.362	3.704	3.229	3.143	3.207	3.329	2.516	-0.0614212	-0.13103	-0.0709819	-0.148158	nc	nc	transforming growth factor, beta 3
NIPSNAP1	8508	NM_001202502	-	chr22	1618	1831	1797	2254	1912	1692	1977	2033	53.832	55.456	56.068	56.991	48.785	42.712	49.795	49.516	-0.217522	-0.131009	-1.43386	-0.33381	nc	nc	nipsnap homolog 1 (C. elegans)
C19orf60	55049	NM_001100418	+	chr19	311	400	328	374	380	315	379	356	13.574	15.893	13.426	12.406	12.72	10.432	12.523	11.375	-0.148936	-0.130981	-0.304114	-0.166954	nc	nc	chromosome 19 open reading frame 60
ARHGDIA	396	NM_001185078	-	chr17	8194	9921	8605	11195	11689	11304	9418	10873	448.719	494.575	441.913	465.904	490.9	469.684	390.447	435.892	0.0751678	-0.130927	0.208469	-0.344041	nc	nc	Rho GDP dissociation inhibitor (GDI) alpha
GEMIN8	54960	NM_017856	-	chrX	235	291	270	216	264	239	269	244	8.526	9.611	9.187	5.956	7.346	6.579	7.389	6.481	-0.121426	-0.13091	-0.188871	-0.148158	nc	nc	gem (nuclear organelle) associated protein 8
MDH1B	130752	NR_104261	-	chr2	40	36	52	46	39	41	37	32	0.483	0.395	0.588	0.422	0.361	0.375	0.338	0.283	-0.0797987	-0.130891	NA	-0.206355	na	nc	malate dehydrogenase 1B, NAD (soluble)
SLC39A3	29985	NM_144564	-	chr19	549	637	522	802	675	653	640	674	15.366	16.23	13.702	17.059	14.489	13.868	13.561	13.81	-0.0830893	-0.130784	-0.130573	-0.192384	nc	nc	solute carrier family 39 (zinc transporter), member 3
SERTAD2	9792	NM_014755	-	chr2	126	160	122	255	189	175	158	157	3.527	4.077	3.202	5.424	4.057	3.716	3.348	3.217	-0.0192032	-0.130777	-0.0153642	-0.148587	nc	nc	SERTA domain containing 2
COL7A1	1294	NM_000094	-	chr3	309	386	254	331	318	281	319	337	0.925	1.052	0.713	0.753	0.73	0.638	0.723	0.739	-0.178116	-0.130742	-0.410656	-0.151698	nc	nc	collagen, type VII, alpha 1
CIAPIN1	57019	NM_020313	-	chr16	2160	2187	2146	2499	2537	2578	2439	2395	60.843	56.08	56.689	53.496	54.805	55.098	52.011	49.387	-0.0144858	-0.130666	-0.0187507	-0.344041	nc	nc	cytokine induced apoptosis inhibitor 1
CDK3	1018	NM_001258	+	chr17	155	149	176	139	162	168	180	121	4.466	3.908	4.756	3.044	3.58	3.673	3.926	2.552	-0.059403	-0.130664	-0.0672314	-0.148587	nc	nc	cyclin-dependent kinase 3
CD151	977	NM_139030	+	chr11	2603	2694	2528	2484	2800	2675	2972	2528	90.354	85.127	82.291	65.526	74.536	70.451	78.099	64.239	-0.100412	-0.130658	-0.203661	-0.207989	nc	nc	CD151 molecule (Raph blood group)
STIM1	6786	NM_001277961	+	chr11	750	752	754	820	751	699	867	767	8.349	7.621	7.872	6.937	6.411	5.904	7.307	6.251	-0.230219	-0.13065	-1.1394	-0.208798	nc	nc	stromal interaction molecule 1
ALG1L9P	285407	NR_073386	-	chr11	100	114	116	134	110	123	89	134	1.666	1.729	1.812	1.696	1.405	1.554	1.122	1.634	-0.091702	-0.130613	-0.122128	-0.148916	nc	nc	asparagine-linked glycosylation 1-like 9, pseudogene
KIAA0895L	653319	NM_001040715	-	chr16	437	448	366	470	474	430	479	420	8.163	7.618	6.411	6.672	6.79	6.094	6.774	5.743	-0.092907	-0.130572	-0.143693	-0.168999	nc	nc	KIAA0895-like
DLX6	1750	NM_005222	+	chr7	249	257	258	293	312	306	256	291	7.467	7.016	7.256	6.678	7.175	6.963	5.812	6.389	0.0163614	-0.130548	0.0141431	-0.158885	nc	nc	distal-less homeobox 6
C1orf233	643988	NM_001242659	-	chr1	58	62	51	81	73	56	56	55	2.253	2.192	1.858	2.391	2.174	1.65	1.647	1.564	-0.0514322	-0.130462	-0.0600442	-0.168999	nc	nc	chromosome 1 open reading frame 233
VWCE	220001	NM_152718	-	chr11	62	83	66	83	76	64	71	63	0.572	0.697	0.571	0.582	0.538	0.448	0.496	0.425	-0.0956416	-0.130446	-0.137117	-0.161842	nc	nc	von Willebrand factor C and EGF domains
EFS	10278	NM_005864	-	chr14	1521	1872	1575	2064	1851	1896	1767	1982	23.861	26.735	23.172	24.608	22.27	22.568	20.986	22.763	-0.0901998	-0.130381	-0.213617	-0.278164	nc	nc	embryonal Fyn-associated substrate
MPDU1	9526	NR_024603	+	chr17	2181	2529	2330	2564	2817	2760	2580	2582	35.764	37.752	35.831	31.952	35.425	34.34	32.028	30.995	0.0113051	-0.13027	0.0141401	-0.326027	nc	nc	mannose-P-dolichol utilization defect 1
PEX7	5191	NM_000288	+	chr6	193	235	229	273	261	247	237	240	5.252	5.821	5.844	5.646	5.447	5.1	4.882	4.781	-0.0439492	-0.130172	-0.0469716	-0.153035	nc	nc	peroxisomal biogenesis factor 7
TNRC6C-AS1	100131096	NR_040071	-	chr17	69	70	67	44	60	73	68	32	0.572	0.529	0.521	0.277	0.382	0.46	0.427	0.194	-0.0378194	-0.130138	-0.0421494	-0.206355	nc	nc	TNRC6C antisense RNA 1
TBL3	10607	NM_006453	+	chr16	1368	1583	1401	1889	1917	1738	1620	1710	14.909	15.705	14.319	15.645	16.022	14.371	13.366	13.643	0.028589	-0.130106	0.0409666	-0.29369	nc	nc	transducin (beta)-like 3
KNSTRN	90417	NM_033286	+	chr15	1995	2208	2098	2409	2251	2335	2385	2298	55.487	55.904	54.721	50.918	48.013	49.275	50.218	46.789	-0.113499	-0.130097	-0.42559	-0.34882	nc	nc	kinetochore-localized astrin/SPAG5 binding protein
GPAA1	8733	NM_003801	+	chr8	3099	3638	3235	3610	3469	3423	3790	3505	43.927	46.943	43.003	38.888	37.71	36.814	40.67	36.371	-0.16025	-0.130051	-0.784807	-0.311264	nc	nc	glycosylphosphatidylinositol anchor attachment 1
ADCK1	57143	NM_001142545	+	chr14	120	124	105	142	120	118	102	137	2.32	2.183	1.904	2.087	1.779	1.731	1.493	1.939	-0.117683	-0.130049	-0.179598	-0.147014	nc	nc	aarF domain containing kinase 1
MAFIP	727764	NR_046441	-	chr4_gl000194_random	164	174	194	215	185	177	207	170	1.941	1.875	2.153	1.934	1.679	1.589	1.855	1.473	-0.141171	-0.130048	-0.252656	-0.147048	nc	nc	MAFF interacting protein (pseudogene)	chr4_gl000194_random:109661-109720
PLEKHA4	57664	NM_020904	-	chr19	446	543	445	532	545	504	468	564	5.041	5.587	4.717	4.57	4.724	4.323	4.005	4.667	-0.0795399	-0.130041	-0.12051	-0.176461	nc	nc	pleckstrin homology domain containing, family A (phosphoinositide binding specific) member 4
SLC9A1	6548	NR_046474	-	chr1	539	671	572	634	798	762	689	583	3.33	3.774	3.314	2.977	3.781	3.572	3.223	2.637	0.128515	-0.130036	0.288818	-0.183063	nc	nc	solute carrier family 9, subfamily A (NHE1, cation proton antiporter 1), member 1
TMEM160	54958	NM_017854	-	chr19	678	784	733	1181	960	935	827	923	31.628	33.293	32.067	41.868	34.344	33.094	29.206	31.521	-0.0123451	-0.130024	-0.0110808	-0.17645	nc	nc	transmembrane protein 160
ATP9A	10079	NM_006045	-	chr20	145	151	165	185	166	131	158	167	1.22	1.156	1.302	1.183	1.071	0.836	1.006	1.029	-0.168318	-0.130014	-0.35179	-0.146309	nc	nc	ATPase, class II, type 9A
C11orf96	387763	NM_001145033	+	chr11	1876	2139	1588	1613	2422	2171	1937	1451	134.472	139.575	106.747	87.867	133.141	118.074	105.112	76.141	0.0554263	-0.129998	0.0623551	-0.154115	nc	nc	chromosome 11 open reading frame 96
MYO18A	399687	NM_203318	-	chr17	464	492	456	412	430	422	514	436	2.005	1.936	1.848	1.353	1.425	1.384	1.682	1.379	-0.204207	-0.129965	-0.579757	-0.154985	nc	nc	myosin XVIIIA
DOK3	79930	NM_024872	-	chr5	58	75	49	84	75	68	54	63	1.029	1.211	0.815	1.132	1.02	0.915	0.725	0.818	-0.029408	-0.129894	-0.0282213	-0.168427	nc	nc	docking protein 3
LMNB2	84823	NM_032737	-	chr19	5873	6190	5427	7266	7237	7044	6224	7057	83.382	80.002	72.257	78.397	78.797	75.88	66.897	73.347	0.00726466	-0.12983	0.00956216	-0.332133	nc	nc	lamin B2
DNMBP-AS1	100188954	NR_024130	+	chr10	121	115	150	160	140	240	144	124	1.207	1.045	1.404	1.213	1.071	1.817	1.088	0.906	0.124119	-0.129735	0.197335	-0.145286	nc	nc	DNMBP antisense RNA 1
NSMF	26012	NM_001178064	-	chr9	1210	1316	1142	1536	1454	1466	1303	1472	21.294	21.082	18.847	20.542	19.623	19.575	17.359	18.964	-0.0268116	-0.129712	-0.0372327	-0.258559	nc	nc	NMDA receptor synaptonuclear signaling and neuronal migration factor
PC	5091	NM_001040716	-	chr11	1914	2068	1703	2357	2282	2125	2082	2214	14.313	14.078	11.943	13.395	13.087	12.057	11.787	12.12	-0.0557748	-0.1297	-0.0961792	-0.278164	nc	nc	pyruvate carboxylase
CBX2	84733	NM_005189	+	chr17	2385	2550	2124	2918	2913	2824	2498	2833	39.452	38.399	32.949	36.682	36.953	35.444	31.282	34.306	0.00285338	-0.129684	0.00261736	-0.275088	nc	nc	chromobox homolog 2
BDNF	627	NM_001143810	-	chr11	138	133	130	174	84	88	137	149	3.687	3.235	3.257	3.533	1.721	1.784	2.771	2.914	-0.440373	-0.129646	-3.34566	-0.144957	nc	nc	brain-derived neurotrophic factor
AMER1	139285	NM_152424	-	chrX	496	479	430	569	507	499	530	509	3.85	3.384	3.13	3.356	3.018	2.938	3.114	2.892	-0.128802	-0.129636	-0.27135	-0.183424	nc	nc	APC membrane recruitment protein 1
SAYSD1	55776	NM_018322	-	chr6	144	149	134	162	189	166	157	137	6.9	6.499	6.021	5.899	6.945	6.035	5.695	4.806	0.0369014	-0.129635	0.0359789	-0.144957	nc	nc	SAYSVFN motif domain containing 1
TTC12	54970	NM_017868	+	chr11	52	58	48	42	41	45	39	44	0.649	0.659	0.562	0.399	0.393	0.426	0.369	0.402	-0.110551	-0.129613	-0.197676	-0.192834	nc	nc	tetratricopeptide repeat domain 12
ISL1	3670	NM_002202	+	chr5	1743	1858	1782	2620	2103	2095	2009	2228	43.907	42.607	42.097	50.157	40.627	40.042	38.313	41.087	-0.100809	-0.129612	-0.230262	-0.239722	nc	nc	ISL LIM homeobox 1
PRKCA	5578	NM_002737	+	chr17	1640	1775	1591	1975	1954	1942	2007	1724	21.485	21.168	19.546	19.663	19.631	19.303	19.905	16.534	-0.0367783	-0.129589	-0.0628195	-0.269075	nc	nc	protein kinase C, alpha
PFKL	5211	NM_002626	+	chr21	1797	1970	1822	2125	1965	1999	2058	2091	20.286	20.245	19.289	18.231	17.012	17.122	17.588	17.281	-0.14373	-0.129317	-0.638373	-0.332133	nc	nc	phosphofructokinase, liver
ADAMTS17	170691	NM_139057	-	chr15	32	31	20	24	18	26	20	12	0.257	0.227	0.151	0.147	0.111	0.159	0.122	0.071	-0.076229	-0.129253	NA	-0.303192	na	nc	ADAM metallopeptidase with thrombospondin type 1 motif, 17
TMCO6	55374	NM_018502	+	chr5	250	300	265	299	270	288	316	259	4.462	4.874	4.435	4.055	3.696	3.9	4.27	3.384	-0.131526	-0.12917	-0.239858	-0.152217	nc	nc	transmembrane and coiled-coil domains 6
MARCKS	4082	NM_002356	+	chr6	4621	5105	4080	6249	5777	5475	4886	5764	122.348	123.042	101.304	125.737	117.3	109.986	97.935	111.721	-0.0225514	-0.129081	-0.0282412	-0.238674	nc	nc	myristoylated alanine-rich protein kinase C substrate
SIN3B	23309	NM_015260	+	chr19	994	1076	1031	1284	1232	1183	1152	1193	7.535	7.426	7.33	7.397	7.163	6.805	6.612	6.621	-0.0502345	-0.129073	-0.0870188	-0.28372	nc	nc	SIN3 transcription regulator family member B
NCAPH2	29781	NM_152299	+	chr22	998	1108	995	1198	1311	1312	1179	1120	14.52	14.675	13.576	13.246	14.628	14.483	12.986	11.929	0.0738791	-0.129059	0.151262	-0.26071	nc	nc	non-SMC condensin II complex, subunit H2
EXOSC4	54512	NM_019037	+	chr8	1490	1637	1450	2075	1937	1957	1697	1845	53.402	53.409	48.735	56.517	53.24	53.218	46.044	48.408	0.0290271	-0.129022	0.0417473	-0.265809	nc	nc	exosome component 4
CCDC167	154467	NM_138493	-	chr6	788	929	897	1034	979	1018	986	960	70.893	76.084	75.679	70.696	67.546	69.49	67.155	63.227	-0.0572855	-0.128925	-0.0961792	-0.245552	nc	nc	coiled-coil domain containing 167
ARPIN	348110	NM_182616	-	chr15	210	207	176	233	188	203	196	225	8.156	7.319	6.411	6.877	5.6	5.982	5.763	6.398	-0.164164	-0.128874	-0.344242	-0.145704	nc	nc	actin-related protein 2/3 complex inhibitor
ATP5G1	516	NM_001002027	+	chr17	1738	1896	1874	2266	2050	1969	1975	2197	111.849	111.076	113.099	110.825	101.175	96.145	96.222	103.506	-0.133645	-0.128861	-0.579757	-0.326941	nc	nc	ATP synthase, H+ transporting, mitochondrial Fo complex, subunit C1 (subunit 9)
MLLT1	4298	NM_005934	-	chr19	2073	2622	2250	2291	2954	2897	2579	2354	32.637	37.579	33.22	27.412	35.667	34.607	30.739	27.131	0.110042	-0.128776	0.249118	-0.212758	nc	nc	myeloid/lymphoid or mixed-lineage leukemia; translocated to, 1
MAB21L1	4081	NM_005584	-	chr13	1698	1809	1677	2355	1907	1940	1796	2209	41.585	40.331	38.516	43.831	35.817	36.049	33.299	39.605	-0.142	-0.128712	-0.540095	-0.233565	nc	nc	mab-21-like 1 (C. elegans)
JOSD2	126119	NM_001270641	-	chr19	323	448	393	426	413	424	398	432	19.373	24.46	22.105	19.417	18.997	19.295	18.072	18.968	-0.0879057	-0.128697	-0.128745	-0.163063	nc	nc	Josephin domain containing 2
SFT2D3	84826	NM_032740	+	chr2	192	182	127	206	182	233	152	197	7.837	6.763	4.861	6.39	5.697	7.216	4.697	5.887	0.0151401	-0.128677	0.0117397	-0.142844	nc	nc	SFT2 domain containing 3
ZNF526	116115	NM_133444	+	chr19	310	357	351	414	431	415	341	407	4.073	4.27	4.325	4.134	4.343	4.137	3.392	3.915	0.031082	-0.12865	0.0339096	-0.165801	nc	nc	zinc finger protein 526
PDPR	55066	NM_017990	+	chr16	472	474	448	588	506	501	516	530	4.729	4.323	4.209	4.477	3.888	3.809	3.914	3.887	-0.133414	-0.128629	-0.300967	-0.189323	nc	nc	pyruvate dehydrogenase phosphatase regulatory subunit
CHRNA7	1139	NR_046324	+	chr15	747	756	603	518	449	379	620	556	6.261	5.768	4.739	3.299	2.886	2.41	3.934	3.411	-0.239158	-0.128604	-0.934195	-0.167714	nc	nc	cholinergic receptor, nicotinic, alpha 7 (neuronal)
LRIG3	121227	NM_153377	-	chr12	38	47	47	63	50	60	39	42	0.299	0.337	0.347	0.377	0.302	0.358	0.232	0.242	-0.00518391	-0.128595	-0.00385643	-0.184951	nc	nc	leucine-rich repeats and immunoglobulin-like domains 3
DIAPH1	1729	NM_001079812	-	chr5	4192	4566	4264	5202	5350	5326	4946	4887	29.24	28.993	27.892	27.575	28.619	28.187	26.118	24.955	0.0266701	-0.12846	0.0532733	-0.464376	nc	nc	diaphanous-related formin 1
DDX54	79039	NM_001111322	-	chr12	2520	2776	2435	3057	3298	3085	2757	3043	25.162	25.233	22.801	23.197	25.254	23.372	20.84	22.243	0.0381648	-0.128409	0.0684605	-0.326941	nc	nc	DEAD (Asp-Glu-Ala-Asp) box polypeptide 54
DGCR2	9993	NR_033674	-	chr22	2473	2709	2491	3095	2981	2839	2907	2891	14.972	14.93	14.142	14.24	13.84	13.041	13.323	12.813	-0.0780995	-0.128366	-0.213617	-0.38579	nc	nc	DiGeorge syndrome critical region gene 2
ISOC2	79763	NM_001136202	-	chr19	864	897	839	1042	968	924	890	1051	56.012	52.937	51.008	51.337	48.126	45.45	43.68	49.879	-0.120788	-0.128353	-0.325372	-0.219994	nc	nc	isochorismatase domain containing 2
PPP3CA	5530	NM_001130692	-	chr4	401	467	481	569	513	559	499	511	7.522	7.975	8.462	8.112	7.38	7.956	7.086	7.017	-0.0272268	-0.128265	-0.0286264	-0.184951	nc	nc	protein phosphatase 3, catalytic subunit, alpha isozyme	chr4:102012852-102012977
AAMDC	28971	NM_024684	+	chr11	285	328	306	367	320	298	327	345	20.429	21.403	20.57	19.992	17.591	16.207	17.745	18.104	-0.177318	-0.128203	-0.464503	-0.163725	nc	nc	adipogenesis associated, Mth938 domain containing
ZSWIM8-AS1	100507331	NR_038357	-	chr10	679	689	686	846	720	734	794	749	12.301	11.363	11.655	11.648	10.003	10.089	10.89	9.934	-0.159015	-0.128177	-0.529014	-0.215865	nc	nc	ZSWIM8 antisense RNA 1
IGFBP7-AS1	255130	NR_034081	+	chr4	32	31	25	11	14	18	14	10	0.609	0.537	0.446	0.159	0.204	0.26	0.202	0.139	-0.0971363	-0.128002	NA	-0.363151	na	nc	IGFBP7 antisense RNA 1
LMO4	8543	NM_006769	+	chr1	942	993	958	914	1282	1295	1120	896	50.032	48.011	47.717	36.892	52.218	52.187	45.034	34.838	0.176472	-0.127966	0.56153	-0.173371	nc	nc	LIM domain only 4
FSD1	79187	NM_024333	+	chr19	1477	1705	1618	2005	1987	1913	1761	1888	26.202	27.534	26.917	27.031	27.032	25.749	23.65	24.519	0.000173975	-0.127924	0.000165582	-0.314528	nc	nc	fibronectin type III and SPRY domain containing 1
MIR4700	100616329	NR_039849	+	chr12	73	62	61	79	80	73	62	63	26.093	20.174	20.447	21.459	21.929	19.798	16.777	16.485	-0.0170315	-0.12766	-0.0141785	-0.156632	nc	nc	microRNA 4700
TMSB4X	7114	NM_021109	+	chrX	975	935	996	1005	1019	1042	1045	1046	191.028	166.764	183.003	149.641	153.11	154.901	155	150.029	-0.105362	-0.127645	-0.215342	-0.206774	nc	nc	thymosin beta 4, X-linked
HERC3	8916	NM_014606	+	chr4	299	330	294	360	361	330	324	347	2.508	2.52	2.313	2.295	2.322	2.1	2.058	2.131	-0.0646268	-0.127518	-0.0837872	-0.161842	nc	nc	HECT and RLD domain containing E3 ubiquitin protein ligase 3
ERGIC3	51614	NM_015966	+	chr20	4957	5508	5304	6745	6256	6294	5721	6388	113.813	115.124	114.205	117.692	110.156	109.647	99.442	107.372	-0.0359683	-0.127451	-0.077901	-0.383261	nc	nc	ERGIC and golgi 3
SDF2L1	23753	NM_022044	+	chr22	632	728	660	982	854	804	669	897	25.1	26.32	24.581	29.639	26.01	24.227	20.114	26.079	-0.0357064	-0.127394	-0.0436034	-0.167994	nc	nc	stromal cell-derived factor 2-like 1
MIR6501	102465248	NR_106756	+	chr21	111	94	77	111	113	102	83	103	43.82	33.781	28.507	33.302	34.211	30.552	24.806	29.767	-0.0303554	-0.12739	-0.0276918	-0.147268	nc	nc	microRNA 6501
CNNM2	54805	NM_017649	+	chr10	259	282	315	371	290	300	309	328	2.607	2.584	2.973	2.838	2.238	2.291	2.354	2.417	-0.169254	-0.127366	-0.405228	-0.15399	nc	nc	cyclin and CBS domain divalent metal cation transport mediator 2	chr10:104804474-104804599
PDZRN3-AS1	101927249	NR_046681	+	chr3	147	145	104	115	130	147	147	95	1.347	1.21	0.894	0.801	0.914	1.022	1.02	0.637	-0.0419331	-0.127322	-0.0432502	-0.148158	nc	nc	PDZRN3 antisense RNA 1
QSOX1	5768	NM_002826	+	chr1	2231	2334	2150	2423	2302	2314	2569	2347	26.297	25.044	23.766	21.704	20.809	20.695	22.924	20.252	-0.165173	-0.127224	-0.766143	-0.272037	nc	nc	quiescin Q6 sulfhydryl oxidase 1
ABCB9	23457	NM_019624	-	chr12	197	192	156	197	201	187	193	183	2.399	2.128	1.782	1.823	1.877	1.728	1.779	1.631	-0.0778006	-0.127213	-0.0963681	-0.140591	nc	nc	ATP-binding cassette, sub-family B (MDR/TAP), member 9
RNFT2	84900	NM_032814	+	chr12	295	324	342	454	376	345	322	409	6.178	6.177	6.717	7.226	6.039	5.482	5.105	6.27	-0.11279	-0.127194	-0.188007	-0.151624	nc	nc	ring finger protein, transmembrane 2
ING4	51147	NM_001127585	-	chr12	500	519	534	533	495	511	622	473	19.506	18.432	19.536	15.802	14.809	15.126	18.37	13.509	-0.192109	-0.127102	-0.606088	-0.159435	nc	nc	inhibitor of growth family, member 4
WDR81	124997	NM_001163673	+	chr17	932	992	858	1033	1047	954	1040	999	11.119	10.774	9.6	9.366	9.58	8.636	9.393	8.725	-0.1083	-0.127098	-0.233977	-0.215865	nc	nc	WD repeat domain 81
ABCD1	215	NM_000033	+	chrX	287	296	261	259	298	253	295	275	3.392	3.185	2.893	2.326	2.701	2.269	2.639	2.379	-0.126014	-0.127066	-0.20658	-0.14488	nc	nc	ATP-binding cassette, sub-family D (ALD), member 1
TMCC1-AS1	100507032	NR_037893	+	chr3	62	55	68	67	46	49	56	57	0.469	0.379	0.482	0.385	0.267	0.281	0.321	0.316	-0.185834	-0.127035	-0.501448	-0.161415	nc	nc	TMCC1 antisense RNA 1 (head to head)
AMFR	267	NM_001144	-	chr16	1120	1202	1126	1339	1456	1403	1295	1275	15.333	14.98	14.457	13.931	15.287	14.574	13.422	12.778	0.0479639	-0.127031	0.0828809	-0.278164	nc	nc	autocrine motility factor receptor, E3 ubiquitin protein ligase
CHST3	9469	NM_004273	+	chr10	299	331	299	312	373	341	357	287	5.492	5.535	5.15	4.355	5.254	4.752	4.964	3.859	-0.0022188	-0.126925	-0.00108669	-0.147467	nc	nc	carbohydrate (chondroitin 6) sulfotransferase 3
RPAP1	26015	NM_015540	-	chr15	1879	1938	1732	2244	2224	2261	2049	2139	11.884	11.158	10.273	10.786	10.787	10.85	9.811	9.904	0.00258058	-0.126913	0.00257461	-0.295551	nc	nc	RNA polymerase II associated protein 1
PLSCR3	57048	NM_001201576	-	chr17	406	495	415	555	451	501	496	489	12.093	13.422	11.592	12.563	10.302	11.323	11.185	10.663	-0.12676	-0.126755	-0.259364	-0.176461	nc	nc	phospholipid scramblase 3
LRP5	4041	NM_002335	+	chr11	1689	1863	1602	2438	2001	1938	1726	2279	9.215	9.253	8.197	10.109	8.372	8.023	7.129	9.102	-0.114487	-0.126721	-0.288818	-0.192384	nc	nc	low density lipoprotein receptor-related protein 5
TCF12	6938	NM_207038	+	chr15	2322	2392	2389	3136	2772	2813	2707	2788	29.974	28.109	28.921	30.765	27.442	27.552	26.454	26.347	-0.0621553	-0.126719	-0.135817	-0.324548	nc	nc	transcription factor 12	chr15:57419723-57419767
SCMH1	22955	NM_001172222	-	chr1	938	1009	920	1157	1179	1251	1034	1120	17.193	16.836	15.814	16.117	16.573	17.398	14.348	15.029	0.0619278	-0.126713	0.111845	-0.246094	nc	nc	sex comb on midleg homolog 1 (Drosophila)
TRNAU1AP	54952	NR_003109	+	chr1	688	794	724	912	789	844	865	795	9.031	9.488	8.912	9.098	7.943	8.406	8.596	7.64	-0.107499	-0.126705	-0.245208	-0.214232	nc	nc	tRNA selenocysteine 1 associated protein 1
SLC31A2	1318	NM_001860	+	chr9	77	78	75	67	87	84	79	56	4.714	4.347	4.306	3.118	4.085	3.902	3.662	2.51	-0.00278254	-0.126692	-0.00186784	-0.156615	nc	nc	solute carrier family 31 (copper transporter), member 2
CDKN2C	1031	NM_001262	+	chr1	2029	2100	2157	2292	2400	2391	2396	2224	105.852	99.732	105.53	90.871	96.021	94.644	94.63	84.938	-0.0391728	-0.126672	-0.0672314	-0.283996	nc	nc	cyclin-dependent kinase inhibitor 2C (p18, inhibits CDK4)
PLEKHG2	64857	NM_022835	+	chr19	1318	1578	1360	1485	1601	1629	1576	1501	8.378	9.131	8.107	7.174	7.805	7.857	7.584	6.985	-0.0285616	-0.126526	-0.0372	-0.225118	nc	nc	pleckstrin homology domain containing, family G (with RhoGef domain) member 2
FUCA1	2517	NM_000147	-	chr1	238	284	287	342	311	293	319	277	4.493	4.881	5.081	4.907	4.503	4.197	4.559	3.828	-0.0848398	-0.126435	-0.119857	-0.149202	nc	nc	fucosidase, alpha-L- 1, tissue
ZER1	10444	NM_006336	-	chr9	591	626	579	642	607	626	657	641	6.794	6.551	6.242	5.608	5.351	5.46	5.717	5.394	-0.146092	-0.126281	-0.385064	-0.190162	nc	nc	zyg-11 related, cell cycle regulator
B4GALNT4	338707	NM_178537	+	chr11	1303	1443	1274	1701	1455	1487	1475	1590	11.046	11.136	10.129	10.959	9.46	9.565	9.466	9.868	-0.135234	-0.126269	-0.489094	-0.273384	nc	nc	beta-1,4-N-acetyl-galactosaminyl transferase 4
ZFYVE26	23503	NM_015346	-	chr14	767	787	692	842	850	802	855	791	2.662	2.487	2.253	2.221	2.263	2.112	2.247	2.01	-0.0839943	-0.126209	-0.150072	-0.198788	nc	nc	zinc finger, FYVE domain containing 26
NRSN2	80023	NM_024958	+	chr20	1160	1330	1181	1372	1327	1275	1364	1344	49.889	52.072	47.633	44.843	43.768	41.606	44.411	42.316	-0.132915	-0.126205	-0.432066	-0.257323	nc	nc	neurensin 2
ZNF358	140467	NM_018083	+	chr19	1413	1784	1547	1948	1944	1892	1712	1870	21.894	25.164	22.48	22.939	23.101	22.244	20.083	21.212	0.000704845	-0.126179	0.000363038	-0.262616	nc	nc	zinc finger protein 358
NLE1	54475	NM_018096	-	chr17	743	751	658	972	946	885	767	885	13.479	12.402	11.194	13.401	13.161	12.182	10.534	11.753	0.0270127	-0.126134	0.031289	-0.186572	nc	nc	notchless homolog 1 (Drosophila)
SHD	56961	NM_020209	+	chr19	2431	2717	2497	2147	2689	2722	2723	2087	62.854	63.95	60.545	42.187	53.319	53.399	53.299	39.502	-0.0352518	-0.12608	-0.0341999	-0.140591	nc	nc	Src homology 2 domain containing transforming protein D
EVPL	2125	NM_001988	-	chr17	210	266	218	198	232	181	266	180	0.91	1.05	0.886	0.652	0.771	0.595	0.873	0.571	-0.166519	-0.126059	-0.344032	-0.140591	nc	nc	envoplakin
SLC2A6	11182	NM_001145099	-	chr9	234	247	196	254	197	202	246	233	4.626	4.445	3.634	3.816	2.987	3.03	3.682	3.372	-0.252569	-0.12605	-0.872242	-0.141739	nc	nc	solute carrier family 2 (facilitated glucose transporter), member 6
HNRNPA0	10949	NM_006805	-	chr5	8970	9553	8156	11320	11323	10720	9527	10885	258.45	250.565	220.377	247.869	250.197	234.354	207.809	229.595	0.0155403	-0.125974	0.0203809	-0.300973	nc	nc	heterogeneous nuclear ribonucleoprotein A0
MFSD11	79157	NM_001242534	+	chr17	756	881	839	947	910	869	942	888	14.812	15.713	15.416	14.101	13.673	12.918	13.972	12.737	-0.119557	-0.125952	-0.306767	-0.220456	nc	nc	major facilitator superfamily domain containing 11
MFSD10	10227	NM_001120	-	chr4	1397	1569	1269	1683	1589	1477	1658	1506	27.011	27.616	23.01	24.73	23.561	21.668	24.269	21.316	-0.123642	-0.125873	-0.34227	-0.226731	nc	nc	major facilitator superfamily domain containing 10
TMEM63B	55362	NM_018426	+	chr6	639	740	709	738	727	673	746	762	6.763	7.13	7.037	5.936	5.901	5.405	5.978	5.904	-0.170014	-0.125792	-0.53876	-0.198107	nc	nc	transmembrane protein 63B
PCBP2-OT1	102157401	NR_109828	+	chr12	1372	1622	1537	1972	1882	1888	1588	1884	61.508	66.195	64.618	67.185	64.704	64.22	53.895	61.831	0.016468	-0.125753	0.0202326	-0.239722	nc	nc	PCBP2 overlapping transcript 1
GRK6	2870	NM_002082	+	chr5	1747	2083	1739	2469	2286	2120	2020	2270	26.106	28.336	24.37	28.039	26.198	24.037	22.852	24.833	-0.0513781	-0.12572	-0.0864648	-0.244952	nc	nc	G protein-coupled receptor kinase 6
RALY-AS1	101926888	NR_109885	-	chr20	522	500	446	566	516	529	517	559	20.546	17.915	16.463	16.93	15.576	15.798	15.405	16.107	-0.121471	-0.125681	-0.239859	-0.169491	nc	nc	RALY antisense RNA 1
CEP72	55722	NM_018140	+	chr5	288	307	228	336	293	345	288	311	3.919	3.802	2.909	3.474	3.057	3.562	2.967	3.098	-0.0384518	-0.125658	-0.0398327	-0.144957	nc	nc	centrosomal protein 72kDa	chr5:614683-614796
C15orf37	283687	NR_028330	+	chr15	68	76	60	70	80	73	66	59	0.863	0.878	0.714	0.675	0.779	0.703	0.634	0.548	-0.0161412	-0.125625	-0.0138278	-0.152217	nc	nc	ST20 antisense RNA 1
RAB11FIP4	84440	NM_032932	+	chr17	114	150	118	137	162	136	128	129	1.575	1.887	1.529	1.439	1.717	1.426	1.339	1.305	-0.00074056	-0.125596	-0.000235602	-0.140307	nc	nc	RAB11 family interacting protein 4 (class II)
OGDH	4967	NM_001165036	+	chr7	2745	2865	2779	3171	2930	2877	3116	3134	23.727	22.544	22.527	20.83	19.423	18.869	20.39	19.831	-0.175946	-0.125582	-1.17579	-0.344041	nc	nc	oxoglutarate (alpha-ketoglutarate) dehydrogenase (lipoamide)
FKBP10	60681	NM_021939	+	chr17	2591	2753	2556	2670	2585	2511	2989	2701	39.184	37.9	36.25	30.686	29.98	28.812	34.22	29.903	-0.21983	-0.125541	-1.30401	-0.229702	nc	nc	FK506 binding protein 10, 65 kDa
MAML3	55534	NM_018717	-	chr4	577	611	559	757	563	677	637	692	4.482	4.321	4.072	4.469	3.354	3.99	3.746	3.935	-0.161596	-0.125522	-0.457284	-0.194158	nc	nc	mastermind-like transcriptional coactivator 3
METRN	79006	NM_024042	+	chr16	936	1019	854	1173	1026	976	1043	1083	28.069	27.818	24.017	26.733	23.596	22.208	23.679	23.776	-0.155549	-0.12545	-0.516941	-0.216517	nc	nc	meteorin, glial cell differentiation regulator
RSAD1	55316	NM_018346	+	chr17	890	993	863	1242	1061	1052	1002	1118	17.713	17.991	16.107	18.785	16.194	15.886	15.097	16.289	-0.0904533	-0.125437	-0.180772	-0.208613	nc	nc	radical S-adenosyl methionine domain containing 1
BCL9L	283149	NM_182557	-	chr11	328	394	339	395	416	388	363	402	1.928	2.108	1.869	1.764	1.875	1.73	1.615	1.73	-0.0410801	-0.125341	-0.0462492	-0.157282	nc	nc	B-cell CLL/lymphoma 9-like
UBXN6	80700	NM_025241	-	chr19	1364	1445	1344	1515	1495	1418	1489	1563	27.208	26.239	25.141	22.966	22.87	21.461	22.485	22.824	-0.139681	-0.125249	-0.482754	-0.25504	nc	nc	UBX domain protein 6
C14orf119	55017	NM_017924	+	chr14	857	870	893	1143	967	1065	967	1042	53.588	49.523	52.365	54.316	46.371	50.528	45.776	47.698	-0.0709113	-0.125202	-0.126499	-0.22241	nc	nc	chromosome 14 open reading frame 119
CYB5D2	124936	NM_144611	+	chr17	129	151	154	132	109	117	146	136	4.292	4.573	4.805	3.338	2.781	2.954	3.677	3.312	-0.248871	-0.125129	-0.804041	-0.139952	nc	nc	cytochrome b5 domain containing 2
H1FX	8971	NM_006026	-	chr3	4061	4378	3645	5455	5145	5086	4250	5105	167.311	164.197	140.83	170.796	162.56	158.987	132.557	153.97	0.0247604	-0.1251	0.0344824	-0.226731	nc	nc	H1 histone family, member X
ABCA3	21	NM_001089	-	chr16	3820	4348	3655	4849	4186	4153	4413	4568	19.753	20.468	17.725	19.056	16.6	16.294	17.276	17.292	-0.176044	-0.125042	-1.12133	-0.329411	nc	nc	ATP-binding cassette, sub-family A (ABC1), member 3
ZBED5-AS1	729013	NR_034137	+	chr11	53	40	40	49	41	34	39	36	1.26	0.865	0.891	0.885	0.747	0.613	0.702	0.626	-0.117163	-0.125015	NA	-0.183418	na	nc	ZBED5 antisense RNA 1
PLEKHG4B	153478	NM_052909	+	chr5	384	403	393	527	470	453	407	489	2.662	2.543	2.555	2.776	2.498	2.382	2.136	2.481	-0.061059	-0.124921	-0.0824785	-0.162015	nc	nc	pleckstrin homology domain containing, family G (with RhoGef domain) member 4B
NPB	256933	NM_148896	+	chr17	84	109	86	80	102	83	91	78	5.878	6.943	5.643	4.254	5.474	4.407	4.821	3.996	-0.0625225	-0.124697	-0.0741228	-0.144957	nc	nc	neuropeptide B
TRMT12	55039	NM_017956	+	chr8	430	457	469	633	566	568	519	528	8.444	8.169	8.637	9.446	8.523	8.463	7.715	7.59	-0.00282114	-0.124692	-0.00221429	-0.169841	nc	nc	tRNA methyltransferase 12 homolog (S. cerevisiae)
RNU6-81P	100873780	NR_046946	+	chr2	1181	1231	1004	1421	1403	1339	1283	1300	650.781	617.506	518.83	595.075	592.897	559.835	535.224	524.419	-0.0141662	-0.124661	-0.0148153	-0.208964	nc	nc	RNA, U6 small nuclear 81, pseudogene
MICALL2	79778	NM_182924	-	chr7	52	54	44	34	36	42	40	34	0.507	0.479	0.402	0.252	0.269	0.31	0.295	0.242	-0.103859	-0.124562	NA	-0.193851	na	nc	MICAL-like 2
PDCD6IPP2	646278	NR_037599	+	chr15	288	302	305	349	343	333	307	345	3.627	3.463	3.603	3.341	3.313	3.182	2.927	3.181	-0.0563018	-0.124552	-0.0697807	-0.151624	nc	nc	PDCD6IP pseudogene 2
LGR5	8549	NR_110596	+	chr12	3736	4088	4217	6222	4938	5211	4221	5394	22.922	22.833	24.264	29.012	23.235	24.258	19.606	24.228	-0.0268196	-0.124507	-0.0334273	-0.184951	nc	nc	leucine-rich repeat containing G protein-coupled receptor 5
DGCR11	25786	NR_024157	-	chr22	60	73	64	68	64	72	68	52	0.717	0.794	0.717	0.617	0.586	0.653	0.615	0.455	-0.0575067	-0.124481	-0.0683449	-0.151801	nc	nc	DiGeorge syndrome critical region gene 11 (non-protein coding)
FLJ21408	400512	NR_037184	+	chr16	247	252	256	367	334	341	277	302	10.87	10.096	10.566	12.275	11.273	11.387	9.229	9.73	0.0493955	-0.124341	0.0558559	-0.142635	nc	nc	uncharacterized LOC400512
PI4KAP1	728233	NR_003563	-	chr22	157	185	150	142	148	158	184	129	1.76	1.887	1.577	1.209	1.272	1.344	1.561	1.058	-0.128383	-0.124273	-0.20658	-0.139522	nc	nc	phosphatidylinositol 4-kinase, catalytic, alpha pseudogene 1
SUV39H1	6839	NM_003173	+	chrX	482	553	470	543	625	610	550	537	10.29	10.747	9.409	8.809	10.232	9.881	8.889	8.392	0.0511368	-0.124158	0.0677283	-0.169953	nc	nc	suppressor of variegation 3-9 homolog 1 (Drosophila)
SERTAD1	29950	NM_013376	-	chr19	101	101	106	97	125	117	106	90	3.757	3.42	3.698	2.742	3.566	3.302	2.985	2.451	0.0216919	-0.124113	0.0178932	-0.140591	nc	nc	SERTA domain containing 1
ABCA12	26154	NR_103740	-	chr2	117	98	113	143	65	54	101	129	0.337	0.257	0.305	0.313	0.144	0.118	0.22	0.272	-0.462662	-0.124002	-3.85041	-0.139522	nc	nc	ATP-binding cassette, sub-family A (ABC1), member 12
SSC5D	284297	NM_001144950	+	chr19	549	745	595	550	515	518	721	549	3.075	3.799	3.126	2.341	2.212	2.202	3.057	2.251	-0.292879	-0.123837	-1.35217	-0.140591	nc	nc	scavenger receptor cysteine rich family, 5 domains
RRAGB	10325	NM_006064	+	chrX	127	142	129	176	159	162	153	134	3.227	3.284	3.074	3.398	3.098	3.123	2.943	2.492	-0.0182682	-0.123791	-0.0148153	-0.138605	nc	nc	Ras-related GTP binding B
SLC35C2	51006	NM_001281458	-	chr20	1010	1173	983	1175	1112	1178	1170	1159	22.544	23.834	20.576	19.931	19.035	19.95	19.77	18.938	-0.10324	-0.123712	-0.230513	-0.214376	nc	nc	solute carrier family 35 (GDP-fucose transporter), member C2
VWF	7450	NM_000552	-	chr12	26	22	29	14	14	8	16	6	0.081	0.063	0.085	0.033	0.034	0.019	0.038	0.014	-0.131492	-0.123703	NA	NA	na	na	von Willebrand factor
TCIRG1	10312	NM_006019	+	chr11	412	506	374	332	330	306	483	344	4.371	4.887	3.721	2.677	2.685	2.463	3.879	2.672	-0.310196	-0.123682	-1.39062	-0.138481	nc	nc	T-cell, immune regulator 1, ATPase, H+ transporting, lysosomal V0 subunit A3
TYK2	7297	NM_003331	-	chr19	1609	1753	1573	1881	1825	1761	1920	1751	11.941	11.843	10.948	10.609	10.387	9.916	10.787	9.513	-0.111794	-0.123665	-0.347037	-0.26071	nc	nc	tyrosine kinase 2
ZBTB11-AS1	100009676	NR_024407	+	chr3	233	257	249	249	273	308	267	246	2.214	2.223	2.219	1.798	1.989	2.22	1.92	1.711	0.0178223	-0.12366	0.0148153	-0.140591	nc	nc	ZBTB11 antisense RNA 1
GALNT2	2590	NM_001291866	+	chr1	1590	1776	1568	1965	1729	1765	1770	1946	26.252	26.693	24.278	24.656	21.893	22.111	22.124	23.521	-0.159039	-0.123628	-0.761604	-0.278343	nc	nc	polypeptide N-acetylgalactosaminyltransferase 2
AKAP8L	26993	NR_111971	-	chr19	1212	1308	1183	1664	1534	1614	1371	1499	14.26	14.01	13.053	14.879	13.842	14.409	12.212	12.912	0.030454	-0.123594	0.0435786	-0.229702	nc	nc	A kinase (PRKA) anchor protein 8-like	chr19:15523995-15524082
SLC12A4	6560	NM_001145962	-	chr16	970	1035	959	982	967	977	1116	996	7.86	7.635	7.288	6.048	6.01	6.007	6.846	5.909	-0.181485	-0.123564	-0.622739	-0.184057	nc	nc	solute carrier family 12 (potassium/chloride transporter), member 4
ZSWIM4	65249	NM_023072	+	chr19	448	500	423	597	499	504	472	565	3.99	4.054	3.533	4.041	3.408	3.406	3.182	3.684	-0.126459	-0.123536	-0.266335	-0.162118	nc	nc	zinc finger, SWIM-type containing 4
NINJ1	4814	NM_004148	-	chr9	152	170	140	129	144	133	171	119	8.759	8.918	7.566	5.649	6.364	5.815	7.46	5.02	-0.142364	-0.123479	-0.25131	-0.139249	nc	nc	ninjurin 1
SPIN3	169981	NR_027139	-	chrX	192	209	177	246	219	232	215	208	3.009	2.981	2.601	2.929	2.632	2.758	2.55	2.386	-0.0407659	-0.123396	-0.0421013	-0.139952	nc	nc	spindlin family, member 3
RARA	5914	NM_001145301	+	chr17	474	637	539	569	645	611	612	561	9.026	11.042	9.625	8.234	9.419	8.828	8.823	7.821	-0.0175898	-0.123354	-0.0159541	-0.158006	nc	nc	retinoic acid receptor, alpha
GSTZ1	2954	NM_145871	+	chr14	92	109	102	100	92	84	101	95	4.635	4.999	4.819	3.829	3.555	3.211	3.852	3.504	-0.167314	-0.123077	-0.35467	-0.139226	nc	nc	glutathione S-transferase zeta 1
RBMS3	27303	NM_001177712	+	chr3	588	605	559	592	628	653	685	557	11.945	11.188	10.65	9.14	9.784	10.065	10.535	8.284	-0.0596073	-0.123004	-0.081242	-0.154374	nc	nc	RNA binding motif, single stranded interacting protein 3
PINX1	54984	NM_017884	-	chr8	359	411	384	449	466	471	408	440	9.621	10.026	9.65	9.144	9.577	9.577	8.277	8.632	0.0189659	-0.122967	0.0178932	-0.162015	nc	nc	PIN2/TERF1 interacting, telomerase inhibitor 1
PPARG	5468	NM_005037	+	chr3	64	82	77	71	66	63	74	62	1.18	1.377	1.332	0.995	0.934	0.882	1.033	0.837	-0.136178	-0.122946	-0.250885	-0.144957	nc	nc	peroxisome proliferator-activated receptor gamma
MCOLN1	57192	NM_020533	+	chr19	576	717	629	757	716	688	728	700	8.741	9.905	8.951	8.73	8.333	7.922	8.363	7.776	-0.103815	-0.122938	-0.206764	-0.189912	nc	nc	mucolipin 1
LSM4	25804	NM_001252129	-	chr19	2244	2664	2098	3170	3083	2756	2518	2906	157.021	169.694	137.672	168.572	165.442	146.321	133.387	148.861	0.00559651	-0.122918	0.00498636	-0.208145	nc	nc	LSM4 homolog, U6 small nuclear RNA and mRNA degradation associated
C16orf45	89927	NM_001142469	+	chr16	541	550	494	848	607	681	597	668	25.371	23.481	21.726	30.223	21.831	24.232	21.196	22.934	-0.072086	-0.122889	-0.0963324	-0.148158	nc	nc	chromosome 16 open reading frame 45
C8orf58	541565	NM_001013842	+	chr8	179	140	172	264	200	184	176	199	4.312	3.07	3.886	4.833	3.695	3.363	3.21	3.509	-0.083723	-0.122785	-0.106163	-0.137084	nc	nc	chromosome 8 open reading frame 58
NUMA1	4926	NR_104476	-	chr11	10102	11019	9508	12339	11013	10721	11308	11945	69.222	68.735	61.099	64.256	57.874	55.74	58.661	59.921	-0.165758	-0.122755	-1.14111	-0.35521	nc	nc	nuclear mitotic apparatus protein 1
MRPL12	6182	NM_002949	+	chr17	4029	4553	4172	5491	5327	5116	4712	5130	178.504	183.632	173.342	184.883	180.997	171.98	158.045	166.387	-0.000185746	-0.122728	-0.000165582	-0.342534	nc	nc	mitochondrial ribosomal protein L12
RECQL4	9401	NM_004260	-	chr8	1769	1925	1652	1950	2157	2047	1986	1949	12.9	12.779	11.298	10.807	12.063	11.326	10.964	10.405	0.000643578	-0.122659	0.000346898	-0.239722	nc	nc	RecQ helicase-like 4
GIGYF1	64599	NM_022574	-	chr7	1208	1529	1288	1605	1498	1437	1455	1566	10.28	11.845	10.279	10.38	9.777	9.279	9.374	9.756	-0.116075	-0.122641	-0.314935	-0.229255	nc	nc	GRB10 interacting GYF protein 1
IFI27L1	122509	NM_206949	+	chr14	155	231	177	171	165	181	194	175	13.015	17.657	13.938	10.912	10.625	11.532	12.332	10.757	-0.146457	-0.122603	-0.266335	-0.137084	nc	nc	interferon, alpha-inducible protein 27-like 1
CYB561D2	11068	NR_111912	+	chr3	1973	1911	1752	2349	2174	2266	2056	2239	59.37	52.347	49.44	53.717	50.169	51.736	46.836	49.322	-0.0397332	-0.122571	-0.0635191	-0.241715	nc	nc	cytochrome b561 family, member D2
SLX1A-SULT1A3	100526830	NR_037608	+	chr16	155	176	156	155	192	182	185	137	1.848	1.911	1.745	1.405	1.756	1.647	1.67	1.196	0.00718402	-0.122517	0.00492409	-0.137084	nc	nc	SLX1A-SULT1A3 readthrough (NMD candidate)
SLX1B-SULT1A4	100526831	NR_037609	+	chr16	155	176	156	155	192	182	185	137	1.848	1.911	1.745	1.405	1.756	1.647	1.67	1.196	0.00718402	-0.122517	0.00492409	-0.137084	nc	nc	SLX1B-SULT1A4 readthrough (NMD candidate)
RGL1	23179	NM_015149	+	chr1	552	496	475	508	512	487	580	492	6.053	4.951	4.885	4.234	4.306	4.052	4.815	3.95	-0.162648	-0.122512	-0.391698	-0.145768	nc	nc	ral guanine nucleotide dissociation stimulator-like 1
CLCN7	1186	NM_001114331	-	chr16	1227	1319	1170	1325	1335	1331	1354	1361	13.834	13.538	12.371	11.353	11.543	11.386	11.557	11.233	-0.103333	-0.122504	-0.238634	-0.215865	nc	nc	chloride channel, voltage-sensitive 7
MFSD3	113655	NM_138431	+	chr8	660	648	525	732	619	576	674	687	14.09	12.593	10.51	11.876	10.134	9.33	10.893	10.736	-0.223004	-0.12243	-0.839398	-0.16408	nc	nc	major facilitator superfamily domain containing 3
RAB11B	9230	NM_004218	+	chr19	1263	1578	1362	1502	1642	1610	1520	1548	50.847	57.832	51.421	45.954	50.696	49.179	46.326	45.623	-0.0114164	-0.1224	-0.011942	-0.214496	nc	nc	RAB11B, member RAS oncogene family
MIR4444-2	100846999	NR_049831	+	chr2	1153	1226	1035	1676	1651	1639	1234	1456	417.765	404.382	351.682	461.498	458.762	450.585	338.487	386.203	0.143346	-0.122374	0.390277	-0.174292	nc	nc	microRNA 4444-2
MIR4444-1	100616394	NR_039646	+	chr2	1153	1226	1035	1676	1651	1639	1234	1456	417.765	404.382	351.682	461.498	458.762	450.585	338.487	386.203	0.143346	-0.122374	0.390277	-0.174292	nc	nc	microRNA 4444-1
TK1	7083	NM_003258	-	chr17	1155	1096	1099	1221	1297	1269	1261	1198	43.333	37.432	38.667	34.813	37.318	36.124	35.816	32.904	-0.031756	-0.122298	-0.0426405	-0.206355	nc	nc	thymidine kinase 1, soluble
C11orf73	51501	NR_024597	+	chr11	1140	1313	1304	1431	1394	1469	1334	1460	30.033	31.489	32.216	28.65	28.164	29.364	26.606	28.158	-0.0504124	-0.122295	-0.0878227	-0.239722	nc	nc	chromosome 11 open reading frame 73
LOC101928378	NA	NR_110730	-	chr19	2215	2261	2113	2569	2547	2667	2363	2588	53.212	49.447	47.604	46.902	46.925	48.613	42.976	45.515	-0.0128716	-0.122226	-0.016429	-0.285573	nc	nc	NA
H1F0	3005	NM_005318	+	chr22	4239	4208	3884	5146	4657	4649	4436	4994	191.661	173.198	164.686	176.821	161.478	159.487	151.84	165.299	-0.0965125	-0.122212	-0.29878	-0.28485	nc	nc	H1 histone family, member 0
THAP8	199745	NM_152658	-	chr19	68	76	111	101	113	104	73	93	2.18	2.218	3.337	2.461	2.778	2.53	1.772	2.183	0.0343448	-0.122206	0.0341303	-0.140591	nc	nc	THAP domain containing 8
CILP	8483	NM_003613	-	chr15	91	95	102	66	59	56	97	65	0.677	0.643	0.712	0.373	0.337	0.316	0.546	0.354	-0.260029	-0.122165	-1.04814	-0.148336	nc	nc	cartilage intermediate layer protein, nucleotide pyrophosphohydrolase
ANGEL1	23357	NM_015305	-	chr14	419	476	411	598	510	498	473	530	5.505	5.694	5.064	5.971	5.139	4.965	4.705	5.098	-0.0823045	-0.122143	-0.126869	-0.158885	nc	nc	angel homolog 1 (Drosophila)
NADSYN1	55191	NM_018161	+	chr11	313	368	358	385	341	315	395	355	3.903	4.178	4.187	3.649	3.261	2.981	3.729	3.241	-0.222723	-0.122019	-0.75842	-0.148482	nc	nc	NAD synthetase 1
MPG	4350	NM_001015052	+	chr16	808	792	759	976	989	919	838	947	24.231	21.621	21.345	22.243	22.745	20.911	19.025	20.79	-0.00390879	-0.121773	-0.00339934	-0.195919	nc	nc	N-methylpurine DNA glycosylase
PODNL1	79883	NM_001146254	-	chr19	213	240	238	237	269	247	231	251	3.675	3.77	3.851	3.108	3.559	3.234	3.017	3.17	-0.0319696	-0.121656	-0.031289	-0.139079	nc	nc	podocan-like 1
NLRX1	79671	NM_001282144	+	chr11	94	135	109	98	116	94	109	102	0.849	1.11	0.923	0.673	0.804	0.644	0.745	0.675	-0.105374	-0.121655	-0.156965	-0.138866	nc	nc	NLR family member X1
FAIM2	23017	NM_012306	-	chr12	157	190	166	143	113	94	193	132	4.367	4.811	4.33	3.023	2.41	1.984	4.064	2.688	-0.389457	-0.121642	-2.53668	-0.137067	nc	nc	Fas apoptotic inhibitory molecule 2
NAT14	57106	NM_020378	+	chr19	971	1115	901	1317	1114	1024	1120	1177	41.357	43.232	35.989	42.63	36.388	33.092	36.114	36.7	-0.163918	-0.121641	-0.540363	-0.199076	nc	nc	N-acetyltransferase 14 (GCN5-related, putative)
SUSD1	64420	NM_022486	-	chr9	426	494	475	499	490	495	554	447	5.021	5.301	5.251	4.47	4.429	4.427	4.944	3.857	-0.109586	-0.121574	-0.200412	-0.150286	nc	nc	sushi domain containing 1
NPEPL1	79716	NM_001204873	+	chr20	74	67	53	53	65	57	63	45	1.371	1.13	0.921	0.746	0.923	0.801	0.883	0.61	-0.0685225	-0.121518	-0.0918649	-0.160009	nc	nc	aminopeptidase-like 1
MUS81	80198	NM_025128	+	chr11	678	773	676	829	871	830	810	773	10.829	11.239	10.126	10.063	10.669	10.059	9.794	9.038	0.00225942	-0.121381	0.00188692	-0.195481	nc	nc	MUS81 structure-specific endonuclease subunit
PPCDC	60490	NM_021823	+	chr15	147	182	163	217	199	177	183	178	6.322	7.126	6.574	7.093	6.564	5.776	5.958	5.604	-0.0620795	-0.121359	-0.0713777	-0.137047	nc	nc	phosphopantothenoylcysteine decarboxylase
ST6GALNAC4	27090	NM_175039	-	chr9	294	326	284	277	329	279	321	295	8.555	8.635	7.75	6.125	7.342	6.16	7.071	6.284	-0.102269	-0.121331	-0.151604	-0.138866	nc	nc	ST6 (alpha-N-acetyl-neuraminyl-2,3-beta-galactosyl-1,3)-N-acetylgalactosaminide alpha-2,6-sialyltransferase 4
GTF2IRD1	9569	NM_001199207	+	chr7	1274	1495	1270	1682	1549	1558	1475	1600	11.497	12.281	10.748	11.535	10.72	10.668	10.077	10.57	-0.0667653	-0.121301	-0.12962	-0.236391	nc	nc	GTF2I repeat domain containing 1
EXOC7	23265	NM_001145297	-	chr17	3120	3422	2959	3669	3669	3450	3628	3499	37.375	37.317	33.241	33.402	33.706	31.357	32.902	30.685	-0.0783892	-0.1213	-0.190084	-0.297496	nc	nc	exocyst complex component 7
CANT1	124583	NM_001159772	-	chr17	1411	1485	1334	1598	1679	1637	1520	1626	30.946	29.649	27.437	26.635	28.24	27.241	25.238	26.107	-0.0138707	-0.121295	-0.0160266	-0.238676	nc	nc	calcium activated nucleotidase 1
SS18L1	26039	NM_198935	+	chr20	301	300	249	392	338	304	307	338	6.685	6.065	5.186	6.616	5.757	5.123	5.162	5.495	-0.0945246	-0.121293	-0.135817	-0.140443	nc	nc	synovial sarcoma translocation gene on chromosome 18-like 1
CA14	23632	NM_012113	+	chr1	438	467	397	419	338	402	498	407	11.425	11.089	9.711	8.306	6.761	7.956	9.834	7.772	-0.282238	-0.121228	-1.25747	-0.140591	nc	nc	carbonic anhydrase XIV
PFAS	5198	NM_012393	+	chr17	2815	3243	2746	4045	3805	3600	3126	3742	18.535	19.439	16.956	20.241	19.214	17.985	15.583	18.038	0.0114527	-0.121198	0.013039	-0.21114	nc	nc	phosphoribosylformylglycinamidine synthase
NCLN	56926	NM_020170	+	chr19	1701	1740	1578	2026	2129	1980	1817	1984	26.591	24.761	23.133	24.069	25.523	23.485	21.503	22.705	0.0193303	-0.121185	0.0246128	-0.253921	nc	nc	nicalin
SNAI1	6615	NM_005985	+	chr20	171	200	178	107	206	177	133	62	5.689	6.057	5.554	2.705	5.256	4.468	3.35	1.51	-0.000665099	-0.121162	-0.000235602	-0.284202	nc	nc	snail family zinc finger 1
CRADD	8738	NM_003805	+	chr12	185	244	198	246	203	212	250	197	8.155	9.792	8.186	8.241	6.863	7.091	8.343	6.358	-0.16266	-0.121103	-0.341348	-0.137047	nc	nc	CASP2 and RIPK1 domain containing adaptor with death domain
SARM1	23098	NM_015077	+	chr17	838	925	837	1092	1000	1009	919	1059	10.205	10.254	9.559	10.106	9.339	9.323	8.472	9.441	-0.0632933	-0.121039	-0.111141	-0.204716	nc	nc	sterile alpha and TIR motif containing 1
MIRLET7BHG	400931	NR_110479	+	chr22	22	18	30	19	23	17	14	11	0.127	0.095	0.163	0.084	0.102	0.075	0.061	0.047	-0.0504769	-0.121024	NA	NA	na	na	MIRLET7B host gene
DCAKD	79877	NM_001288654	-	chr17	286	341	358	430	437	425	358	384	10.869	11.797	12.759	12.419	12.736	12.255	10.3	10.683	0.0641143	-0.120988	0.0845989	-0.145234	nc	nc	dephospho-CoA kinase domain containing
VPS41	27072	NM_080631	-	chr7	1747	2069	2105	2374	2289	2358	2263	2211	18.558	20.007	20.969	19.165	18.647	19.005	18.198	17.194	-0.0300471	-0.120976	-0.0473052	-0.273384	nc	nc	vacuolar protein sorting 41 homolog (S. cerevisiae)
PDCD11	22984	NM_014976	+	chr10	4692	4909	4527	5781	5629	5476	5176	5611	22.098	21.047	19.995	20.692	20.331	19.568	18.455	19.346	-0.037639	-0.120962	-0.0776327	-0.343636	nc	nc	programmed cell death 11
EHD4	30844	NM_139265	-	chr15	384	461	411	571	569	547	454	509	6.246	6.827	6.27	7.059	7.098	6.751	5.591	6.061	0.0717284	-0.120918	0.104622	-0.153974	nc	nc	EH-domain containing 4
SIL1	64374	NM_001037633	-	chr5	178	205	173	173	183	181	202	169	3.397	3.561	3.096	2.509	2.678	2.621	2.918	2.361	-0.114133	-0.120884	-0.173808	-0.135356	nc	nc	SIL1 nucleotide exchange factor
KPTN	11133	NR_111923	-	chr19	338	424	369	497	457	426	398	458	5.031	5.745	5.151	5.622	5.217	4.811	4.485	4.991	-0.055294	-0.12087	-0.0704022	-0.148584	nc	nc	kaptin (actin binding protein)
SUMO3	6612	NM_006936	-	chr21	411	405	395	544	486	452	447	480	34.843	31.255	31.403	35.048	31.597	29.074	28.688	29.79	-0.0728804	-0.120864	-0.1042	-0.154115	nc	nc	small ubiquitin-like modifier 3
SCARF2	91179	NM_153334	-	chr22	1420	1606	1391	1742	1953	1926	1641	1683	14.379	14.805	13.21	13.406	15.167	14.798	12.58	12.476	0.116238	-0.120761	0.377963	-0.257482	nc	nc	scavenger receptor class F, member 2
SH3BP5	9467	NM_004844	-	chr3	276	322	290	348	344	342	323	327	5.336	5.668	5.258	5.113	5.101	5.017	4.728	4.628	-0.0341526	-0.120755	-0.0360596	-0.144556	nc	nc	SH3-domain binding protein 5 (BTK-associated)
SNORA64	26784	NR_002326	-	chr16	68	63	63	67	66	61	62	58	13.422	11.32	11.662	10.051	9.991	9.136	9.265	8.381	-0.0825559	-0.120498	-0.11254	-0.142635	nc	nc	small nucleolar RNA, H/ACA box 64
SIGMAR1	10280	NR_104108	-	chr9	2539	2864	2592	3116	3069	3145	3058	2963	42.025	43.154	40.234	39.196	38.957	39.497	38.319	35.903	-0.0350643	-0.120364	-0.0669034	-0.320459	nc	nc	sigma non-opioid intracellular receptor 1
CUL9	23113	NM_015089	+	chr6	712	746	662	787	670	651	829	726	2.493	2.378	2.174	2.094	1.799	1.73	2.197	1.861	-0.269473	-0.120351	-1.6594	-0.173899	nc	nc	cullin 9
GPR89B	51463	NM_016334	+	chr1	264	263	278	299	347	353	276	303	5.104	4.629	5.041	4.393	5.145	5.179	4.04	4.289	0.0953148	-0.120228	0.144541	-0.140443	nc	nc	G protein-coupled receptor 89B
FAM124A	220108	NM_001242312	+	chr13	261	273	214	344	290	236	295	269	4.207	4.006	3.235	4.214	3.585	2.886	3.6	3.174	-0.14863	-0.120191	-0.284344	-0.137473	nc	nc	family with sequence similarity 124A
ZNRF2P2	100271874	NR_027347	-	chr7	80	79	58	117	96	87	72	82	2.015	1.812	1.37	2.24	1.855	1.663	1.373	1.512	-0.0206612	-0.120165	-0.017465	-0.140591	nc	nc	zinc and ring finger 2 pseudogene 2
PIP5K1C	23396	NM_012398	-	chr19	396	439	392	558	503	460	443	499	5.219	5.267	4.845	5.589	5.084	4.6	4.42	4.814	-0.0617454	-0.120161	-0.0830246	-0.151801	nc	nc	phosphatidylinositol-4-phosphate 5-kinase, type I, gamma
CACTIN	58509	NM_021231	-	chr19	687	687	629	868	912	854	722	810	7.98	7.265	6.852	7.663	8.124	7.527	6.349	6.888	0.0815635	-0.120105	0.143291	-0.176661	nc	nc	cactin, spliceosome C complex subunit
BTBD6	90135	NM_033271	+	chr14	1113	1257	1124	1351	1444	1381	1322	1292	20.191	20.759	19.122	18.626	20.09	19.009	18.156	17.159	0.0182823	-0.120049	0.0224139	-0.23567	nc	nc	BTB (POZ) domain containing 6
AGBL4	84871	NM_032785	-	chr1	563	631	556	874	747	746	668	715	9.849	10.049	9.121	11.619	10.021	9.902	8.847	9.157	-0.00188839	-0.119996	-0.000988377	-0.156159	nc	nc	ATP/GTP binding protein-like 4
KRT19	3880	NM_002276	-	chr17	70	80	54	46	45	29	71	30	1.539	1.601	1.113	0.769	0.759	0.484	1.182	0.483	-0.220787	-0.119952	-0.863167	-0.182009	nc	nc	keratin 19, type I
BRD8	10902	NM_139199	-	chr5	1603	1848	1731	2000	1877	1990	1998	1886	11.435	12	11.58	10.842	10.268	10.77	10.79	9.849	-0.0827296	-0.119927	-0.206641	-0.27412	nc	nc	bromodomain containing 8
C2orf68	388969	NM_001013649	-	chr2	383	438	417	570	503	511	419	531	20.22	21.05	20.646	22.869	20.365	20.469	16.747	20.523	-0.0204856	-0.119894	-0.0188356	-0.145286	nc	nc	chromosome 2 open reading frame 68
HMGN2P46	283651	NR_022014	+	chr15	53	71	52	72	52	72	53	59	0.727	0.887	0.669	0.751	0.547	0.75	0.551	0.593	-0.0623593	-0.119833	-0.0777806	-0.144957	nc	nc	high mobility group nucleosomal binding domain 2 pseudogene 46
SLC39A13	91252	NM_001128225	+	chr11	329	347	265	307	293	289	339	312	7.798	7.487	5.89	5.53	5.326	5.197	6.083	5.413	-0.189296	-0.119658	-0.475753	-0.137047	nc	nc	solute carrier family 39 (zinc transporter), member 13
PRR16	51334	NM_016644	+	chr5	171	205	167	210	180	196	207	179	5.346	5.835	4.896	4.99	4.316	4.65	4.899	4.097	-0.11679	-0.11963	-0.181162	-0.134942	nc	nc	proline rich 16
DLX6-AS1	285987	NR_015448	-	chr7	336	365	373	396	423	416	380	399	4.466	4.416	4.649	4	4.312	4.195	3.824	3.882	-0.00831479	-0.119612	-0.00691574	-0.147386	nc	nc	DLX6 antisense RNA 1
GRTP1	79774	NM_001286733	-	chr13	155	165	121	195	146	186	154	166	5.766	5.588	4.221	5.513	4.165	5.25	4.337	4.521	-0.0680211	-0.119527	-0.0791667	-0.132787	nc	nc	growth hormone regulated TBC protein 1
MUM1	84939	NR_024247	+	chr19	1791	1899	1676	1939	2009	1993	1990	1963	11.36	10.965	9.969	9.347	9.773	9.592	9.556	9.115	-0.0622554	-0.119431	-0.114236	-0.226363	nc	nc	melanoma associated antigen (mutated) 1
MED12	9968	NM_005120	+	chrX	1842	2078	1780	2283	2187	2250	2147	2169	7.457	7.658	6.757	7.023	6.789	6.911	6.58	6.428	-0.040967	-0.119402	-0.0715362	-0.27138	nc	nc	mediator complex subunit 12
ZMYM6NB	100506144	NM_001195156	-	chr1	144	150	203	222	154	181	203	157	8.191	7.767	10.829	9.597	6.718	7.812	8.742	6.538	-0.153348	-0.119393	-0.290061	-0.132787	nc	nc	ZMYM6 neighbor
HAND2-AS1	79804	NR_003679	+	chr4	1277	1292	1258	1618	1294	1319	1441	1496	44.095	40.612	40.737	42.459	34.266	34.557	37.669	37.816	-0.221872	-0.119309	-1.52836	-0.243267	nc	nc	HAND2 antisense RNA 1 (head to head)
PPP2R5D	5528	NM_180977	+	chr6	1905	2048	2029	2295	2288	2408	2193	2297	33.794	33.073	33.755	30.94	31.127	32.412	29.452	29.83	-0.0172781	-0.119268	-0.0243632	-0.294459	nc	nc	protein phosphatase 2, regulatory subunit B', delta
GAS2L3	283431	NM_174942	+	chr12	389	394	443	416	420	443	493	369	4.935	4.55	5.27	4.011	4.086	4.264	4.735	3.427	-0.0946539	-0.119119	-0.148134	-0.138605	nc	nc	growth arrest-specific 2 like 3
PKN3	29941	NM_013355	+	chr9	803	887	724	981	927	920	871	948	7.955	7.999	6.726	7.385	7.043	6.915	6.532	6.875	-0.0622927	-0.118988	-0.0981649	-0.183063	nc	nc	protein kinase N3
RRNAD1	51093	NM_015997	+	chr1	290	331	277	335	299	293	327	322	5.372	5.581	4.812	4.716	4.247	4.118	4.585	4.366	-0.175072	-0.118945	-0.43737	-0.140591	nc	nc	ribosomal RNA adenine dimethylase domain containing 1
RSPH3	83861	NM_031924	-	chr6	95	120	122	129	116	125	134	94	1.493	1.717	1.798	1.541	1.398	1.491	1.594	1.081	-0.071527	-0.118922	-0.0862714	-0.134078	nc	nc	radial spoke 3 homolog (Chlamydomonas)
LOC102800447	102800447	NR_110564	+	chr2	33	14	9	17	1	9	4	8	1.272	0.491	0.325	0.498	0.03	0.263	0.117	0.226	-0.117147	-0.118803	NA	NA	na	na	uncharacterized LOC102800447
FZD2	2535	NM_001466	+	chr17	636	665	577	972	777	705	651	839	9.907	9.43	8.429	11.507	9.282	8.332	7.677	9.568	-0.0939458	-0.118779	-0.150514	-0.140591	nc	nc	frizzled class receptor 2
ZBTB48	3104	NM_001278647	+	chr1	410	455	422	569	470	483	461	523	5.246	5.3	5.064	5.533	4.612	4.69	4.466	4.899	-0.118249	-0.118627	-0.233533	-0.152696	nc	nc	zinc finger and BTB domain containing 48
ZSWIM3	140831	NR_037628	+	chr20	165	160	165	177	200	157	165	177	1.468	1.296	1.377	1.197	1.365	1.06	1.112	1.153	-0.0569902	-0.118606	-0.0636305	-0.131788	nc	nc	zinc finger, SWIM-type containing 3
GGT7	2686	NM_178026	-	chr20	560	629	588	590	600	605	649	617	7.447	7.614	7.333	5.963	6.119	6.104	6.534	6.007	-0.135877	-0.118507	-0.302893	-0.154115	nc	nc	gamma-glutamyltransferase 7
IL11RA	3590	NR_052010	+	chr9	1335	1560	1331	1113	1167	1205	1476	892	19.893	21.162	18.6	12.604	13.336	13.624	16.651	9.731	-0.152887	-0.118484	-0.299767	-0.149727	nc	nc	interleukin 11 receptor, alpha
MRPL43	84545	NM_176792	-	chr10	1114	1189	1113	1387	1299	1216	1254	1340	45.471	44.181	42.604	43.025	40.663	37.66	38.75	40.041	-0.113526	-0.11844	-0.325479	-0.233912	nc	nc	mitochondrial ribosomal protein L43
CCDC71L	168455	NM_175884	-	chr7	200	238	190	264	234	209	212	249	7.472	8.094	6.657	7.495	6.704	5.924	5.996	6.81	-0.124846	-0.118427	-0.20526	-0.134942	nc	nc	coiled-coil domain containing 71-like
SEPT5	5413	NM_002688	+	chr22	214	202	193	248	215	203	231	213	5.099	4.382	4.313	4.491	3.929	3.67	4.167	3.716	-0.142592	-0.118419	-0.26392	-0.135042	nc	nc	septin 5
KIAA1161	57462	NM_020702	-	chr9	134	190	147	139	136	117	173	130	1.652	2.133	1.7	1.303	1.286	1.095	1.615	1.174	-0.217154	-0.118376	-0.59142	-0.131839	nc	nc	KIAA1161
SPG7	6687	NM_003119	+	chr16	950	1127	1026	1172	1095	1162	1232	1067	10.522	11.364	10.657	9.865	9.301	9.765	10.331	8.652	-0.103195	-0.118346	-0.247622	-0.193912	nc	nc	spastic paraplegia 7 (pure and complicated autosomal recessive)
CYTH1	9267	NM_004762	-	chr17	656	734	657	625	677	642	787	632	14.496	14.765	13.615	10.496	11.472	10.764	13.165	10.223	-0.164141	-0.11822	-0.413968	-0.140591	nc	nc	cytohesin 1
FBXW9	84261	NM_032301	-	chr19	439	445	396	517	496	508	468	488	8.433	7.781	7.133	7.547	7.307	7.404	6.806	6.862	-0.0298889	-0.118178	-0.0334273	-0.151624	nc	nc	F-box and WD repeat domain containing 9
NSUN5P2	260294	NR_033323	-	chr7	191	197	194	154	203	197	212	159	2.859	2.684	2.723	1.752	2.33	2.237	2.402	1.742	-0.0485322	-0.118174	-0.0515582	-0.13013	nc	nc	NOP2/Sun domain family, member 5 pseudogene 2
PPP1R3E	90673	NM_001276318	-	chr14	23	34	31	33	30	26	20	24	0.724	0.975	0.915	0.79	0.724	0.621	0.477	0.553	-0.0589899	-0.118041	NA	-0.206355	na	nc	protein phosphatase 1, regulatory subunit 3E
RAD9A	5883	NM_004584	+	chr11	208	244	225	311	272	289	248	265	4.678	4.996	4.746	5.316	4.692	4.932	4.223	4.363	-0.00640891	-0.118006	-0.004274	-0.136186	nc	nc	RAD9 checkpoint clamp component A
TP53INP2	58476	NM_021202	+	chr20	77	104	76	88	92	73	83	82	3.072	3.777	2.843	2.668	2.815	2.21	2.507	2.395	-0.100076	-0.117939	-0.146855	-0.136229	nc	nc	tumor protein p53 inducible nuclear protein 2
MXRA7	439921	NM_198530	-	chr17	1480	1583	1494	1840	1816	1719	1617	1843	76.308	74.3	72.238	72.097	71.806	67.248	63.116	69.564	-0.0482862	-0.1179	-0.0910482	-0.240502	nc	nc	matrix-remodelling associated 7
PPP1R14B	26472	NM_138689	-	chr11	2644	2781	2294	3649	3563	3498	2861	3216	157.509	150.814	128.157	165.2	162.778	158.109	129.028	140.252	0.100211	-0.117879	0.215569	-0.187723	nc	nc	protein phosphatase 1, regulatory (inhibitor) subunit 14B
YPEL5	51646	NM_001127399	+	chr2	155	120	124	142	91	107	132	139	11.202	7.894	8.404	7.799	5.043	5.867	7.222	7.354	-0.288753	-0.1178	-1.17579	-0.130041	nc	nc	yippee-like 5
RRS1	23212	NM_015169	+	chr8	1418	1525	1396	1820	1990	1849	1518	1802	34.159	33.442	31.537	33.319	36.763	33.795	27.683	31.778	0.105132	-0.117783	0.301161	-0.21116	nc	nc	ribosome biogenesis regulator homolog
C11orf30	56946	NM_020193	+	chr11	561	583	659	786	686	744	648	732	3.739	3.537	4.118	3.981	3.506	3.762	3.269	3.571	-0.0410864	-0.117754	-0.052673	-0.162015	nc	nc	chromosome 11 open reading frame 30	chr11:76259972-76260061
CEP131	22994	NM_001009811	-	chr17	1067	1230	1135	1395	1389	1383	1275	1332	9.002	9.447	8.98	8.944	8.987	8.853	8.144	8.227	0.00145122	-0.117736	0.000988377	-0.233344	nc	nc	centrosomal protein 131kDa
P2RX5-TAX1BP3	100533970	NR_037928	-	chr17	1288	1461	1360	1393	1499	1511	1593	1373	5.42	5.597	5.367	4.455	4.838	4.825	5.075	4.23	-0.0634362	-0.117691	-0.106862	-0.179044	nc	nc	P2RX5-TAX1BP3 readthrough (NMD candidate)
DMRTA2	63950	NM_032110	-	chr1	361	339	307	431	498	383	368	390	5.862	5.011	4.675	5.318	6.201	4.718	4.524	4.636	0.0630104	-0.117655	0.0773516	-0.140443	nc	nc	DMRT-like family A2
NMNAT1	64802	NM_022787	+	chr1	123	122	127	122	110	125	133	114	3.873	3.497	3.75	2.919	2.656	2.986	3.17	2.628	-0.131057	-0.117582	-0.213738	-0.130041	nc	nc	nicotinamide nucleotide adenylyltransferase 1
BMPR2	659	NM_001204	+	chr2	821	872	872	949	895	978	997	896	6.967	6.736	6.939	6.12	5.824	6.297	6.405	5.566	-0.0914522	-0.117557	-0.184822	-0.18644	nc	nc	bone morphogenetic protein receptor, type II (serine/threonine kinase)
LAMB1	3912	NM_002291	-	chr7	10439	11215	10500	11787	11139	11685	12646	11253	51.504	50.371	48.582	44.195	42.147	43.743	47.234	40.644	-0.135856	-0.117437	-0.703749	-0.283115	nc	nc	laminin, beta 1
TMEM119	338773	NM_181724	-	chr12	104	96	75	141	64	79	73	122	3.229	2.713	2.184	3.327	1.524	1.861	1.716	2.773	-0.268425	-0.117433	-1.04079	-0.137084	nc	nc	transmembrane protein 119
TAZ	6901	NR_024048	+	chrX	291	303	266	287	312	285	297	306	4.011	3.802	3.438	3.006	3.298	2.981	3.099	3.088	-0.0953305	-0.11738	-0.136766	-0.136138	nc	nc	tafazzin
CDPF1	150383	NM_207327	-	chr22	89	62	71	55	87	53	73	50	6.328	4.013	4.734	2.972	4.744	2.859	3.929	2.603	-0.0566994	-0.117281	-0.0722545	-0.148672	nc	nc	cysteine-rich, DPF motif domain containing 1
ING1	3621	NM_198219	+	chr13	407	480	391	489	512	514	442	497	12.816	13.759	11.546	11.702	12.364	12.28	10.536	11.457	0.0113053	-0.117263	0.0101228	-0.144957	nc	nc	inhibitor of growth family, member 1
TPGS1	91978	NM_033513	+	chr19	379	403	360	465	460	482	399	454	11.483	11.115	10.229	10.707	10.688	11.08	9.152	10.07	0.0224208	-0.117245	0.0215789	-0.144957	nc	nc	tubulin polyglutamylase complex subunit 1
DMAP1	55929	NM_001034024	+	chr1	724	812	740	837	811	868	850	827	13.639	13.926	13.074	11.983	11.717	12.407	12.123	11.406	-0.0760025	-0.117101	-0.13274	-0.184275	nc	nc	DNA methyltransferase 1 associated protein 1
C7orf25	79020	NM_001099858	-	chr7	399	481	500	520	472	463	583	415	7.329	8.043	8.613	7.259	6.649	6.453	8.107	5.58	-0.165086	-0.117042	-0.442625	-0.137084	nc	nc	chromosome 7 open reading frame 25
SLX1A	548593	NM_001014999	+	chr16	119	121	102	116	110	124	128	98	3.801	3.519	3.056	2.816	2.695	3.005	3.095	2.292	-0.080172	-0.117001	-0.100046	-0.130041	nc	nc	SLX1 homolog A, structure-specific endonuclease subunit
SLX1B	79008	NM_024044	+	chr16	119	121	102	116	110	124	128	98	3.801	3.519	3.056	2.816	2.695	3.005	3.095	2.292	-0.080172	-0.117001	-0.100046	-0.130041	nc	nc	SLX1 homolog B, structure-specific endonuclease subunit
PRICKLE1	144165	NM_153026	-	chr12	163	183	174	182	208	228	192	169	1.727	1.765	1.729	1.466	1.69	1.833	1.54	1.311	0.0636252	-0.116993	0.0743739	-0.129269	nc	nc	prickle homolog 1
ZNF70	7621	NM_021916	-	chr22	112	125	125	157	133	152	116	144	2.209	2.244	2.312	2.353	2.012	2.275	1.732	2.079	-0.031198	-0.11696	-0.0282861	-0.128962	nc	nc	zinc finger protein 70
RARB	5915	NR_110892	+	chr3	40	47	52	82	56	48	46	49	0.356	0.381	0.434	0.555	0.382	0.324	0.31	0.319	-0.0744392	-0.116923	-0.104979	-0.149202	nc	nc	retinoic acid receptor, beta
SNAP91	9892	NM_001256718	-	chr6	374	429	376	399	387	334	459	375	4.206	4.392	3.965	3.41	3.338	2.85	3.908	3.087	-0.228135	-0.116881	-0.771658	-0.138183	nc	nc	synaptosomal-associated protein, 91kDa
ASB16-AS1	339201	NR_049729	-	chr17	80	79	84	87	76	79	88	70	0.937	0.842	0.923	0.774	0.683	0.702	0.78	0.6	-0.114512	-0.116775	-0.179042	-0.135181	nc	nc	ASB16 antisense RNA 1
ASAP3	55616	NM_001143778	-	chr1	232	270	231	303	277	258	280	262	2.285	2.421	2.134	2.268	2.093	1.928	2.088	1.889	-0.0983511	-0.116766	-0.147506	-0.136062	nc	nc	ArfGAP with SH3 domain, ankyrin repeat and PH domain 3
CREB3L2	64764	NM_194071	-	chr7	886	943	785	901	1035	987	1059	816	14.993	14.527	12.458	11.587	13.432	12.673	13.567	10.109	-0.00333342	-0.116681	-0.00257461	-0.142848	nc	nc	cAMP responsive element binding protein 3-like 2
ANAPC15	25906	NM_001278490	-	chr11	816	808	779	1085	968	979	897	972	58.971	53.156	52.795	59.589	53.648	53.681	49.075	51.424	-0.0296906	-0.116648	-0.0372	-0.177343	nc	nc	anaphase promoting complex subunit 15
C1orf56	54964	NM_017860	+	chr1	207	244	217	243	247	221	266	206	5.336	5.726	5.246	4.761	4.883	4.323	5.191	3.888	-0.100739	-0.116566	-0.148444	-0.130041	nc	nc	chromosome 1 open reading frame 56
ASL	435	NM_001024944	+	chr7	1356	1530	1412	1555	1483	1555	1656	1513	26.866	27.595	26.235	23.414	22.533	23.376	24.839	21.945	-0.128082	-0.11655	-0.413921	-0.207989	nc	nc	argininosuccinate lyase
GATS	352954	NR_028038	-	chr7	287	308	286	387	308	264	288	376	1.87	1.827	1.748	1.917	1.539	1.305	1.421	1.794	-0.229807	-0.116536	-0.76957	-0.136186	nc	nc	GATS, stromal antigen 3 opposite strand
PXMP4	11264	NM_007238	-	chr20	130	127	120	171	130	134	134	142	5.381	4.785	4.658	5.379	4.127	4.208	4.199	4.303	-0.125768	-0.116483	-0.199095	-0.128373	nc	nc	peroxisomal membrane protein 4, 24kDa
FUK	197258	NM_145059	+	chr16	288	251	239	284	308	281	281	275	2.34	1.857	1.821	1.754	1.919	1.733	1.729	1.636	-0.0351246	-0.116384	-0.035404	-0.132787	nc	nc	fucokinase
CHEK2	11200	NM_145862	-	chr22	455	520	552	701	663	686	555	627	7.789	8.104	8.862	9.12	8.705	8.911	7.193	7.858	0.0635991	-0.116365	0.0918649	-0.148158	nc	nc	checkpoint kinase 2
DHRS1	115817	NM_001136050	-	chr14	111	124	128	123	86	110	132	111	3.117	3.17	3.37	2.625	1.852	2.343	2.806	2.282	-0.229235	-0.116273	-0.668356	-0.128373	nc	nc	dehydrogenase/reductase (SDR family) member 1
BRAT1	221927	NM_152743	-	chr7	1995	2207	1881	2368	2548	2293	2271	2313	21.398	21.549	18.92	19.302	20.959	18.661	18.441	18.162	-0.00369776	-0.116222	-0.00351567	-0.245255	nc	nc	BRCA1-associated ATM activator 1
KIAA1549	57670	NM_020910	-	chr7	2647	2819	2385	3254	3014	3020	3090	2918	12.061	11.693	10.191	11.268	10.532	10.441	10.659	9.733	-0.0685274	-0.116203	-0.147506	-0.234925	nc	nc	KIAA1549
CRELD2	79174	NR_104295	+	chr22	435	481	448	509	530	479	492	510	7.291	7.339	7.042	6.484	6.813	6.092	6.243	6.258	-0.0707831	-0.116176	-0.103007	-0.151698	nc	nc	cysteine-rich with EGF-like domains 2
SCAP	22937	NM_012235	-	chr3	2627	2948	2600	3611	3237	3398	3014	3352	18.095	18.485	16.795	18.902	17.099	17.759	15.717	16.902	-0.0206843	-0.116159	-0.029826	-0.245409	nc	nc	SREBF chaperone
NTNG1	22854	NM_001113228	+	chr1	166	196	195	185	153	156	192	191	3.043	3.27	3.352	2.577	2.151	2.17	2.664	2.563	-0.256194	-0.116158	-0.872242	-0.128456	nc	nc	netrin G1
MRAS	22808	NM_001252091	+	chr3	377	361	339	451	439	379	412	398	24.992	21.785	21.075	22.721	22.318	19.063	20.676	19.315	-0.070379	-0.116157	-0.0948706	-0.140591	nc	nc	muscle RAS oncogene homolog
DRG2	1819	NM_001388	+	chr17	538	523	542	630	611	604	568	629	12.996	11.5	12.278	11.565	11.319	11.07	10.387	11.123	-0.062045	-0.116064	-0.0921966	-0.15758	nc	nc	developmentally regulated GTP binding protein 2
SLC3A2	6520	NM_001012664	+	chr11	2462	2613	2462	3022	3536	3277	2814	2929	38.149	36.858	35.776	35.586	42.019	38.527	33.01	33.225	0.15113	-0.116062	0.804192	-0.311133	nc	nc	solute carrier family 3 (amino acid transporter heavy chain), member 2
PRRT2	112476	NM_001256442	+	chr16	195	233	181	217	213	198	227	200	4.353	4.734	3.789	3.681	3.646	3.353	3.836	3.268	-0.121889	-0.116022	-0.193505	-0.128962	nc	nc	proline-rich transmembrane protein 2
LOC643072	643072	NR_110587	+	chr2	87	86	54	99	80	90	80	72	0.937	0.843	0.545	0.81	0.661	0.735	0.652	0.568	-0.0489746	-0.116014	-0.0543357	-0.137084	nc	nc	uncharacterized LOC643072
SCAPER	49855	NM_020843	-	chr15	256	310	332	401	332	338	327	354	1.611	1.776	1.959	1.918	1.602	1.614	1.558	1.631	-0.100369	-0.116002	-0.156841	-0.137047	nc	nc	S-phase cyclin A-associated protein in the ER	chr15:76833900-76834066
SMUG1	23583	NR_045039	-	chr12	736	752	688	826	801	791	803	815	26.201	24.37	22.968	22.347	21.868	21.365	21.641	21.24	-0.0949756	-0.115829	-0.185789	-0.17645	nc	nc	single-strand-selective monofunctional uracil-DNA glycosylase 1
NOP14	8602	NM_003703	-	chr4	1530	1795	1716	2059	2187	2171	1898	1950	15.722	16.791	16.536	16.079	17.235	16.927	14.765	14.669	0.0872801	-0.115796	0.236742	-0.262616	nc	nc	NOP14 nucleolar protein
CNNM3	26505	NM_017623	+	chr2	542	579	517	717	638	576	595	663	6.749	6.564	6.038	6.786	6.093	5.442	5.609	6.044	-0.116829	-0.11571	-0.239859	-0.156864	nc	nc	cyclin and CBS domain divalent metal cation transport mediator 3
ERC2	26059	NM_015576	-	chr3	46	28	36	36	27	24	27	30	0.424	0.235	0.311	0.252	0.191	0.168	0.189	0.203	-0.136246	-0.11543	NA	-0.182388	na	nc	ELKS/RAB6-interacting/CAST family member 2
LMF2	91289	NM_033200	-	chr22	573	712	583	609	655	671	690	633	7.136	8.071	6.808	5.763	6.255	6.34	6.505	5.771	-0.0790221	-0.115371	-0.117178	-0.140591	nc	nc	lipase maturation factor 2
WBP1	23559	NM_012477	+	chr2	2026	2198	2084	2296	2013	1906	2488	2181	66.158	65.338	63.818	56.978	50.411	47.224	61.506	52.137	-0.294676	-0.115366	-3.34418	-0.21114	nc	nc	WW domain binding protein 1
LTBP4	8425	NM_003573	+	chr19	923	1135	877	1017	880	863	1125	995	5.126	5.738	4.567	4.292	3.748	3.636	4.73	4.045	-0.295844	-0.115358	-1.9206	-0.151624	nc	nc	latent transforming growth factor beta binding protein 4
B3GNTL1	146712	NM_001009905	-	chr17	70	91	72	95	79	99	73	84	1.705	2.018	1.645	1.758	1.476	1.829	1.346	1.498	-0.0311329	-0.115278	-0.0288752	-0.131839	nc	nc	UDP-GlcNAc:betaGal beta-1,3-N-acetylglucosaminyltransferase-like 1
DECR2	26063	NM_020664	+	chr16	360	391	367	416	397	442	385	432	10.833	10.711	10.356	9.513	9.161	10.091	8.77	9.516	-0.0530359	-0.115273	-0.0672314	-0.140591	nc	nc	2,4-dienoyl CoA reductase 2, peroxisomal
GNA12	2768	NM_007353	-	chr7	714	701	584	875	806	823	747	787	16.479	14.728	12.64	15.348	14.266	14.412	13.052	13.297	-0.0124124	-0.115264	-0.0113592	-0.150286	nc	nc	guanine nucleotide binding protein (G protein) alpha 12
FAM193A	8603	NR_046336	+	chr4	1047	1127	1065	1313	1280	1281	1171	1292	5.631	5.518	5.371	5.367	5.279	5.227	4.768	5.087	-0.0249649	-0.11526	-0.0356093	-0.209502	nc	nc	family with sequence similarity 193, member A	chr4:2649870-2649952
ENTHD2	146705	NM_144679	-	chr17	391	404	341	393	423	393	424	387	6.554	6.165	5.36	5.006	5.437	4.998	5.38	4.749	-0.0769273	-0.115201	-0.105179	-0.137067	nc	nc	ENTH domain containing 2
ZNF862	643641	NM_001099220	+	chr7	244	273	253	280	297	308	291	261	1.839	1.873	1.788	1.604	1.716	1.761	1.66	1.44	0.0012269	-0.115157	0.000468771	-0.133014	nc	nc	zinc finger protein 862
SIGIRR	59307	NM_021805	-	chr11	107	147	117	143	120	141	131	127	2.295	2.871	2.354	2.331	1.974	2.295	2.127	1.994	-0.0853105	-0.115067	-0.109298	-0.127522	nc	nc	single immunoglobulin and toll-interleukin 1 receptor (TIR) domain
ECI1	1632	NM_001919	-	chr16	1201	1353	1290	1577	1586	1480	1423	1514	34.947	35.839	35.201	34.873	35.392	32.675	31.347	32.251	-0.0173391	-0.114988	-0.0217767	-0.234559	nc	nc	enoyl-CoA delta isomerase 1
RNF31	55072	NM_017999	+	chr14	1097	1230	1113	1457	1289	1369	1294	1353	9.014	9.2	8.576	9.098	8.123	8.535	8.049	8.139	-0.0673719	-0.114955	-0.130903	-0.21534	nc	nc	ring finger protein 31
LARS2	23395	NM_015340	+	chr3	899	927	847	1127	1027	1021	1039	1010	8.768	8.23	7.747	8.353	7.681	7.555	7.671	7.211	-0.0749226	-0.114933	-0.140963	-0.192497	nc	nc	leucyl-tRNA synthetase 2, mitochondrial	chr3:45441056-45441184
LOC101593348	101593348	NR_103497	+	chr12	92	75	84	97	62	65	95	72	1.035	0.768	0.886	0.829	0.535	0.555	0.809	0.593	-0.241112	-0.114928	-0.797272	-0.131746	nc	nc	uncharacterized LOC101593348
BCR	613	NM_021574	+	chr22	1534	1632	1513	1885	1798	1843	1700	1862	11.014	10.667	10.187	10.285	9.9	10.04	9.24	9.787	-0.0440593	-0.114924	-0.0799126	-0.239158	nc	nc	breakpoint cluster region
MAK	4117	NM_001242385	-	chr6	98	98	126	79	86	68	64	122	1.48	1.347	1.784	0.906	0.996	0.779	0.731	1.348	-0.201611	-0.114916	-0.557867	-0.139117	nc	nc	male germ cell-associated kinase
MECR	51102	NM_016011	-	chr1	256	309	309	368	345	353	355	297	6.035	6.631	6.831	6.593	6.237	6.314	6.336	5.126	-0.0192061	-0.114841	-0.0169883	-0.135	nc	nc	mitochondrial trans-2-enoyl-CoA reductase	chr1:29537665-29537877
FABP6	2172	NM_001130958	+	chr5	144	164	132	203	147	158	160	167	7.133	7.395	6.131	7.641	5.584	5.938	6	6.056	-0.1428	-0.114819	-0.252819	-0.127329	nc	nc	fatty acid binding protein 6, ileal
HDAC10	83933	NM_001159286	-	chr22	269	261	226	245	256	262	271	252	3.649	3.223	2.875	2.526	2.663	2.696	2.783	2.502	-0.095889	-0.114794	-0.134084	-0.128373	nc	nc	histone deacetylase 10
TRIM65	201292	NM_001256124	-	chr17	857	876	816	1051	1038	986	996	946	15.234	14.175	13.603	14.198	14.15	13.298	13.403	12.31	-0.0246929	-0.114793	-0.031289	-0.188037	nc	nc	tripartite motif containing 65
GBAP1	2630	NR_002188	-	chr1	239	325	254	262	234	278	313	247	3.105	3.844	3.094	2.587	2.331	2.74	3.078	2.349	-0.165625	-0.114728	-0.349922	-0.127648	nc	nc	glucosidase, beta, acid pseudogene 1
PRRX2	51450	NM_016307	+	chr9	98	95	72	112	107	105	71	109	3.402	3.002	2.344	2.954	2.848	2.765	1.866	2.77	-0.012364	-0.11472	-0.0100708	-0.131839	nc	nc	paired related homeobox 2
BRI3BP	140707	NM_080626	+	chr12	280	289	249	400	330	308	289	345	9.796	9.204	8.17	10.635	8.854	8.176	7.655	8.836	-0.0802987	-0.114622	-0.106771	-0.130041	nc	nc	BRI3 binding protein
ROBO1	6091	NM_001145845	-	chr3	1715	1890	1684	1996	1902	1891	2017	1942	9.743	9.774	8.971	8.617	8.286	8.151	8.674	8.076	-0.125613	-0.114535	-0.446799	-0.232018	nc	nc	roundabout guidance receptor 1
CLSTN1	22883	NM_014944	-	chr1	4165	4598	4274	4844	4792	4769	5062	4685	37.779	37.967	36.356	33.391	33.334	32.822	34.76	31.11	-0.0961919	-0.114425	-0.334348	-0.280118	nc	nc	calsyntenin 1
SLC6A2	6530	NM_001172504	+	chr16	786	750	727	642	697	708	883	656	11.017	9.57	9.556	6.839	7.492	7.53	9.37	6.731	-0.17879	-0.114302	-0.457284	-0.13002	nc	nc	solute carrier family 6 (neurotransmitter transporter), member 2
TPR	7175	NM_003292	-	chr1	8102	8721	9090	10624	9476	9899	10118	9791	30.217	29.609	31.793	30.112	27.103	28.012	28.568	26.732	-0.104942	-0.114207	-0.488739	-0.3455	nc	nc	translocated promoter region, nuclear basket protein
RAB26	25837	NM_014353	+	chr16	38	62	50	43	36	27	52	27	1.304	1.936	1.609	1.121	0.947	0.703	1.351	0.678	-0.181808	-0.11416	NA	-0.163429	na	nc	RAB26, member RAS oncogene family
SEPT5-GP1BB	100526833	NR_037611	+	chr22	368	403	349	446	389	362	436	397	2.084	2.077	1.853	1.919	1.689	1.555	1.869	1.646	-0.186592	-0.114147	-0.544921	-0.139952	nc	nc	SEPT5-GP1BB readthrough
MAFG-AS1	92659	NR_015454	+	chr17	308	319	289	425	438	418	323	382	4.299	4.053	3.783	4.508	4.688	4.427	3.413	3.903	0.111053	-0.114026	0.187814	-0.13416	nc	nc	MAFG antisense RNA 1 (head to head)
CHCHD3	54927	NM_017812	-	chr7	696	1012	902	1289	1220	1267	1025	1032	26.914	35.624	32.71	37.881	36.18	37.174	30.007	29.215	0.122486	-0.114023	0.239952	-0.140591	nc	nc	coiled-coil-helix-coiled-coil-helix domain containing 3
SGSM3	27352	NM_015705	+	chr22	747	929	819	778	846	805	965	784	8.781	9.942	9.029	6.951	7.627	7.18	8.588	6.747	-0.144202	-0.114016	-0.331425	-0.138866	nc	nc	small G protein signaling modulator 3
EXO5	64789	NM_022774	+	chr1	401	387	424	451	448	424	465	422	9.453	8.305	9.374	8.08	8.099	7.584	8.299	7.283	-0.0978271	-0.114009	-0.161696	-0.139952	nc	nc	exonuclease 5
CHRNB4	1143	NM_000750	-	chr15	545	555	481	513	494	488	604	512	9.629	8.927	7.97	6.888	6.694	6.542	8.079	6.623	-0.212129	-0.114009	-0.68331	-0.136802	nc	nc	cholinergic receptor, nicotinic, beta 4 (neuronal)
ZNF117	51351	NM_015852	-	chr7	140	127	128	177	143	171	144	146	2.55	2.106	2.187	2.45	1.998	2.363	1.986	1.947	-0.0322827	-0.113959	-0.0297897	-0.124509	nc	nc	zinc finger protein 117
TAF15	8148	NM_139215	+	chr17	5542	6716	6141	8258	8052	8090	6670	7726	82.398	90.899	85.624	93.308	91.81	91.263	75.076	84.092	0.0752602	-0.113942	0.187814	-0.228199	nc	nc	TAF15 RNA polymerase II, TATA box binding protein (TBP)-associated factor, 68kDa
HEY1	23462	NM_001040708	-	chr8	256	251	219	224	328	307	287	202	7.304	6.52	5.86	4.857	7.177	6.646	6.199	4.219	0.124813	-0.113938	0.203635	-0.124602	nc	nc	hes-related family bHLH transcription factor with YRPW motif 1
FOXRED2	80020	NM_024955	-	chr22	838	1001	855	1067	1056	1018	1015	1016	10.786	11.729	10.32	10.437	10.424	9.942	9.89	9.573	-0.0477658	-0.113892	-0.0728958	-0.186572	nc	nc	FAD-dependent oxidoreductase domain containing 2
G6PC3	92579	NR_028581	+	chr17	867	1060	939	1098	1062	1070	1043	1100	12.941	14.403	13.144	12.455	12.157	12.118	11.786	12.02	-0.0790973	-0.113854	-0.155733	-0.188037	nc	nc	glucose 6 phosphatase, catalytic, 3
C17orf70	80233	NR_033338	-	chr17	1190	1400	1175	1509	1455	1367	1410	1445	8.178	8.758	7.572	7.881	7.668	7.128	7.335	7.269	-0.0851791	-0.113745	-0.181162	-0.206355	nc	nc	Fanconi anemia core complex associated protein 100
TMLHE	55217	NM_001184797	-	chrX	125	114	122	150	136	163	130	128	2.923	2.427	2.676	2.666	2.439	2.892	2.302	2.191	0.0134066	-0.113738	0.0104717	-0.124403	nc	nc	trimethyllysine hydroxylase, epsilon
RFX2	5990	NM_134433	-	chr19	127	140	139	155	180	142	134	152	1.602	1.608	1.644	1.486	1.741	1.359	1.28	1.404	-0.000662574	-0.113702	-0.000235602	-0.124403	nc	nc	regulatory factor X, 2 (influences HLA class II expression)
CPE	1363	NM_001873	+	chr4	3381	3544	3521	3370	2899	2802	4089	3402	62.493	59.632	61.032	47.338	41.093	39.296	57.217	46.033	-0.402053	-0.113661	-5.20821	-0.164712	nc	nc	carboxypeptidase E
TNS1	7145	NM_022648	-	chr2	664	708	557	701	670	625	743	665	3.372	3.273	2.653	2.706	2.61	2.408	2.857	2.472	-0.167715	-0.113661	-0.460173	-0.140591	nc	nc	tensin 1
PSMG3-AS1	114796	NR_027329	+	chr7	250	312	250	294	300	274	283	299	1.139	1.293	1.068	1.018	1.048	0.947	0.976	0.997	-0.0950751	-0.11364	-0.136766	-0.130041	nc	nc	PSMG3 antisense RNA 1 (head to head)
POMGNT2	84892	NM_032806	-	chr3	646	703	644	800	822	786	756	750	9.803	9.711	9.165	9.226	9.566	9.05	8.685	8.332	0.00341999	-0.113632	0.00276186	-0.173899	nc	nc	protein O-linked mannose N-acetylglucosaminyltransferase 2 (beta 1,4-)
FAM86A	196483	NM_001289029	-	chr16	453	522	500	569	591	593	532	565	14.792	15.517	15.311	14.12	14.8	14.692	13.152	13.506	0.0094185	-0.113569	0.00891692	-0.150467	nc	nc	eukaryotic elongation factor 2 lysine methyltransferase
COPS7A	50813	NM_016319	+	chr12	693	686	692	757	766	753	798	727	22.138	19.949	20.73	18.377	18.766	18.251	19.298	17.001	-0.0805742	-0.113542	-0.1399	-0.157823	nc	nc	COP9 signalosome subunit 7A
LGALS3BP	3959	NM_005567	-	chr17	8439	9962	8640	10175	9651	9470	9933	10374	126.969	136.443	121.907	116.341	111.357	108.106	113.139	114.263	-0.146553	-0.113479	-0.787932	-0.293608	nc	nc	lectin, galactoside-binding, soluble, 3 binding protein
KRI1	65095	NM_023008	-	chr19	1133	1339	1133	1435	1468	1405	1336	1393	14.069	15.136	13.194	13.542	13.98	13.238	12.56	12.663	-0.00812441	-0.113464	-0.00896028	-0.203503	nc	nc	KRI1 homolog
HCN3	57657	NR_073074	+	chr1	193	242	205	234	203	196	235	221	1.963	2.241	1.956	1.809	1.584	1.513	1.81	1.646	-0.199017	-0.113416	-0.522134	-0.127637	nc	nc	hyperpolarization activated cyclic nucleotide gated potassium channel 3
CLPB	81570	NM_001258393	-	chr11	1739	2060	1765	2120	1971	2048	2107	2068	23.624	25.476	22.486	21.887	20.534	21.11	21.669	20.567	-0.11818	-0.113363	-0.384286	-0.224817	nc	nc	ClpB homolog, mitochondrial AAA ATPase chaperonin	chr11:72048047-72048170
MIR922	100126321	NR_030627	-	chr3	58	55	52	42	41	63	46	45	18.94	16.349	15.924	10.423	10.267	15.609	11.372	10.757	-0.0545104	-0.113292	-0.0707686	-0.144957	nc	nc	microRNA 922
YJEFN3	374887	NM_198537	+	chr19	90	89	91	95	100	67	100	78	2.645	2.381	2.508	2.122	2.254	1.494	2.225	1.678	-0.126558	-0.113267	-0.21042	-0.127709	nc	nc	YjeF N-terminal domain containing 3
NUDT13	25961	NR_104264	+	chr10	56	91	75	70	96	80	73	63	0.666	0.985	0.836	0.633	0.876	0.722	0.657	0.549	0.0234185	-0.113187	0.0200015	-0.135356	nc	nc	nudix (nucleoside diphosphate linked moiety X)-type motif 13
SYN2	6854	NM_133625	+	chr3	405	446	465	264	312	386	359	189	6.135	6.151	6.606	3.039	3.625	4.437	4.117	2.096	-0.0823975	-0.113176	-0.142333	-0.209502	nc	nc	synapsin II
TYRO3	7301	NM_006293	+	chr15	896	901	793	1131	1042	996	1014	988	8.866	8.116	7.359	8.505	7.907	7.478	7.596	7.157	-0.0526978	-0.113111	-0.077901	-0.168121	nc	nc	TYRO3 protein tyrosine kinase
MARS2	92935	NM_138395	+	chr2	382	440	392	514	536	551	450	472	5.67	5.945	5.456	5.798	6.101	6.205	5.057	5.129	0.102185	-0.11304	0.183633	-0.140591	nc	nc	methionyl-tRNA synthetase 2, mitochondrial
MTERF3	51001	NM_015942	-	chr8	427	469	555	569	639	632	515	563	9.007	9.005	10.978	9.121	10.336	10.114	8.224	8.693	0.0984828	-0.113015	0.170233	-0.139952	nc	nc	mitochondrial transcription termination factor 3
ZCCHC24	219654	NM_153367	-	chr10	18	39	24	35	23	29	22	18	0.656	1.293	0.82	0.969	0.643	0.802	0.607	0.48	-0.058362	-0.112933	NA	-0.206578	na	nc	zinc finger, CCHC domain containing 24
PCED1A	64773	NM_001271168	-	chr20	864	907	901	902	821	864	1095	821	18.855	18.019	18.44	14.96	13.741	14.306	18.091	13.116	-0.231184	-0.112931	-1.12972	-0.139952	nc	nc	PC-esterase domain containing 1A
TUBGCP6	85378	NM_020461	-	chr22	531	572	476	485	555	580	637	451	2.572	2.522	2.162	1.786	2.062	2.132	2.336	1.599	-0.0508652	-0.112894	-0.0600605	-0.127648	nc	nc	tubulin, gamma complex associated protein 6
FZD4	8322	NM_012193	-	chr11	57	75	57	38	105	88	53	45	0.934	1.119	0.876	0.473	1.32	1.094	0.658	0.54	0.162059	-0.112804	0.396928	-0.148587	nc	nc	frizzled class receptor 4
LZTS3	9762	NM_001282533	-	chr20	174	190	196	224	200	191	219	188	2.443	2.428	2.581	2.39	2.153	2.035	2.328	1.932	-0.121307	-0.112782	-0.194371	-0.125019	nc	nc	leucine zipper, putative tumor suppressor family member 3
EBF4	57593	NM_001110514	+	chr20	320	374	306	335	285	274	388	316	4.71	5.011	4.224	3.747	3.217	3.06	4.323	3.405	-0.298961	-0.112752	-1.41202	-0.128373	nc	nc	early B-cell factor 4
EPPK1	83481	NM_031308	-	chr8	76	110	73	57	73	66	90	50	0.277	0.365	0.249	0.158	0.204	0.182	0.248	0.133	-0.11774	-0.112739	-0.20658	-0.140591	nc	nc	epiplakin 1
SELO	83642	NM_031454	+	chr22	347	389	362	485	459	461	414	428	4.566	4.66	4.467	4.85	4.632	4.603	4.124	4.123	0.0161104	-0.112699	0.0148153	-0.139638	nc	nc	selenoprotein O	chr22:50643348-50643453
MORN1	79906	NM_024848	-	chr1	117	114	96	118	116	113	103	119	2.071	1.837	1.594	1.588	1.575	1.518	1.381	1.542	-0.0742829	-0.112664	-0.0911896	-0.124403	nc	nc	MORN repeat containing 1
DNM3	26052	NM_015569	+	chr1	57	73	69	130	75	80	63	86	0.582	0.678	0.66	1.008	0.587	0.619	0.487	0.642	-0.0863528	-0.112628	-0.121733	-0.136186	nc	nc	dynamin 3
GRIK1	2897	NM_175611	-	chr21	40	66	34	62	131	73	48	37	0.389	0.585	0.31	0.459	0.978	0.539	0.354	0.264	0.233206	-0.112598	0.906708	-0.149202	nc	nc	glutamate receptor, ionotropic, kainate 1
GANC	2595	NM_198141	+	chr15	218	210	221	251	209	210	251	220	2.101	1.842	1.997	1.838	1.544	1.535	1.831	1.552	-0.187967	-0.112592	-0.471351	-0.127329	nc	nc	glucosidase, alpha; neutral C
P2RY12	64805	NM_022788	-	chr3	118	98	88	136	88	93	111	106	3.033	2.293	2.121	2.657	1.735	1.814	2.16	1.995	-0.199334	-0.112583	-0.511413	-0.124509	nc	nc	purinergic receptor P2Y, G-protein coupled, 12
KAT2A	2648	NM_021078	-	chr17	1275	1446	1205	1573	1593	1556	1423	1556	13.414	13.849	11.889	12.577	12.853	12.421	11.334	11.985	-0.00282875	-0.112559	-0.00257461	-0.194949	nc	nc	K(lysine) acetyltransferase 2A
MED8	112950	NM_052877	-	chr1	737	821	793	953	931	1009	828	956	21.516	21.819	21.711	21.144	20.844	22.35	18.3	20.432	0.027551	-0.112514	0.0359789	-0.173371	nc	nc	mediator complex subunit 8
LOC101929397	NA	NR_120657	-	chr10	89	84	96	106	82	80	104	79	1.354	1.163	1.369	1.225	0.956	0.923	1.198	0.88	-0.168461	-0.112434	-0.362116	-0.127326	nc	nc	NA
SIRT3	23410	NM_012239	-	chr11	248	275	217	330	281	280	279	281	5.466	5.518	4.486	5.528	4.75	4.683	4.656	4.534	-0.0810017	-0.112422	-0.107743	-0.127883	nc	nc	sirtuin 3
RFXAP	5994	NM_000538	+	chr13	118	122	109	171	164	165	106	152	3.811	3.587	3.301	4.197	4.062	4.043	2.592	3.594	0.0753391	-0.112384	0.0926628	-0.123317	nc	nc	regulatory factor X-associated protein
COQ4	51117	NM_016035	+	chr9	364	372	293	392	394	381	402	349	12.065	11.224	9.107	9.874	10.015	9.582	10.087	8.468	-0.0522722	-0.112353	-0.0618059	-0.129269	nc	nc	coenzyme Q4
HIST2H2AC	8338	NM_003517	+	chr1	72	81	62	83	67	78	71	71	4.883	5.001	3.943	4.278	3.485	4.014	3.645	3.525	-0.0871329	-0.112347	-0.11986	-0.129269	nc	nc	histone cluster 2, H2ac
PNKD	25953	NM_015488	+	chr2	802	887	811	1059	911	968	937	986	18.319	18.443	17.372	18.383	15.958	16.776	16.202	16.487	-0.0989355	-0.112244	-0.219858	-0.185457	nc	nc	paroxysmal nonkinesigenic dyskinesia
BABAM1	29086	NM_001288757	+	chr19	2675	2813	2618	3292	3151	2998	3029	3186	92.489	88.539	84.887	86.5	83.551	78.649	79.284	80.642	-0.0805835	-0.112191	-0.223222	-0.284202	nc	nc	BRISC and BRCA1 A complex member 1
DGAT1	8694	NM_012079	-	chr8	543	605	553	608	616	597	628	616	9.79	9.93	9.35	8.331	8.518	8.167	8.572	8.131	-0.102392	-0.112185	-0.190096	-0.148158	nc	nc	diacylglycerol O-acyltransferase 1
CLASRP	11129	NM_001278439	+	chr19	831	1002	854	1077	1059	1116	977	1057	11.952	13.119	11.519	11.772	11.681	12.179	10.638	11.129	0.00858896	-0.112148	0.00901134	-0.177242	nc	nc	CLK4-associating serine/arginine rich protein
EGFR	1956	NM_005228	+	chr7	1870	1867	1642	1681	1997	2068	2128	1674	13.615	12.374	11.211	9.301	11.15	11.424	11.729	8.922	-0.00730771	-0.112118	-0.00645837	-0.139117	nc	nc	epidermal growth factor receptor
PIAS4	51588	NM_015897	+	chr19	640	663	611	819	781	750	707	764	11.042	10.413	9.886	10.739	10.334	9.818	9.235	9.65	-0.026707	-0.112082	-0.0320582	-0.160326	nc	nc	protein inhibitor of activated STAT, 4
MAGI3	260425	NM_001142782	+	chr1	1391	1404	1442	1351	1519	1432	1686	1327	8.275	7.604	8.045	6.108	6.93	6.464	7.593	5.779	-0.10386	-0.112063	-0.202832	-0.140591	nc	nc	membrane associated guanylate kinase, WW and PDZ domain containing 3
LOC100506713	NA	NR_040089	-	chr17	31	27	26	36	29	28	24	21	1.26	0.999	0.991	1.112	0.904	0.863	0.738	0.625	-0.0527252	-0.112011	NA	-0.184422	na	nc	NA
SEC14L1P1	729799	NR_026952	+	chr11	40	49	33	35	62	35	35	29	0.411	0.459	0.318	0.274	0.489	0.273	0.272	0.218	0.0216708	-0.112	NA	-0.162015	na	nc	SEC14-like 1 pseudogene 1
STARD10	10809	NM_006645	-	chr11	107	120	121	137	114	120	125	120	3.231	3.298	3.426	3.144	2.64	2.749	2.857	2.652	-0.121997	-0.111976	-0.188761	-0.120375	nc	nc	StAR-related lipid transfer (START) domain containing 10
TBX2	6909	NM_005994	+	chr17	3710	4181	3496	3147	4836	4599	4116	2958	45.876	47.065	40.541	29.574	45.86	43.149	38.531	26.777	0.0705508	-0.111843	0.0851116	-0.127648	nc	nc	T-box 2
FJX1	24147	NM_014344	+	chr11	55	82	63	78	94	95	53	76	1.107	1.503	1.189	1.193	1.451	1.451	0.808	1.12	0.093288	-0.111812	0.12983	-0.133489	nc	nc	four jointed box 1
SPEG	10290	NM_005876	+	chr2	255	319	235	328	260	296	305	292	0.688	0.783	0.595	0.672	0.538	0.606	0.623	0.577	-0.145489	-0.11181	-0.281652	-0.127648	nc	nc	SPEG complex locus
SEC22A	26984	NM_012430	+	chr3	272	327	296	347	296	405	354	303	7.786	8.521	7.946	7.549	6.498	8.796	7.672	6.35	-0.0166366	-0.111745	-0.0141431	-0.130041	nc	nc	SEC22 homolog A, vesicle trafficking protein	chr3:122935406-122935462
DGKD	8527	NM_003648	+	chr2	842	922	814	1133	1011	1006	935	1064	6.34	6.319	5.747	6.483	5.838	5.747	5.329	5.865	-0.0620522	-0.111745	-0.103425	-0.167714	nc	nc	diacylglycerol kinase, delta 130kDa
RIPPLY2	134701	NR_103525	+	chr6	106	90	114	188	111	135	93	144	4.919	3.802	4.961	6.63	3.95	4.753	3.267	4.892	-0.081478	-0.111738	-0.104979	-0.127648	nc	nc	ripply transcriptional repressor 2
CTNS	1497	NM_001031681	+	chr17	330	356	376	426	397	402	411	382	7.256	7.125	7.753	7.118	6.694	6.706	6.841	6.149	-0.0700912	-0.111728	-0.0971016	-0.137084	nc	nc	cystinosin, lysosomal cystine transporter
SEMA6A	57556	NM_020796	-	chr5	804	857	781	942	738	766	883	950	6.875	6.672	6.263	6.122	4.84	4.97	5.717	5.947	-0.304534	-0.11172	-2.65584	-0.175147	nc	nc	sema domain, transmembrane domain (TM), and cytoplasmic domain, (semaphorin) 6A
PGLS	25796	NM_012088	+	chr19	627	676	614	628	632	676	626	743	21.344	20.948	19.601	16.246	16.499	17.46	16.133	18.516	-0.126036	-0.111636	-0.261472	-0.138917	nc	nc	6-phosphogluconolactonase
H2AFX	3014	NM_002105	-	chr11	983	1099	928	1447	1415	1289	1098	1285	60.186	61.255	53.284	67.329	66.441	59.881	50.894	57.596	0.0705025	-0.111633	0.11211	-0.149016	nc	nc	H2A histone family, member X
PCDH18	54510	NM_019035	-	chr4	527	589	567	770	618	697	646	668	4.09	4.161	4.127	4.542	3.678	4.104	3.796	3.795	-0.0721259	-0.111622	-0.110847	-0.149202	nc	nc	protocadherin 18
GPC1	2817	NM_002081	+	chr2	584	655	635	725	757	681	669	734	9.211	9.404	9.392	8.69	9.156	8.15	7.988	8.475	-0.0430941	-0.111579	-0.0577091	-0.159435	nc	nc	glypican 1
CCNE1	898	NM_001238	+	chr19	194	202	228	232	227	217	238	209	4.162	3.945	4.587	3.782	3.734	3.532	3.865	3.282	-0.0908066	-0.111552	-0.125642	-0.12364	nc	nc	cyclin E1
CLK3	1198	NM_003992	+	chr15	753	822	784	1045	951	903	864	970	13.521	13.437	13.202	14.26	13.096	12.303	11.745	12.751	-0.0588914	-0.11151	-0.0953386	-0.168121	nc	nc	CDC-like kinase 3
GBX2	2637	NM_001485	-	chr2	224	254	240	175	429	368	266	188	5.659	5.841	5.686	3.36	8.311	7.054	5.087	3.477	0.332143	-0.111465	1.67285	-0.120375	nc	nc	gastrulation brain homeobox 2
EIF1B-AS1	440952	NR_033965	-	chr3	934	835	723	869	957	883	986	814	11.697	9.52	8.491	8.271	9.191	8.39	9.348	7.463	-0.0567813	-0.111405	-0.0728958	-0.135181	nc	nc	EIF1B antisense RNA 1
MAGEA2	4101	NM_175742	+	chrX	427	438	429	587	515	551	484	520	11.951	11.16	11.261	12.486	11.054	11.701	10.256	10.655	-0.010824	-0.111399	-0.0100708	-0.140443	nc	nc	melanoma antigen family A2
MAGEA2B	266740	NM_153488	+	chrX	427	438	429	587	515	551	484	520	11.951	11.16	11.261	12.486	11.054	11.701	10.256	10.655	-0.010824	-0.111399	-0.0100708	-0.140443	nc	nc	melanoma antigen family A2B
RILPL1	353116	NM_178314	-	chr12	271	265	263	382	358	334	275	343	5.914	5.265	5.383	6.335	5.992	5.531	4.543	5.48	0.0237861	-0.111287	0.0208009	-0.126594	nc	nc	Rab interacting lysosomal protein-like 1
SUSD2	56241	NM_019601	+	chr22	38	57	53	45	33	39	44	40	0.407	0.556	0.532	0.366	0.271	0.317	0.357	0.314	-0.151361	-0.111127	NA	-0.140866	na	nc	sushi domain containing 2
APEX2	27301	NM_014481	+	chrX	897	1016	878	1046	1048	1090	1074	1005	15.238	15.712	13.987	13.504	13.653	14.049	13.812	12.498	-0.0379635	-0.111095	-0.0537036	-0.170731	nc	nc	APEX nuclease (apurinic/apyrimidinic endonuclease) 2
LOC101927599	NA	NR_110703	+	chr19	98	113	102	172	105	95	124	115	2.89	3.033	2.821	3.854	2.374	2.125	2.768	2.482	-0.198468	-0.111052	-0.501448	-0.120375	nc	nc	NA
ACCS	84680	NM_001127219	+	chr11	55	56	34	44	28	36	50	28	0.966	0.895	0.56	0.587	0.377	0.48	0.665	0.36	-0.167568	-0.111044	NA	-0.155547	na	nc	1-aminocyclopropane-1-carboxylate synthase homolog (Arabidopsis)(non-functional)
BBS2	583	NM_031885	-	chr16	659	690	760	878	800	813	819	792	8.047	7.67	8.703	8.148	7.492	7.533	7.571	7.08	-0.0705111	-0.111029	-0.118938	-0.161761	nc	nc	Bardet-Biedl syndrome 2
R3HDM4	91300	NM_138774	-	chr19	388	451	375	484	466	470	407	498	12.717	13.456	11.526	12.056	11.713	11.688	10.099	11.949	-0.0431435	-0.111024	-0.052169	-0.135378	nc	nc	R3H domain containing 4
PAFAH1B3	5050	NM_001145940	-	chr19	1839	1971	1878	2640	2347	2296	2041	2450	69.887	68.187	66.93	76.245	68.402	66.204	58.72	68.161	-0.0304073	-0.11097	-0.0448342	-0.178501	nc	nc	platelet-activating factor acetylhydrolase 1b, catalytic subunit 3 (29kDa)
C4orf33	132321	NM_173487	+	chr4	72	75	76	84	71	102	78	70	3.174	3.01	3.142	2.814	2.4	3.412	2.603	2.259	-0.0114178	-0.110917	-0.0094653	-0.127329	nc	nc	chromosome 4 open reading frame 33
NRG3	10718	NM_001165973	+	chr10	32	19	37	31	20	17	28	12	0.564	0.305	0.612	0.415	0.27	0.227	0.374	0.155	-0.133975	-0.110905	NA	-0.209502	na	nc	neuregulin 3
OSBPL5	114879	NM_145638	-	chr11	56	58	42	53	38	32	51	42	0.608	0.573	0.428	0.437	0.316	0.264	0.419	0.334	-0.195504	-0.110863	NA	-0.139952	na	nc	oxysterol binding protein-like 5
PEX10	5192	NM_002617	-	chr1	199	216	200	241	220	214	219	230	5.365	5.302	5.057	4.938	4.549	4.378	4.47	4.54	-0.111613	-0.110843	-0.174437	-0.124403	nc	nc	peroxisomal biogenesis factor 10
TXNRD2	10587	NM_006440	-	chr22	607	663	643	733	760	735	701	730	10.194	10.136	10.127	9.355	9.788	9.365	8.912	8.975	-0.0199978	-0.110843	-0.0215082	-0.162015	nc	nc	thioredoxin reductase 2
MIR5703	100847081	NR_049888	+	chr2	54	57	45	81	71	53	56	51	25.505	24.508	19.932	29.075	25.718	18.994	20.024	17.634	-0.0374588	-0.11083	-0.0409919	-0.136535	nc	nc	microRNA 5703
SFXN3	81855	NM_030971	+	chr10	629	649	613	709	635	597	721	684	17.011	15.978	15.547	14.572	13.17	12.251	14.762	13.542	-0.220598	-0.110819	-0.985842	-0.152696	nc	nc	sideroflexin 3
MAP2K7	5609	NM_001297555	+	chr19	485	504	479	665	597	566	567	575	9.808	9.278	9.084	10.22	9.258	8.684	8.68	8.512	-0.0533205	-0.110811	-0.0716225	-0.141242	nc	nc	mitogen-activated protein kinase kinase 7
TMEM150C	441027	NM_001080506	-	chr4	44	58	71	75	61	51	65	47	1.552	1.862	2.348	2.01	1.65	1.365	1.735	1.213	-0.103197	-0.11078	-0.166196	-0.137047	nc	nc	transmembrane protein 150C
FAM173A	65990	NM_023933	+	chr16	553	632	512	760	657	620	625	689	20.659	21.494	17.938	21.577	18.823	17.574	17.677	18.844	-0.105016	-0.110755	-0.191856	-0.140591	nc	nc	family with sequence similarity 173, member A
TARS2	80222	NR_073513	+	chr1	1882	1956	1995	2480	2229	2320	2171	2352	22.751	21.525	22.617	22.784	20.665	21.279	19.868	20.815	-0.0597742	-0.110749	-0.128414	-0.235699	nc	nc	threonyl-tRNA synthetase 2, mitochondrial (putative)
ADPRHL1	113622	NM_138430	-	chr13	52	57	49	46	51	53	47	44	1.291	1.289	1.141	0.868	0.971	0.999	0.884	0.8	-0.0516295	-0.110719	-0.0635191	-0.139952	nc	nc	ADP-ribosylhydrolase like 1
HPCAL1	3241	NM_134421	+	chr2	146	140	160	144	176	165	165	136	6.635	5.792	6.819	4.973	6.134	5.69	5.677	4.525	0.000425828	-0.110719	0.000235602	-0.119193	nc	nc	hippocalcin-like 1
SIRT5	23408	NM_001193267	+	chr6	57	68	79	79	83	79	84	45	1.715	1.863	2.229	1.807	1.915	1.804	1.914	0.991	-0.00150344	-0.110681	-0.000649001	-0.135813	nc	nc	sirtuin 5
C17orf58	284018	NM_181655	-	chr17	299	320	325	386	326	313	360	348	26.9	26.208	27.42	26.391	22.492	21.366	24.519	22.92	-0.179645	-0.110664	-0.485255	-0.133614	nc	nc	chromosome 17 open reading frame 58
XPC	7508	NR_027299	-	chr3	1664	1771	1750	1841	1867	1792	1965	1867	12.239	11.858	12.071	10.291	10.531	10.001	10.942	10.053	-0.125414	-0.110661	-0.400745	-0.198986	nc	nc	xeroderma pigmentosum, complementation group C
HSD11B1L	374875	NM_001267871	+	chr19	304	390	309	441	328	299	375	389	11.405	13.32	10.872	12.574	9.437	8.511	10.651	10.684	-0.266655	-0.110609	-1.12769	-0.130041	nc	nc	hydroxysteroid (11-beta) dehydrogenase 1-like
ATAD3A	55210	NM_018188	+	chr1	1117	1284	1084	1374	1451	1409	1251	1385	15.509	16.229	14.115	14.498	15.45	14.844	13.15	14.078	0.0304373	-0.110605	0.0434462	-0.183907	nc	nc	ATPase family, AAA domain containing 3A
FMN1	342184	NM_001277313	-	chr15	280	302	272	313	239	234	332	286	1.738	1.707	1.584	1.477	1.138	1.102	1.561	1.3	-0.330254	-0.110579	-1.87828	-0.127648	nc	nc	formin 1
TPM2	7169	NM_003289	-	chr9	95	107	92	118	101	118	121	81	2.939	3.013	2.669	2.774	2.396	2.77	2.834	1.834	-0.0502024	-0.110567	-0.0536439	-0.122787	nc	nc	tropomyosin 2 (beta)
TMEM161A	54929	NM_001256766	-	chr19	718	877	743	988	930	898	806	982	16.791	18.671	16.295	17.56	16.68	15.934	14.27	16.812	-0.048289	-0.11055	-0.0709549	-0.148587	nc	nc	transmembrane protein 161A
ARMC6	93436	NM_001199196	+	chr19	1654	1754	1563	2064	2052	2030	1814	2010	29.049	28.043	25.743	27.549	27.639	27.052	24.119	25.843	0.0144274	-0.110521	0.0179875	-0.207431	nc	nc	armadillo repeat containing 6
CTIF	9811	NM_014772	+	chr18	253	277	227	361	339	292	279	306	3.724	3.712	3.133	4.038	3.827	3.261	3.109	3.297	-0.0107461	-0.11049	-0.00873806	-0.124403	nc	nc	CBP80/20-dependent translation initiation factor
DNASE1L2	1775	NM_001374	+	chr16	64	57	62	58	49	44	62	49	1.881	1.525	1.709	1.295	1.104	0.981	1.379	1.054	-0.170275	-0.110373	-0.427209	-0.135181	nc	nc	deoxyribonuclease I-like 2
POLR2J4	84820	NR_003655	-	chr7	238	260	228	310	302	281	272	274	0.974	0.968	0.875	0.964	0.947	0.872	0.842	0.821	-0.0173105	-0.110341	-0.0148153	-0.127329	nc	nc	polymerase (RNA) II (DNA directed) polypeptide J4, pseudogene
C3orf18	51161	NM_001171741	-	chr3	166	183	164	186	170	166	161	201	8.979	9.011	8.319	7.646	7.052	6.813	6.593	7.959	-0.146263	-0.110321	-0.270501	-0.119074	nc	nc	chromosome 3 open reading frame 18
FUNDC2	65991	NM_023934	+	chrX	1334	1408	1431	1778	1691	1640	1649	1584	61.902	59.477	62.273	62.701	60.177	57.742	57.929	53.809	-0.0297607	-0.110201	-0.0460166	-0.209502	nc	nc	FUN14 domain containing 2
ROM1	6094	NM_000327	+	chr11	72	78	76	58	64	61	80	51	1.803	1.779	1.785	1.104	1.229	1.159	1.517	0.935	-0.126792	-0.110181	-0.228029	-0.135181	nc	nc	retinal outer segment membrane protein 1
EZR-AS1	101409257	NR_102425	+	chr6	286	343	336	446	374	377	351	395	21.613	23.597	23.812	25.614	21.675	21.617	20.081	21.853	-0.0713792	-0.110156	-0.0961684	-0.129269	nc	nc	EZR antisense RNA 1
CXXC5	51523	NM_016463	+	chr5	1011	1054	957	889	1196	1193	1188	908	27.596	26.19	24.497	18.442	25.036	24.708	24.55	18.144	0.0545475	-0.110138	0.0697807	-0.128962	nc	nc	CXXC finger protein 5
FBLIM1	54751	NM_001024216	+	chr1	225	204	203	262	192	240	245	223	7.162	5.911	6.059	6.338	4.687	5.796	5.904	5.196	-0.147687	-0.110074	-0.278882	-0.120659	nc	nc	filamin binding LIM protein 1
BOD1	91272	NM_001159651	-	chr5	779	808	825	1044	1075	1075	866	1000	52.832	49.885	52.471	53.809	55.912	55.318	44.463	49.649	0.0992845	-0.110067	0.223222	-0.162447	nc	nc	biorientation of chromosomes in cell division 1
C8orf82	414919	NM_001001795	-	chr8	504	532	455	639	645	591	522	618	20.477	19.677	17.337	19.731	20.097	18.219	16.056	18.382	0.0136418	-0.110046	0.0125522	-0.138605	nc	nc	chromosome 8 open reading frame 82
MMP17	4326	NM_016155	+	chr12	146	132	109	135	101	84	126	138	2.131	1.754	1.492	1.498	1.131	0.93	1.392	1.475	-0.300926	-0.110013	-1.30345	-0.118608	nc	nc	matrix metallopeptidase 17 (membrane-inserted)
RELB	5971	NM_006509	+	chr19	94	84	66	83	92	65	89	67	1.432	1.165	0.943	0.961	1.075	0.751	1.027	0.747	-0.0918634	-0.109984	-0.12983	-0.127648	nc	nc	v-rel avian reticuloendotheliosis viral oncogene homolog B
GLRX5	51218	NM_016417	+	chr14	906	1010	851	1238	1134	1183	995	1161	50.556	51.306	44.533	52.5	48.529	50.087	42.033	47.428	0.0131327	-0.109657	0.0138278	-0.152352	nc	nc	glutaredoxin 5
TBC1D8	11138	NM_001102426	-	chr2	452	506	512	586	506	468	549	558	3.493	3.559	3.71	3.441	2.999	2.744	3.212	3.156	-0.21151	-0.109636	-0.805537	-0.142635	nc	nc	TBC1 domain family, member 8 (with GRAM domain)
EHMT1	79813	NM_024757	+	chr9	2202	2331	2082	2687	2550	2543	2443	2630	14.946	14.402	13.252	13.86	13.273	13.096	12.553	13.068	-0.0607441	-0.109599	-0.130213	-0.228609	nc	nc	euchromatic histone-lysine N-methyltransferase 1	chr9:140710913-140710983
TCFL5	10732	NM_006602	-	chr20	396	435	414	499	484	479	480	456	6.969	6.969	6.832	6.674	6.532	6.396	6.395	5.875	-0.0425302	-0.109582	-0.0529088	-0.139249	nc	nc	transcription factor-like 5 (basic helix-loop-helix)
OSGEP	55644	NM_017807	-	chr14	491	491	516	652	574	613	579	576	12.884	11.729	12.698	13.002	11.551	12.205	11.502	11.065	-0.0417669	-0.10958	-0.0531631	-0.140591	nc	nc	O-sialoglycoprotein endopeptidase
GBP2	2634	NM_004120	-	chr1	85	75	82	75	56	51	94	55	1.266	1.017	1.145	0.849	0.64	0.576	1.06	0.6	-0.25677	-0.109563	-0.984411	-0.129269	nc	nc	guanylate binding protein 2, interferon-inducible
BSDC1	55108	NM_001143890	-	chr1	792	886	824	978	973	876	972	916	20.782	21.164	20.277	19.503	19.58	17.441	19.309	17.596	-0.0925804	-0.109494	-0.188723	-0.173899	nc	nc	BSD domain containing 1	chr1:32843005-32843067
PAK4	10298	NM_001014834	+	chr19	1254	1543	1216	1818	1795	1695	1450	1685	25.185	28.21	22.902	27.748	27.647	25.829	22.046	24.774	0.0551649	-0.109492	0.0850512	-0.152696	nc	nc	p21 protein (Cdc42/Rac)-activated kinase 4
IFT140	9742	NM_014714	-	chr16	423	366	325	548	471	409	414	459	2.549	2.008	1.837	2.51	2.177	1.87	1.889	2.025	-0.0702193	-0.109488	-0.0892077	-0.124403	nc	nc	intraflagellar transport 140
MTHFD2L	441024	NM_001144978	+	chr4	124	145	147	225	187	178	148	175	3.142	3.344	3.493	4.332	3.633	3.422	2.839	3.246	0.00092333	-0.109474	0.000363038	-0.117738	nc	nc	methylenetetrahydrofolate dehydrogenase (NADP+ dependent) 2-like
DDX50	79009	NM_024045	+	chr10	2031	2278	2357	2785	2807	2851	2502	2646	24.264	24.774	26.407	25.285	25.717	25.843	22.629	23.141	0.0561345	-0.109459	0.120576	-0.235699	nc	nc	DEAD (Asp-Glu-Ala-Asp) box polypeptide 50	chr10:70667667-70667726
ZFPL1	7542	NM_006782	+	chr11	416	505	426	466	546	462	462	510	11.793	13.033	11.326	10.04	11.871	9.938	9.915	10.584	-0.0357519	-0.109426	-0.038986	-0.133489	nc	nc	zinc finger protein-like 1
NRP2	8828	NM_201279	+	chr2	71	75	69	142	69	72	66	98	0.688	0.661	0.627	1.046	0.513	0.529	0.484	0.695	-0.169611	-0.109424	-0.400982	-0.129269	nc	nc	neuropilin 2
SUMF1	285362	NM_001164675	-	chr3	294	317	347	347	318	321	357	338	7.302	7.167	8.082	6.549	6.057	6.049	6.712	6.145	-0.159066	-0.109416	-0.362434	-0.128179	nc	nc	sulfatase modifying factor 1
FAM156B	727866	NM_001099684	+	chrX	62	50	63	63	75	50	56	54	2.554	1.875	2.434	1.973	2.37	1.563	1.747	1.629	-0.0404969	-0.109397	-0.0448342	-0.132237	nc	nc	family with sequence similarity 156, member B
FAM156A	29057	NM_001242491	+	chrX	62	50	63	63	75	50	56	54	2.554	1.875	2.434	1.973	2.37	1.563	1.747	1.629	-0.0404969	-0.109397	-0.0448342	-0.132237	nc	nc	family with sequence similarity 156, member A
TRAPPC5	126003	NM_174894	+	chr19	665	683	623	812	804	739	697	805	31.022	29.004	27.254	28.787	28.763	26.157	24.615	27.491	-0.0397761	-0.109375	-0.0529714	-0.148158	nc	nc	trafficking protein particle complex 5
SGSM2	9905	NM_001098509	+	chr17	1229	1350	1220	1519	1402	1369	1413	1483	10.76	10.76	10.017	10.107	9.414	9.094	9.366	9.505	-0.121284	-0.109362	-0.397099	-0.206355	nc	nc	small G protein signaling modulator 2
FNDC4	64838	NM_022823	-	chr2	75	71	57	80	75	75	72	62	2.814	2.425	2.005	2.281	2.158	2.135	2.045	1.703	-0.0421085	-0.109311	-0.0447001	-0.127648	nc	nc	fibronectin type III domain containing 4
PILRB	29990	NM_178238	+	chr7	190	208	201	154	194	197	205	182	7.347	7.322	7.289	4.526	5.753	5.78	6.001	5.152	-0.0808372	-0.109256	-0.100697	-0.117176	nc	nc	paired immunoglobin-like type 2 receptor beta
SNORA67	26781	NR_002912	+	chr17	127	148	142	152	164	180	153	139	24.519	26.011	25.71	22.302	24.282	26.368	22.363	19.646	0.038792	-0.109076	0.0380729	-0.116701	nc	nc	small nucleolar RNA, H/ACA box 67
TMEM169	92691	NM_001142311	+	chr2	250	260	247	331	248	276	304	270	7.397	7.003	6.853	7.442	5.627	6.196	6.809	5.848	-0.164179	-0.109016	-0.371433	-0.124403	nc	nc	transmembrane protein 169
NRP1	8829	NR_045259	-	chr10	66	70	80	45	52	55	73	42	0.308	0.297	0.35	0.159	0.186	0.194	0.257	0.143	-0.135703	-0.10901	-0.28392	-0.140591	nc	nc	neuropilin 1
SEPHS1	22929	NM_001195604	-	chr10	3250	3353	3261	3981	4176	4075	3695	3882	88.988	83.576	83.735	82.839	87.689	84.659	76.593	77.814	0.0488164	-0.108971	0.111003	-0.286722	nc	nc	selenophosphate synthetase 1
RHPN1	114822	NM_052924	+	chr8	15	22	10	25	18	14	11	6	0.197	0.263	0.123	0.25	0.181	0.14	0.109	0.058	-0.0403189	-0.108944	NA	NA	na	na	rhophilin, Rho GTPase binding protein 1
PKD1	5310	NM_001009944	-	chr16	1376	1462	1107	1429	1445	1435	1477	1431	2.819	2.726	2.127	2.225	2.27	2.23	2.291	2.146	-0.0817155	-0.108838	-0.13468	-0.141253	nc	nc	polycystic kidney disease 1 (autosomal dominant)
GAMT	2593	NM_000156	-	chr19	1272	1459	1299	1665	1457	1463	1471	1626	47.32	49.409	45.318	47.072	41.567	41.295	41.428	44.282	-0.14026	-0.108786	-0.550447	-0.198661	nc	nc	guanidinoacetate N-methyltransferase
YKT6	10652	NM_006555	+	chr7	2294	2323	2229	2805	2757	2817	2622	2650	101.635	93.691	92.612	94.445	93.675	94.696	87.944	85.95	0.00765206	-0.108783	0.0100708	-0.246094	nc	nc	YKT6 v-SNARE homolog (S. cerevisiae)
LOC100294362	100294362	NR_029376	-	chr17	636	666	580	676	562	594	734	646	4.549	4.336	3.89	3.675	3.083	3.224	3.974	3.383	-0.267631	-0.108739	-1.43443	-0.139117	nc	nc	uncharacterized LOC100294362
SERPINH1	871	NM_001207014	+	chr11	3739	3997	3673	4549	4511	4285	4339	4399	78.677	76.564	72.48	72.744	72.795	68.413	69.12	67.763	-0.0538278	-0.108686	-0.125642	-0.293008	nc	nc	serpin peptidase inhibitor, clade H (heat shock protein 47), member 1, (collagen binding protein 1)
RNF207	388591	NM_207396	+	chr1	51	65	45	73	57	34	60	46	0.708	0.822	0.586	0.77	0.607	0.358	0.631	0.468	-0.147532	-0.108678	-0.334987	-0.133489	nc	nc	ring finger protein 207
RNF112	7732	NM_007148	+	chr17	749	876	689	933	852	808	844	909	10.449	11.125	9.014	9.892	9.115	8.553	8.914	9.283	-0.131512	-0.108659	-0.321053	-0.14743	nc	nc	ring finger protein 112
ADAM19	8728	NM_033274	-	chr5	202	191	199	212	240	245	245	171	1.938	1.668	1.79	1.546	1.766	1.783	1.779	1.201	0.0400529	-0.108575	0.0411922	-0.116155	nc	nc	ADAM metallopeptidase domain 19
FAM57B	83723	NM_031478	-	chr16	78	86	89	125	109	82	86	99	2.501	2.51	2.676	3.046	2.68	1.995	2.087	2.324	-0.0704072	-0.108571	-0.0864224	-0.119161	nc	nc	family with sequence similarity 57, member B
DDX11-AS1	100506660	NR_038927	-	chr12	18	25	18	41	19	30	18	15	0.234	0.296	0.22	0.406	0.19	0.296	0.177	0.143	-0.0353016	-0.108498	NA	-0.208964	na	nc	DDX11 antisense RNA 1
ACADS	35	NM_000017	+	chr12	59	97	62	125	80	77	84	75	1.26	1.885	1.241	2.028	1.31	1.247	1.358	1.172	-0.102257	-0.108494	-0.158674	-0.127648	nc	nc	acyl-CoA dehydrogenase, C-2 to C-3 short chain
MST1	4485	NM_020998	-	chr3	28	32	21	21	11	20	19	16	0.34	0.354	0.239	0.194	0.102	0.184	0.175	0.142	-0.121159	-0.108479	NA	-0.204129	na	nc	macrophage stimulating 1
BAIAP2-AS1	440465	NR_026857	-	chr17	192	198	207	218	264	229	228	199	1.149	1.078	1.161	0.991	1.211	1.04	1.033	0.872	0.0438212	-0.108449	0.0460278	-0.117951	nc	nc	BAIAP2 antisense RNA 1 (head to head)
C12orf76	400073	NM_207435	-	chr12	48	72	57	62	55	52	44	65	3.112	4.249	3.465	3.055	2.734	2.558	2.159	3.085	-0.109265	-0.108257	-0.180745	-0.133168	nc	nc	chromosome 12 open reading frame 76
ZDHHC12	84885	NM_032799	-	chr9	647	745	625	772	753	735	779	729	21.285	22.311	19.282	19.301	18.998	18.346	19.401	17.557	-0.0853015	-0.108242	-0.154235	-0.145589	nc	nc	zinc finger, DHHC-type containing 12
ZBED3	84327	NM_032367	-	chr5	242	267	203	350	297	275	253	299	9.079	9.119	7.142	9.979	8.545	7.828	7.186	8.212	-0.050458	-0.108215	-0.0550437	-0.117745	nc	nc	zinc finger, BED-type containing 3
OSTF1	26578	NM_012383	+	chr9	77	70	65	76	80	66	72	66	3.158	2.613	2.5	2.368	2.516	2.054	2.235	1.981	-0.0657307	-0.108211	-0.0798396	-0.124403	nc	nc	osteoclast stimulating factor 1
JUNB	3726	NM_002229	+	chr19	718	823	669	841	840	815	851	799	18.191	18.981	15.895	16.193	16.321	15.667	16.322	14.819	-0.0664581	-0.108207	-0.104179	-0.145396	nc	nc	jun B proto-oncogene
PIDD1	55367	NM_145886	-	chr11	1021	1155	957	1033	1051	1058	1229	1022	9.881	10.176	8.686	7.598	7.801	7.769	9.005	7.241	-0.147436	-0.108202	-0.390728	-0.137084	nc	nc	p53-induced death domain protein 1
FAM89B	23625	NM_001098785	+	chr11	1484	1542	1325	1650	1827	1579	1647	1623	68.863	65.138	57.66	58.187	65.017	55.594	57.859	55.134	-0.0161164	-0.108128	-0.0169883	-0.177343	nc	nc	family with sequence similarity 89, member B
THOC5	8563	NM_003678	-	chr22	2419	2552	2486	3095	2917	2904	2720	3043	31.181	29.945	30.051	30.318	28.835	28.401	26.542	28.714	-0.0511424	-0.10807	-0.114818	-0.238508	nc	nc	THO complex 5
PDK2	5164	NM_002611	+	chr17	378	377	315	440	377	409	381	424	8.168	7.416	6.384	7.226	6.248	6.706	6.233	6.708	-0.0987343	-0.107989	-0.157288	-0.127648	nc	nc	pyruvate dehydrogenase kinase, isozyme 2
CPSF3L	54973	NM_001256462	-	chr1	1036	1123	1057	1406	1203	1299	1251	1258	18.159	17.919	17.375	18.729	16.171	17.276	16.6	16.142	-0.0690733	-0.107909	-0.130573	-0.186176	nc	nc	cleavage and polyadenylation specific factor 3-like
PGAP2	27315	NR_045926	+	chr11	737	769	778	838	847	885	820	877	12.026	11.423	11.905	10.392	10.599	10.957	10.129	10.476	-0.0437603	-0.107675	-0.0627131	-0.153405	nc	nc	post-GPI attachment to proteins 2
SPATA33	124045	NR_073515	+	chr16	103	154	109	157	175	137	125	138	1.725	2.348	1.712	1.999	2.248	1.741	1.585	1.692	0.0292792	-0.107643	0.0256275	-0.114746	nc	nc	spermatogenesis associated 33
C22orf24	25775	NM_015372	-	chr22	1056	1059	902	1390	1303	1188	1099	1272	57.829	52.793	46.323	57.848	54.722	49.362	45.562	50.994	-0.0132732	-0.107611	-0.0129076	-0.140591	nc	nc	chromosome 22 open reading frame 24
FBXL8	55336	NM_018378	+	chr16	51	68	36	53	44	39	56	33	1.199	1.455	0.794	0.947	0.793	0.696	0.997	0.568	-0.130316	-0.10753	-0.274265	-0.140591	nc	nc	F-box and leucine-rich repeat protein 8
SLX4	84464	NM_032444	-	chr16	596	636	580	703	694	730	691	671	2.864	2.782	2.613	2.567	2.557	2.661	2.513	2.36	-0.0174208	-0.107503	-0.0178932	-0.146318	nc	nc	SLX4 structure-specific endonuclease subunit
MIR5090	100847073	NR_049813	+	chr7	31	31	46	43	37	32	28	34	9.646	8.781	13.424	10.169	8.83	7.555	6.596	7.745	-0.0718747	-0.107479	NA	-0.149202	na	nc	microRNA 5090
DOLK	22845	NM_014908	-	chr9	591	649	616	784	786	728	707	721	9.667	9.664	9.449	9.746	9.86	9.035	8.755	8.634	0.000734524	-0.107478	0.000363038	-0.151698	nc	nc	dolichol kinase
ARPC1B	10095	NM_005720	+	chr7	2325	2364	2202	2509	2523	2399	2653	2490	54.956	50.868	48.811	45.07	45.735	43.025	47.474	43.087	-0.119576	-0.107466	-0.380996	-0.194158	nc	nc	actin related protein 2/3 complex, subunit 1B, 41kDa
RGAG4	340526	NM_001024455	-	chrX	1245	1487	1322	1493	1737	1686	1611	1406	19.257	20.938	19.176	17.55	20.605	19.787	18.865	15.921	0.0868304	-0.107464	0.191615	-0.165107	nc	nc	retrotransposon gag domain containing 4
RASA3	22821	NM_007368	-	chr13	118	122	104	104	134	125	118	107	1.246	1.173	1.03	0.835	1.085	1.001	0.943	0.827	-0.00029157	-0.107427	-0.000165582	-0.116155	nc	nc	RAS p21 protein activator 3
NOTCH2NL	388677	NM_203458	+	chr1	255	262	194	337	287	264	270	276	9.486	8.873	6.768	9.528	8.188	7.452	7.604	7.517	-0.0714704	-0.10742	-0.0881844	-0.116539	nc	nc	notch 2 N-terminal like
TAF6L	10629	NM_006473	+	chr11	561	575	531	698	666	673	619	658	7.939	7.408	7.047	7.507	7.228	7.226	6.632	6.817	-0.0151182	-0.107387	-0.0148153	-0.140591	nc	nc	TAF6-like RNA polymerase II, p300/CBP-associated factor (PCAF)-associated factor, 65kDa
ZSWIM1	90204	NM_080603	+	chr20	264	292	297	379	376	358	327	327	4.789	4.822	5.053	5.225	5.231	4.928	4.491	4.343	0.0402835	-0.10738	0.0444497	-0.125526	nc	nc	zinc finger, SWIM-type containing 1
UTRN	7402	NM_007124	+	chr6	555	573	595	432	395	452	593	363	1.425	1.339	1.433	0.843	0.778	0.881	1.153	0.682	-0.192441	-0.107366	-0.512151	-0.138866	nc	nc	utrophin
ALK	238	NM_004304	-	chr2	364	350	341	380	289	287	387	382	1.98	1.733	1.739	1.571	1.205	1.184	1.594	1.521	-0.35457	-0.107325	-2.40479	-0.127648	nc	nc	anaplastic lymphoma receptor tyrosine kinase
DOCK6	57572	NM_020812	-	chr19	258	257	268	241	268	216	282	259	1.111	1.007	1.082	0.788	0.885	0.706	0.919	0.816	-0.168358	-0.107252	-0.361061	-0.116539	nc	nc	dedicator of cytokinesis 6
CELF5	60680	NR_033342	+	chr19	26	27	22	32	20	16	21	18	0.417	0.394	0.331	0.39	0.246	0.195	0.255	0.211	-0.118557	-0.107207	NA	-0.182009	na	nc	CUGBP, Elav-like family member 5
RAB11FIP3	9727	NM_014700	+	chr16	875	1011	856	1110	1119	1064	1000	1091	10.191	10.719	9.35	9.825	9.995	9.403	8.817	9.302	-0.0145961	-0.107143	-0.0155989	-0.163063	nc	nc	RAB11 family interacting protein 3 (class II)	chr16:553264-553350
PRRT3-AS1	100874032	NR_046734	+	chr3	145	190	109	170	153	150	146	164	6.246	7.451	4.403	5.565	5.055	4.903	4.761	5.172	-0.101935	-0.107134	-0.143948	-0.114546	nc	nc	PRRT3 antisense RNA 1
TMEM190	147744	NM_139172	+	chr19	40	44	37	20	18	19	33	19	1.981	1.984	1.719	0.753	0.684	0.714	1.237	0.689	-0.169324	-0.107094	NA	-0.1842	na	nc	transmembrane protein 190
RPS6KA1	6195	NM_002953	+	chr1	387	403	414	448	463	426	428	461	4.636	4.395	4.651	4.078	4.253	3.872	3.881	4.043	-0.0707626	-0.107086	-0.0994786	-0.132787	nc	nc	ribosomal protein S6 kinase, 90kDa, polypeptide 1
NUDCD2	134492	NM_145266	-	chr5	595	682	690	895	808	783	739	802	33.202	34.644	36.108	37.955	34.578	33.152	31.219	32.762	-0.0319542	-0.106984	-0.0396071	-0.141528	nc	nc	NudC domain containing 2
PIM1	5292	NM_001243186	+	chr6	67	78	77	78	71	84	78	67	1.459	1.546	1.572	1.29	1.185	1.387	1.285	1.068	-0.0583924	-0.106902	-0.0682696	-0.120114	nc	nc	Pim-1 proto-oncogene, serine/threonine kinase
WDR62	284403	NM_173636	+	chr19	1040	1109	994	1326	1320	1188	1185	1245	6.036	5.86	5.411	5.849	5.876	5.232	5.207	5.29	-0.0255979	-0.106886	-0.0335584	-0.176589	nc	nc	WD repeat domain 62
FAM207A	85395	NM_058190	+	chr21	535	673	585	838	842	822	645	762	20.42	23.383	20.939	24.307	24.646	23.805	18.637	21.291	0.114833	-0.106875	0.233533	-0.135378	nc	nc	family with sequence similarity 207, member A
ARFGAP1	55738	NR_104023	+	chr20	1444	1542	1412	1728	1717	1693	1643	1705	12.041	11.705	11.042	10.95	10.98	10.711	10.372	10.408	-0.0400892	-0.106849	-0.0687931	-0.206355	nc	nc	ADP-ribosylation factor GTPase activating protein 1
STRIP1	85369	NR_073071	+	chr1	1288	1389	1251	1508	1492	1534	1450	1519	10.038	9.854	9.143	8.931	8.917	9.071	8.555	8.666	-0.0404002	-0.106825	-0.0663742	-0.192384	nc	nc	striatin interacting protein 1
B3GNT9	84752	NM_033309	-	chr16	273	319	242	270	293	259	344	230	5.973	6.353	4.965	4.489	4.916	4.299	5.697	3.684	-0.124231	-0.106726	-0.202458	-0.113056	nc	nc	UDP-GlcNAc:betaGal beta-1,3-N-acetylglucosaminyltransferase 9
LOC400940	400940	NR_026833	+	chr2	40	29	41	27	25	21	32	21	0.306	0.202	0.294	0.157	0.146	0.122	0.185	0.117	-0.135407	-0.10671	NA	-0.168121	na	nc	uncharacterized LOC400940
YBEY	54059	NM_058181	+	chr21	138	187	179	175	166	147	193	157	7.242	8.934	8.81	6.98	6.681	5.853	7.668	6.032	-0.167738	-0.106639	-0.349713	-0.112374	nc	nc	ybeY metallopeptidase (putative)
PACSIN3	29763	NM_016223	-	chr11	420	504	460	719	550	526	457	646	8.713	9.518	8.949	11.335	8.75	8.279	7.177	9.811	-0.107202	-0.106609	-0.179125	-0.118693	nc	nc	protein kinase C and casein kinase substrate in neurons 3
PCBP4	57060	NM_020418	-	chr3	2411	2672	2369	2781	2854	2728	2796	2811	58.884	59.406	54.259	51.617	53.455	50.552	51.696	50.258	-0.0677683	-0.106549	-0.150539	-0.21534	nc	nc	poly(rC) binding protein 4
INPP5A	3632	NM_005539	+	chr10	396	408	381	547	506	524	433	492	8.454	7.929	7.628	8.874	8.284	8.488	6.998	7.689	0.0412944	-0.106533	0.0485827	-0.128962	nc	nc	inositol polyphosphate-5-phosphatase A	chr10:134567748-134567889
AFF1	4299	NM_001166693	+	chr4	327	348	305	405	347	344	379	361	2.365	2.291	2.069	2.226	1.925	1.888	2.075	1.911	-0.142037	-0.10651	-0.299266	-0.127569	nc	nc	AF4/FMR2 family, member 1
STRA6	64220	NM_001142617	-	chr15	1374	1653	1304	1067	1325	1257	1484	927	18.135	19.861	16.14	10.703	13.412	12.588	14.828	8.957	-0.0904166	-0.106395	-0.130679	-0.137047	nc	nc	stimulated by retinoic acid 6
SFI1	9814	NM_001258326	+	chr22	471	521	434	426	507	494	544	444	3.577	3.602	3.091	2.459	2.953	2.846	3.127	2.468	-0.0661653	-0.106335	-0.0835737	-0.118234	nc	nc	SFI1 centrin binding protein
PRMT1	3276	NR_033397	+	chr19	6882	7298	6842	10263	9513	9328	7596	9295	116.09	112.068	108.235	131.567	123.065	119.389	97.004	114.784	0.0681849	-0.106312	0.133674	-0.160774	nc	nc	protein arginine methyltransferase 1
IL17RD	54756	NM_017563	-	chr3	264	246	211	352	245	231	256	304	3.145	2.668	2.358	3.187	2.239	2.088	2.309	2.652	-0.216502	-0.10629	-0.607665	-0.114734	nc	nc	interleukin 17 receptor D
PKDCC	91461	NM_138370	+	chr2	58	46	49	60	52	59	35	60	1.035	0.747	0.82	0.814	0.712	0.799	0.473	0.784	-0.0428338	-0.106275	-0.0483756	-0.135983	nc	nc	protein kinase domain containing, cytoplasmic
SERPINF1	5176	NM_002615	+	chr17	1112	1284	1242	1812	1353	1317	1273	1642	23.399	24.595	24.509	28.976	21.834	21.027	20.279	25.294	-0.173546	-0.106265	-0.58841	-0.137047	nc	nc	serpin peptidase inhibitor, clade F (alpha-2 antiplasmin, pigment epithelium derived factor), member 1
FDXACB1	91893	NR_038364	-	chr11	202	214	260	255	304	315	251	239	1.837	1.771	2.217	1.762	2.12	2.173	1.728	1.591	0.132707	-0.106256	0.233533	-0.115012	nc	nc	ferredoxin-fold anticodon binding domain containing 1
S100A16	140576	NM_080388	-	chr1	98	93	102	81	87	120	116	62	8.308	7.177	8.109	5.219	5.656	7.719	7.445	3.848	-0.0262286	-0.106232	-0.023523	-0.124403	nc	nc	S100 calcium binding protein A16
LEPREL2	10536	NM_014262	+	chr12	1309	1510	1322	1573	1568	1525	1508	1613	15.667	16.452	14.838	14.307	14.392	13.848	13.663	14.132	-0.0745062	-0.106094	-0.15754	-0.185539	nc	nc	prolyl 3-hydroxylase 3
C1QTNF3-AMACR	100534612	NR_037951	-	chr5	326	348	353	360	422	378	389	354	2.387	2.32	2.424	2.003	2.37	2.1	2.157	1.898	0.00120572	-0.106089	0.000468771	-0.124403	nc	nc	C1QTNF3-AMACR readthrough (NMD candidate)
TSPAN9	10867	NM_001168320	+	chr12	109	171	142	181	156	129	146	161	4.004	5.719	4.892	5.053	4.395	3.596	4.06	4.33	-0.132857	-0.106071	-0.219333	-0.111544	nc	nc	tetraspanin 9
RASA4B	100271927	NM_001277335	-	chr7	54	88	61	62	61	54	67	56	0.628	0.932	0.665	0.548	0.544	0.477	0.59	0.477	-0.12271	-0.106021	-0.219415	-0.127648	nc	nc	RAS p21 protein activator 4B
ZBTB47	92999	NM_145166	+	chr3	238	255	204	261	237	278	249	257	2.805	2.736	2.255	2.338	2.142	2.486	2.222	2.218	-0.0604008	-0.105995	-0.0708248	-0.115644	nc	nc	zinc finger and BTB domain containing 47	chr3:42702159-42702324
RPL23AP82	284942	NR_026981	+	chr22	332	349	343	433	451	397	403	377	5.777	5.528	5.597	5.726	6.019	5.242	5.309	4.803	0.0157486	-0.105988	0.0141431	-0.128179	nc	nc	ribosomal protein L23a pseudogene 82
HAND2	9464	NM_021973	-	chr4	4819	5870	4787	7382	6279	6174	5605	6722	194.897	216.115	181.559	226.89	194.749	189.457	171.612	199.02	-0.0543873	-0.105945	-0.0910482	-0.152696	nc	nc	heart and neural crest derivatives expressed 2	chr4:174448814-174448890
SH3RF1	57630	NM_020870	-	chr4	426	481	428	567	496	526	527	496	4.225	4.343	3.981	4.273	3.772	3.958	3.957	3.601	-0.0707977	-0.105932	-0.105202	-0.135983	nc	nc	SH3 domain containing ring finger 1
ARHGEF40	55701	NM_018071	+	chr14	1717	1814	1502	1863	1761	1699	1890	1874	9.959	9.578	8.17	8.212	7.834	7.477	8.299	7.958	-0.165137	-0.105888	-0.605506	-0.163725	nc	nc	Rho guanine nucleotide exchange factor (GEF) 40
FAHD1	81889	NM_001142398	+	chr16	405	443	396	497	455	495	442	495	15.73	15.663	14.424	14.67	13.553	14.587	12.996	14.075	-0.0552095	-0.105883	-0.0728958	-0.132237	nc	nc	fumarylacetoacetate hydrolase domain containing 1
SDPR	8436	NM_004657	-	chr2	54	50	45	38	28	40	43	39	1.118	0.942	0.873	0.598	0.444	0.628	0.674	0.591	-0.150283	-0.105841	NA	-0.138866	na	nc	serum deprivation response
KLHL17	339451	NM_198317	+	chr1	456	487	389	516	564	531	519	473	6.253	6.079	5.002	5.377	5.931	5.524	5.387	4.748	0.0320513	-0.105836	0.0352094	-0.127946	nc	nc	kelch-like family member 17
P2RY14	9934	NM_014879	-	chr3	48	14	25	13	26	23	13	13	1.248	0.331	0.61	0.257	0.519	0.454	0.256	0.248	-0.0307383	-0.105808	NA	-0.278747	na	nc	purinergic receptor P2Y, G-protein coupled, 14
PKMYT1	9088	NM_001258450	-	chr16	1028	1165	958	1218	1296	1208	1197	1181	21.029	21.695	18.378	18.935	20.332	18.749	18.537	17.686	-0.00296591	-0.10578	-0.00257461	-0.159435	nc	nc	protein kinase, membrane associated tyrosine/threonine 1
GNB1L	54584	NM_053004	-	chr22	384	415	385	531	530	478	440	479	10.322	10.155	9.705	10.847	10.926	9.749	8.954	9.426	0.028566	-0.10577	0.0302405	-0.130041	nc	nc	guanine nucleotide binding protein (G protein), beta polypeptide 1-like
PHRF1	57661	NM_001286583	+	chr11	2419	2820	2386	3170	3092	3017	2794	3097	12.957	13.751	11.985	12.904	12.701	12.262	11.33	12.144	-0.016072	-0.10572	-0.0207632	-0.202928	nc	nc	PHD and ring finger domains 1
RAB24	53917	NR_109789	-	chr5	633	724	616	711	741	747	726	730	9.551	9.944	8.716	8.153	8.574	8.552	8.293	8.063	-0.0427327	-0.105701	-0.0558158	-0.139952	nc	nc	RAB24, member RAS oncogene family
MROH8	140699	NM_152503	-	chr20	467	408	427	477	435	450	513	442	3.946	3.139	3.384	3.063	2.819	2.885	3.282	2.734	-0.151641	-0.105667	-0.347927	-0.124403	nc	nc	maestro heat-like repeat family member 8
MAPK8IP2	23542	NM_012324	+	chr22	317	394	306	390	350	331	383	368	3.389	3.835	3.068	3.169	2.87	2.685	3.1	2.88	-0.167989	-0.105641	-0.40601	-0.122787	nc	nc	mitogen-activated protein kinase 8 interacting protein 2
UBXN11	91544	NM_001077262	-	chr1	170	234	206	243	241	217	228	219	3.738	4.684	4.248	4.06	4.064	3.62	3.795	3.525	-0.0563492	-0.105555	-0.0638596	-0.113725	nc	nc	UBX domain protein 11
GNB5	10681	NM_016194	-	chr15	286	315	287	341	329	362	316	341	6.368	6.384	5.992	5.77	5.617	6.115	5.326	5.558	-0.022142	-0.10555	-0.019334	-0.122942	nc	nc	guanine nucleotide binding protein (G protein), beta 5
AARS2	57505	NM_020745	-	chr6	938	1043	922	1048	1019	1030	1140	1010	8.387	8.49	7.732	7.122	6.988	6.988	7.717	6.611	-0.124464	-0.105543	-0.329233	-0.147014	nc	nc	alanyl-tRNA synthetase 2, mitochondrial
DPP7	29952	NM_013379	-	chr9	836	995	883	1097	967	1024	1075	996	14.951	16.199	14.809	14.909	13.262	13.895	14.554	13.04	-0.112881	-0.105534	-0.287562	-0.161415	nc	nc	dipeptidyl-peptidase 7
GTSE1	51512	NM_016426	+	chr22	1484	1709	1602	1695	1885	1805	1842	1706	17.681	18.536	17.9	15.347	17.223	16.317	16.614	14.88	-0.0160337	-0.105531	-0.018565	-0.169953	nc	nc	G-2 and S-phase expressed 1
SEMA6C	10500	NM_001178062	-	chr1	530	578	547	608	483	501	618	609	5.063	5.026	4.9	4.414	3.538	3.631	4.469	4.259	-0.311273	-0.105469	-2.2286	-0.139336	nc	nc	sema domain, transmembrane domain (TM), and cytoplasmic domain, (semaphorin) 6C
NKX2-5	1482	NM_004387	-	chr5	74	77	89	70	111	116	69	81	2.007	1.902	2.264	1.443	2.309	2.388	1.417	1.609	0.135295	-0.105355	0.237246	-0.119193	nc	nc	NK2 homeobox 5
HILPDA	29923	NM_001098786	+	chr7	298	288	249	369	302	309	302	336	41.053	36.117	32.168	38.632	31.906	32.298	31.496	33.886	-0.115258	-0.10531	-0.188007	-0.117745	nc	nc	hypoxia inducible lipid droplet-associated
SLC27A5	10998	NM_012254	-	chr19	233	267	251	380	272	242	265	327	2.973	3.101	3.003	3.685	2.662	2.343	2.56	3.054	-0.201732	-0.105185	-0.546331	-0.114546	nc	nc	solute carrier family 27 (fatty acid transporter), member 5
TUBB4B	10383	NM_006088	+	chr9	15294	16442	15675	19408	19772	19746	17788	18939	302.337	295.885	290.592	291.571	299.749	296.172	266.208	274.08	0.0410739	-0.105128	0.11233	-0.344041	nc	nc	tubulin, beta 4B class IVb
HERC2P3	283755	NR_036432	-	chr15	226	239	238	245	261	263	267	235	1.397	1.345	1.38	1.151	1.238	1.234	1.25	1.064	-0.0382365	-0.105051	-0.0397753	-0.114546	nc	nc	hect domain and RLD 2 pseudogene 3
GUSB	2990	NR_120531	-	chr7	1721	1954	1749	2038	1941	1966	2057	2031	20.56	21.251	19.595	18.503	17.783	17.821	18.604	17.763	-0.118764	-0.105019	-0.406543	-0.201924	nc	nc	glucuronidase, beta
SH3GLB2	56904	NM_001287046	-	chr9	804	884	783	945	837	852	927	934	17.901	17.917	16.349	15.989	14.291	14.393	15.625	15.223	-0.179052	-0.104971	-0.700388	-0.154115	nc	nc	SH3-domain GRB2-like endophilin B2
TMEM115	11070	NM_007024	-	chr3	1169	1194	1108	1507	1358	1499	1270	1437	29.28	27.225	26.026	28.686	26.085	28.488	24.082	26.349	0.00164361	-0.104963	0.00101075	-0.163063	nc	nc	transmembrane protein 115
TMEM54	113452	NM_033504	-	chr1	32	22	16	17	19	21	10	16	1.265	0.792	0.593	0.511	0.576	0.63	0.299	0.463	-0.044642	-0.104931	NA	NA	na	na	transmembrane protein 54
ACP5	54	NM_001111036	-	chr19	45	43	37	30	20	24	41	21	1.217	1.059	0.938	0.617	0.415	0.492	0.839	0.416	-0.186229	-0.104899	NA	-0.154115	na	nc	acid phosphatase 5, tartrate resistant
CSNK1G2	1455	NM_001319	+	chr19	1523	1765	1576	1978	1990	1792	1737	1998	32.278	34.053	31.324	31.859	32.345	28.817	27.87	31	-0.0458924	-0.104819	-0.0784957	-0.185524	nc	nc	casein kinase 1, gamma 2
ZNF446	55663	NM_017908	+	chr19	174	187	154	226	225	205	182	204	3.402	3.328	2.823	3.358	3.373	3.041	2.694	2.92	0.0110132	-0.104807	0.0087797	-0.110385	nc	nc	zinc finger protein 446
LIMD2	80774	NM_030576	-	chr17	1457	1690	1398	1861	1944	1900	1734	1760	100.359	105.969	90.304	97.417	102.69	99.299	90.421	88.748	0.0562845	-0.104699	0.101051	-0.180224	nc	nc	LIM domain containing 2
C12orf43	64897	NR_104409	-	chr12	598	663	666	780	813	778	723	747	6.176	6.233	6.451	6.122	6.439	6.097	5.653	5.648	0.028266	-0.104698	0.0355462	-0.146318	nc	nc	chromosome 12 open reading frame 43
ITPR1	3708	NM_002222	+	chr3	1369	1476	1254	1467	1446	1440	1632	1400	4.477	4.394	3.846	3.646	3.627	3.573	4.04	3.352	-0.126253	-0.104674	-0.347205	-0.142635	nc	nc	inositol 1,4,5-trisphosphate receptor, type 1
TELO2	9894	NM_016111	+	chr16	1370	1449	1328	1667	1658	1561	1494	1683	14.414	13.878	13.103	13.329	13.378	12.461	11.9	12.963	-0.0455469	-0.104635	-0.07793	-0.181474	nc	nc	telomere maintenance 2
TSNAXIP1	55815	NM_001288990	+	chr16	17	40	17	19	32	17	14	14	0.21	0.45	0.197	0.179	0.303	0.159	0.131	0.127	-0.0165484	-0.104627	NA	NA	na	na	translin-associated factor X interacting protein 1
ATG16L2	89849	NM_033388	+	chr11	108	131	91	79	107	94	96	104	1.536	1.696	1.214	0.854	1.167	1.014	1.033	1.083	-0.0865301	-0.104608	-0.119131	-0.117738	nc	nc	autophagy related 16-like 2
LAMC1	3915	NM_002293	+	chr1	5621	5823	5464	6122	5626	5590	6746	5890	30.782	29.028	28.061	25.478	23.627	23.227	27.967	23.613	-0.216886	-0.104597	-1.88401	-0.189243	nc	nc	laminin, gamma 1 (formerly LAMB2)
KCND1	3750	NM_004979	-	chrX	70	71	70	74	56	62	70	68	0.952	0.879	0.893	0.765	0.584	0.64	0.721	0.677	-0.163608	-0.104576	-0.364212	-0.117738	nc	nc	potassium channel, voltage gated Shal related subfamily D, member 1
SNRNP35	11066	NR_104103	+	chr12	458	499	484	623	576	575	552	562	8.753	8.681	8.674	9.048	8.442	8.338	7.986	7.863	-0.030262	-0.104575	-0.0356093	-0.137084	nc	nc	small nuclear ribonucleoprotein 35kDa (U11/U12)
MGST2	4258	NM_001204366	+	chr4	610	671	650	729	627	668	741	705	36.339	36.388	36.313	33.004	28.645	30.194	33.418	30.746	-0.192266	-0.104529	-0.7407	-0.141253	nc	nc	microsomal glutathione S-transferase 2
SSSCA1-AS1	254100	NR_038923	-	chr11	18	21	20	18	14	11	16	5	0.399	0.423	0.415	0.303	0.238	0.185	0.268	0.081	-0.0952507	-0.10446	NA	NA	na	na	SSSCA1 antisense RNA 1 (head to head)
TRMT61A	115708	NM_152307	+	chr14	349	352	303	444	420	443	341	429	10.61	9.742	8.639	10.258	9.792	10.219	7.848	9.548	0.0400485	-0.104421	0.0447322	-0.117792	nc	nc	tRNA methyltransferase 61A
STRIP2	57464	NM_020704	+	chr7	152	189	145	166	158	192	175	163	1.605	1.817	1.436	1.332	1.279	1.538	1.399	1.26	-0.0535871	-0.104413	-0.0577091	-0.108269	nc	nc	striatin interacting protein 2
TMEM126A	84233	NM_032273	+	chr11	786	812	861	955	983	1065	868	991	35.357	33.251	36.321	32.647	33.911	36.349	29.559	32.634	0.0508814	-0.104382	0.0787519	-0.147244	nc	nc	transmembrane protein 126A
LTBR	4055	NM_002342	+	chr12	32	43	28	17	12	17	27	14	0.647	0.792	0.531	0.261	0.186	0.261	0.413	0.207	-0.156536	-0.104291	NA	-0.197589	na	nc	lymphotoxin beta receptor (TNFR superfamily, member 3)
PCDHB9	56127	NM_019119	+	chr5	438	448	456	467	447	428	490	488	4.841	4.508	4.727	3.923	3.789	3.589	4.1	3.949	-0.18442	-0.104233	-0.543582	-0.128037	nc	nc	protocadherin beta 9
IGSF3	3321	NM_001542	-	chr1	1614	1892	1584	1969	1807	1795	1910	1951	11.712	12.498	10.779	10.858	10.056	9.883	10.493	10.364	-0.147379	-0.104115	-0.572127	-0.184598	nc	nc	immunoglobulin superfamily, member 3	chr1:117197543-117197606
WASH1	100287171	NM_182905	-	chr9	81	81	76	75	87	87	80	73	1.533	1.395	1.348	1.078	1.262	1.249	1.146	1.011	-0.0214177	-0.10405	-0.0180071	-0.115263	nc	nc	WAS protein family homolog 1
MFSD12	126321	NM_001287529	-	chr19	617	713	682	774	785	794	726	789	11.525	12.124	11.947	10.987	11.245	11.253	10.267	10.789	-0.0159242	-0.104015	-0.0166503	-0.142369	nc	nc	major facilitator superfamily domain containing 12
PPL	5493	NM_002705	-	chr16	98	112	94	105	96	105	105	101	0.492	0.512	0.442	0.4	0.369	0.4	0.399	0.371	-0.100048	-0.104011	-0.14047	-0.109716	nc	nc	periplakin
DNLZ	728489	NR_073565	-	chr9	438	491	391	558	569	503	480	529	15.447	15.763	12.931	14.955	15.389	13.459	12.815	13.657	-0.00406709	-0.103932	-0.00288785	-0.127569	nc	nc	DNL-type zinc finger
DPYSL4	10570	NM_006426	+	chr10	942	1083	962	1156	1176	1110	1094	1168	14.494	15.17	13.881	13.518	13.877	12.959	12.744	13.157	-0.048868	-0.103889	-0.077901	-0.16408	nc	nc	dihydropyrimidinase-like 4
ABCD2	225	NM_005164	-	chr12	505	545	589	566	555	548	664	523	6.009	5.903	6.572	5.118	5.064	4.947	5.981	4.556	-0.152905	-0.103884	-0.38722	-0.122787	nc	nc	ATP-binding cassette, sub-family D (ALD), member 2
RBP1	5947	NM_002899	-	chr3	1498	1727	1624	1910	1687	1758	1878	1824	66.704	70.005	67.816	64.635	57.609	59.395	63.308	59.459	-0.151745	-0.103822	-0.70638	-0.205178	nc	nc	retinol binding protein 1, cellular
DAK	26007	NM_015533	+	chr11	513	567	522	669	620	600	612	618	7.852	7.901	7.493	7.782	7.278	6.968	7.092	6.925	-0.0742108	-0.103812	-0.121164	-0.139117	nc	nc	triokinase/FMN cyclase
DCPS	28960	NM_014026	+	chr11	496	532	481	667	607	684	566	608	12.938	12.633	11.766	13.222	12.143	13.538	11.177	11.61	0.0391942	-0.103799	0.0481016	-0.135181	nc	nc	decapping enzyme, scavenger
LRRC46	90506	NM_033413	+	chr17	26	48	32	32	39	31	28	27	0.712	1.196	0.822	0.666	0.819	0.644	0.58	0.541	-0.0366164	-0.103792	NA	-0.151624	na	nc	leucine rich repeat containing 46
NCK2	8440	NM_003581	+	chr2	816	905	804	1109	1048	1021	909	1061	18.883	19.065	17.448	19.503	18.599	17.927	15.925	17.974	-0.00650286	-0.103694	-0.00638621	-0.141739	nc	nc	NCK adaptor protein 2
UNC119	9094	NM_005148	-	chr17	392	412	383	459	428	452	423	465	14.341	13.721	13.14	12.761	12.008	12.546	11.715	12.453	-0.0776486	-0.103659	-0.115873	-0.127648	nc	nc	unc-119 lipid binding chaperone
IGFBP5	3488	NM_000599	-	chr2	276	307	286	180	231	220	262	167	8.914	9.026	8.662	4.418	5.721	5.391	6.406	3.948	-0.100573	-0.103615	-0.18214	-0.148336	nc	nc	insulin-like growth factor binding protein 5
LINC01004	100216546	NR_039981	-	chr7	88	104	88	68	80	60	91	78	0.247	0.266	0.232	0.145	0.172	0.128	0.193	0.16	-0.171466	-0.103548	-0.411237	-0.117176	nc	nc	long intergenic non-protein coding RNA 1004
GALE	2582	NM_000403	-	chr1	706	699	648	837	766	760	772	799	17.835	16.075	15.352	16.069	14.84	14.568	14.765	14.777	-0.0975067	-0.103511	-0.191615	-0.140591	nc	nc	UDP-galactose-4-epimerase
TMEM44-AS1	100507297	NR_047575	+	chr3	153	117	91	132	150	140	133	113	3.169	2.206	1.768	2.078	2.383	2.2	2.086	1.713	0.0113046	-0.103508	0.00900229	-0.110646	nc	nc	TMEM44 antisense RNA 1
TMEM55A	55529	NM_018710	-	chr8	180	216	185	254	189	246	201	237	6.151	6.719	5.929	6.596	4.953	6.378	5.2	5.929	-0.0793875	-0.103504	-0.100046	-0.109616	nc	nc	transmembrane protein 55A
BICD1	636	NM_001714	+	chr12	583	633	606	849	684	672	690	751	5.267	5.205	5.134	5.828	4.739	4.606	4.719	4.966	-0.133829	-0.103401	-0.324807	-0.137067	nc	nc	bicaudal D homolog 1 (Drosophila)	chr12:32486172-32486263
DPY19L1P1	100129460	NR_036680	-	chr7	213	199	193	242	234	222	229	218	2.964	2.521	2.518	2.559	2.497	2.344	2.412	2.221	-0.0576336	-0.103395	-0.0666303	-0.10995	nc	nc	DPY19L1 pseudogene 1
BRF1	2972	NM_001242787	-	chr14	1960	1984	1797	2326	2408	2220	2198	2221	30.694	28.284	26.391	27.682	28.919	26.378	26.058	25.462	-0.00128839	-0.103343	-0.00087023	-0.193556	nc	nc	BRF1, RNA polymerase III transcription initiation factor 90 kDa subunit
QDPR	5860	NM_000320	-	chr4	1208	1315	1205	1605	1357	1357	1317	1585	43.472	43.079	40.666	43.894	37.45	37.052	35.88	41.756	-0.147361	-0.103335	-0.572771	-0.153308	nc	nc	quinoid dihydropteridine reductase
SLC27A1	376497	NM_198580	+	chr19	52	53	49	43	34	41	41	48	0.709	0.657	0.626	0.445	0.355	0.424	0.423	0.479	-0.150034	-0.103224	NA	-0.130041	na	nc	solute carrier family 27 (fatty acid transporter), member 1
IKBKG	8517	NM_001099856	+	chrX	734	856	759	1003	1038	963	871	950	13.261	14.079	12.86	13.771	14.382	13.201	11.913	12.565	0.0493841	-0.103183	0.0747175	-0.147014	nc	nc	inhibitor of kappa light polypeptide gene enhancer in B-cells, kinase gamma
ACOX2	8309	NM_003500	-	chr3	23	15	31	18	10	17	18	7	0.297	0.177	0.376	0.177	0.099	0.167	0.176	0.066	-0.100095	-0.103087	NA	NA	na	na	acyl-CoA oxidase 2, branched chain
ZNF771	51333	NM_001142305	+	chr16	440	450	407	501	551	527	475	497	12.199	11.358	10.582	10.556	11.716	11.086	9.97	10.088	0.0455394	-0.103066	0.0567225	-0.128373	nc	nc	zinc finger protein 771
MYLK3	91807	NM_182493	-	chr16	40	44	38	43	26	35	39	33	0.43	0.431	0.383	0.351	0.214	0.286	0.317	0.26	-0.142948	-0.103039	NA	-0.135983	na	nc	myosin light chain kinase 3
PRRT3	285368	NM_207351	-	chr3	211	240	175	230	214	206	217	233	1.894	1.962	1.473	1.569	1.473	1.403	1.475	1.531	-0.132408	-0.103037	-0.223222	-0.107446	nc	nc	proline-rich transmembrane protein 3
UHRF1	29128	NM_001290050	+	chr19	3370	3680	3065	4262	4388	4173	3754	4107	37.437	37.215	31.93	35.981	37.383	35.173	31.571	33.4	0.0481609	-0.102979	0.0877913	-0.18699	nc	nc	ubiquitin-like with PHD and ring finger domains 1
FTX	100302692	NR_028379	-	chrX	54	59	45	53	40	41	46	51	0.606	0.603	0.474	0.452	0.344	0.349	0.391	0.419	-0.157461	-0.102958	-0.38422	-0.127319	nc	nc	FTX transcript, XIST regulator (non-protein coding)
ASXL1	171023	NM_015338	+	chr20	2843	3335	3009	3838	3461	3532	3357	3775	16.255	17.359	16.134	16.677	15.176	15.323	14.531	15.801	-0.084902	-0.1029	-0.258951	-0.208964	nc	nc	additional sex combs like transcriptional regulator 1
RBM23	55147	NM_018107	-	chr14	1106	1194	1080	1345	1257	1247	1285	1300	22.998	22.602	21.061	21.255	20.045	19.674	20.229	19.789	-0.0995765	-0.102898	-0.25241	-0.174287	nc	nc	RNA binding motif protein 23
ORAI2	80228	NM_032831	+	chr7	1026	1056	934	1376	1178	1184	1143	1239	35.474	33.237	30.284	36.156	31.235	31.061	29.918	31.361	-0.0729234	-0.102864	-0.126916	-0.142173	nc	nc	ORAI calcium release-activated calcium modulator 2
BRD1	23774	NM_014577	-	chr22	809	901	763	1014	958	1054	920	978	6.735	6.829	5.957	6.416	6.117	6.658	5.799	5.961	0.00657644	-0.102864	0.00620329	-0.145704	nc	nc	bromodomain containing 1	chr22:50171668-50171751
CA5BP1	340591	NR_026551	+	chrX	379	378	351	432	484	471	412	418	10.085	9.157	8.759	8.736	9.877	9.509	8.3	8.143	0.0803279	-0.102849	0.120996	-0.124117	nc	nc	carbonic anhydrase VB pseudogene 1
BMP1	649	NR_033403	+	chr8	839	952	764	760	826	814	936	858	5.745	5.934	4.906	3.955	4.337	4.229	4.852	4.301	-0.159856	-0.102806	-0.382588	-0.119325	nc	nc	bone morphogenetic protein 1
CCDC74A	90557	NM_001258304	+	chr2	358	395	314	373	478	400	418	352	8.395	8.432	6.905	6.647	8.596	7.117	7.42	6.042	0.0546054	-0.102768	0.0644733	-0.11443	nc	nc	coiled-coil domain containing 74A
UAP1L1	91373	NM_207309	+	chr9	232	282	234	250	250	261	264	266	4.027	4.455	3.809	3.297	3.327	3.437	3.469	3.38	-0.105628	-0.102764	-0.159547	-0.109786	nc	nc	UDP-N-acetylglucosamine pyrophosphorylase 1 like 1
C16orf47	388289	NM_207385	-	chr16	33	53	42	47	31	31	48	26	2.171	3.174	2.592	2.35	1.564	1.548	2.391	1.252	-0.157395	-0.102764	NA	-0.139117	na	nc	chromosome 16 open reading frame 47
SPOCK2	9806	NM_014767	-	chr10	131	116	106	131	103	110	128	119	2.718	2.191	2.062	2.065	1.639	1.731	2.01	1.807	-0.177006	-0.102749	-0.393335	-0.105964	nc	nc	sparc/osteonectin, cwcv and kazal-like domains proteoglycan (testican) 2
ADCK5	203054	NM_174922	+	chr8	113	152	112	119	125	119	152	95	1.715	2.1	1.594	1.372	1.455	1.37	1.746	1.055	-0.103437	-0.102597	-0.148444	-0.109186	nc	nc	aarF domain containing kinase 5
ALDH6A1	4329	NM_001278593	-	chr14	358	403	370	471	409	398	433	430	6.035	6.185	5.849	6.034	5.288	5.091	5.526	5.307	-0.137462	-0.102585	-0.300063	-0.127329	nc	nc	aldehyde dehydrogenase 6 family, member A1
METTL23	124512	NR_038193	+	chr17	747	825	818	940	850	898	926	891	24.884	25.018	25.554	23.797	21.715	22.697	23.353	21.729	-0.108122	-0.102529	-0.259664	-0.151624	nc	nc	methyltransferase like 23
VPS16	64601	NM_080413	+	chr20	2108	2088	1960	2466	2367	2269	2320	2411	26.703	24.078	23.284	23.74	22.995	21.808	22.249	22.359	-0.0839887	-0.102528	-0.203833	-0.194158	nc	nc	vacuolar protein sorting 16 homolog (S. cerevisiae)
CYTH2	9266	NM_017457	+	chr19	1244	1336	1207	1380	1302	1387	1420	1412	27.351	26.74	24.887	23.059	21.954	23.138	23.636	22.727	-0.123441	-0.102524	-0.35817	-0.163063	nc	nc	cytohesin 2
CYBA	1535	NM_000101	-	chr16	467	453	487	449	417	398	533	468	21.007	18.55	20.544	15.349	14.385	13.584	18.151	15.412	-0.272559	-0.102481	-1.21488	-0.117176	nc	nc	cytochrome b-245, alpha polypeptide
PHLDB1	23187	NM_001144758	+	chr11	553	681	581	799	634	580	669	743	3.538	3.966	3.486	3.885	3.111	2.816	3.24	3.48	-0.231138	-0.102443	-1.02904	-0.135181	nc	nc	pleckstrin homology-like domain, family B, member 1
CTSB	1508	NM_147781	-	chr8	1564	1753	1650	1537	1812	1814	1833	1724	40.557	41.381	40.125	30.29	36.035	35.691	35.984	32.728	-0.0425295	-0.102407	-0.0554595	-0.136186	nc	nc	cathepsin B
CPSF1	29894	NM_013291	-	chr8	3402	3735	3295	4211	4230	3996	3785	4252	20.772	20.76	18.867	19.54	19.807	18.512	17.496	19.006	-0.0277801	-0.102401	-0.0473213	-0.208389	nc	nc	cleavage and polyadenylation specific factor 1, 160kDa
VAX2	25806	NM_012476	+	chr2	106	125	88	135	123	133	108	121	3.212	3.448	2.5	3.108	2.858	3.057	2.477	2.684	-0.0108837	-0.10235	-0.00851004	-0.105964	nc	nc	ventral anterior homeobox 2
TAOK2	9344	NM_004783	+	chr16	1654	1853	1684	2017	1991	1949	1931	2026	13.888	14.164	13.261	12.871	12.821	12.417	12.275	12.454	-0.0635647	-0.102307	-0.137117	-0.200661	nc	nc	TAO kinase 2
PLTP	5360	NM_001242920	-	chr20	1379	1625	1440	1669	1341	1395	1672	1679	30.472	32.688	29.84	28.027	22.725	23.388	27.97	27.16	-0.310028	-0.102303	-3.42074	-0.176661	nc	nc	phospholipid transfer protein
GPR125	166647	NM_145290	-	chr4	2814	3221	3232	4194	3855	4086	3547	3797	18.767	19.555	20.214	21.257	19.717	20.676	17.908	18.538	0.0404438	-0.102299	0.0709549	-0.193556	nc	nc	adhesion G protein-coupled receptor A3	chr4:22419037-22419134
SLC2A11	66035	NR_104247	+	chr22	98	117	112	85	87	92	117	87	0.903	0.982	0.968	0.596	0.615	0.644	0.817	0.587	-0.159911	-0.102282	-0.331046	-0.111015	nc	nc	solute carrier family 2 (facilitated glucose transporter), member 11
B4GALT1-AS1	101929639	NR_108110	+	chr9	45	61	36	61	52	56	45	46	1.473	1.818	1.105	1.518	1.305	1.391	1.115	1.102	-0.0294448	-0.102211	-0.0307089	-0.128373	nc	nc	B4GALT1 antisense RNA 1
REEP6	92840	NM_138393	+	chr19	30	41	37	46	53	35	38	27	1.43	1.779	1.654	1.666	1.937	1.266	1.371	0.942	-0.000276548	-0.102191	NA	-0.138816	na	nc	receptor accessory protein 6
CCT6P3	643180	NR_033416	+	chr7	58	58	61	73	59	61	62	57	0.684	0.622	0.674	0.654	0.533	0.546	0.553	0.492	-0.0859362	-0.102174	-0.120724	-0.116955	nc	nc	chaperonin containing TCP1, subunit 6 (zeta) pseudogene 3
FUT4	2526	NM_002033	+	chr11	66	80	45	80	65	46	58	69	1.096	1.209	0.701	1.009	0.828	0.58	0.729	0.839	-0.140323	-0.102165	-0.289045	-0.119325	nc	nc	fucosyltransferase 4 (alpha (1,3) fucosyltransferase, myeloid-specific)
CHKB	1120	NM_005198	-	chr22	300	352	304	297	326	299	377	288	6.679	7.134	6.347	5.025	5.566	5.051	6.354	4.694	-0.133781	-0.102145	-0.238807	-0.107246	nc	nc	choline kinase beta
LOC100128361	100128361	NR_036505	+	chr9	99	93	96	93	106	114	101	90	1.053	0.901	0.958	0.752	0.865	0.92	0.814	0.701	-0.000423749	-0.102113	-0.000235602	-0.107719	nc	nc	uncharacterized LOC100128361
MSTO2P	100129405	NR_024117	+	chr1	841	951	870	1022	977	1077	1000	1014	9.962	10.255	9.664	9.2	8.875	9.679	8.967	8.793	-0.0366195	-0.102095	-0.0521403	-0.154115	nc	nc	misato family member 2, pseudogene
LOC101927204	101927204	NR_110184	-	chr11	57	53	62	72	67	67	45	69	0.671	0.568	0.685	0.644	0.605	0.599	0.401	0.595	-0.0215208	-0.102081	-0.0186101	-0.120215	nc	nc	uncharacterized LOC101927204
PURB	5814	NM_033224	-	chr7	403	357	314	480	462	443	419	410	11.352	9.154	8.295	10.275	9.98	9.468	8.935	8.455	0.015367	-0.101942	0.013132	-0.114121	nc	nc	purine-rich element binding protein B
SPHK1	8877	NM_182965	+	chr17	241	271	221	226	279	214	297	204	4.511	4.618	3.88	3.215	4.005	3.039	4.209	2.796	-0.0940069	-0.101892	-0.126916	-0.103897	nc	nc	sphingosine kinase 1
GOLGB1	2804	NM_004487	-	chr3	1640	1881	1734	2003	1834	1871	2115	1861	4.435	4.631	4.398	4.117	3.804	3.839	4.33	3.685	-0.150976	-0.101875	-0.693946	-0.170731	nc	nc	golgin B1
MAD1L1	8379	NM_003550	-	chr7	697	829	720	924	907	922	812	912	8.547	9.254	8.28	8.611	8.529	8.578	7.538	8.187	0.00754513	-0.101835	0.00751815	-0.140591	nc	nc	MAD1 mitotic arrest deficient-like 1 (yeast)
TMCC2	9911	NM_014858	+	chr1	523	569	494	684	664	559	560	666	6.495	6.432	5.753	6.455	6.323	5.267	5.265	6.054	-0.0662988	-0.101825	-0.0944977	-0.128373	nc	nc	transmembrane and coiled-coil domain family 2
AGFG2	3268	NM_006076	+	chr7	155	226	173	206	152	152	212	184	2.835	3.763	2.968	2.864	2.132	2.11	2.936	2.464	-0.277828	-0.10173	-1.06677	-0.103949	nc	nc	ArfGAP with FG repeats 2
LOC730202	730202	NR_122121	-	chr14	15	21	31	30	20	25	15	18	0.584	0.745	1.132	0.888	0.597	0.739	0.442	0.513	-0.0451	-0.101719	NA	-0.186572	na	nc	uncharacterized LOC730202
SPRYD4	283377	NM_207344	+	chr12	112	117	91	113	95	116	116	103	4.747	4.515	3.617	3.64	3.088	3.731	3.722	3.196	-0.104806	-0.101645	-0.153472	-0.105231	nc	nc	SPRY domain containing 4
CENPP	401541	NM_001012267	+	chr9	137	189	173	188	194	181	188	170	4.18	5.249	4.949	4.359	4.539	4.19	4.342	3.797	-0.0403015	-0.101587	-0.0408994	-0.103684	nc	nc	centromere protein P
NEIL2	252969	NM_001135746	+	chr8	468	537	448	428	568	573	585	417	12.391	12.943	11.124	8.612	11.533	11.511	11.726	8.083	0.0449966	-0.101453	0.0499124	-0.106122	nc	nc	nei-like DNA glycosylase 2
LOC642852	642852	NR_026943	+	chr21	1184	1344	1211	1322	1370	1388	1477	1291	4.371	4.517	4.192	3.709	3.879	3.888	4.128	3.489	-0.067349	-0.101441	-0.121733	-0.140591	nc	nc	uncharacterized LOC642852
PLAUR	5329	NM_001005376	-	chr19	227	208	222	294	252	259	238	265	7.097	5.92	6.509	6.985	6.042	6.144	5.633	6.065	-0.0584169	-0.101423	-0.0685579	-0.107246	nc	nc	plasminogen activator, urokinase receptor
CSPG4	1464	NM_001897	-	chr15	681	787	620	521	581	522	718	451	2.585	2.719	2.207	1.503	1.691	1.503	2.063	1.253	-0.145662	-0.101388	-0.298752	-0.130041	nc	nc	chondroitin sulfate proteoglycan 4
RTN1	6252	NM_021136	-	chr14	814	969	881	926	841	848	1011	949	9.237	10.009	9.375	7.985	7.318	7.301	8.685	7.883	-0.23375	-0.101374	-1.19813	-0.138481	nc	nc	reticulon 1
NDE1	54820	NM_001143979	+	chr16	840	925	850	1048	1007	1031	962	1040	22.042	22.096	20.917	20.899	20.264	20.527	19.11	19.978	-0.0382312	-0.101276	-0.0567225	-0.151845	nc	nc	nudE neurodevelopment protein 1
MAMDC4	158056	NM_206920	+	chr9	127	126	92	59	80	70	116	71	0.984	0.889	0.668	0.347	0.475	0.411	0.68	0.403	-0.177853	-0.101264	-0.488999	-0.127319	nc	nc	MAM domain containing 4
CREB3L4	148327	NR_045658	+	chr1	327	390	395	381	370	379	437	364	5.509	5.981	6.241	4.878	4.78	4.845	5.574	4.489	-0.138139	-0.101247	-0.276715	-0.11254	nc	nc	cAMP responsive element binding protein 3-like 4
CTDSP2	10106	NM_005730	-	chr12	822	842	834	1097	930	898	949	1009	26.645	24.845	25.352	27.023	23.118	22.085	23.288	23.943	-0.141944	-0.101237	-0.440896	-0.145396	nc	nc	CTD (carboxy-terminal domain, RNA polymerase II, polypeptide A) small phosphatase 2
COL3A1	1281	NM_000090	+	chr2	13075	14270	13314	19358	15761	15757	14410	18183	78.581	78.072	75.039	88.415	72.643	71.853	65.564	80	-0.104748	-0.101193	-0.316484	-0.148916	nc	nc	collagen, type III, alpha 1
RPSAP58	388524	NR_003662	+	chr19	352	189	274	170	187	184	163	198	6.752	3.3	4.929	2.478	2.751	2.678	2.367	2.78	-0.0887865	-0.101116	-0.199095	-0.175147	nc	nc	ribosomal protein SA pseudogene 58
HMCN1	83872	NM_031935	+	chr1	308	318	302	351	313	280	377	308	0.482	0.453	0.443	0.417	0.376	0.332	0.446	0.353	-0.2112	-0.101056	-0.645903	-0.111683	nc	nc	hemicentin 1
KLF16	83855	NM_031918	-	chr19	238	301	243	346	355	332	265	332	8.294	9.549	7.941	9.163	9.487	8.778	6.991	8.47	0.0603828	-0.100991	0.0731262	-0.107316	nc	nc	Kruppel-like factor 16
LLGL1	3996	NM_004140	+	chr17	2015	1959	1790	2491	2275	2213	2149	2363	16.681	14.763	13.897	15.672	14.444	13.901	13.468	14.321	-0.0654546	-0.100987	-0.125154	-0.158885	nc	nc	lethal giant larvae homolog 1 (Drosophila)
CDC42EP4	23580	NM_012121	-	chr17	770	883	788	1110	914	799	904	1022	19.016	19.852	18.25	20.833	17.311	14.972	16.902	18.477	-0.193982	-0.100922	-0.737115	-0.138866	nc	nc	CDC42 effector protein (Rho GTPase binding) 4
HOXA9	3205	NM_152739	-	chr7	88	100	104	104	95	99	94	106	2.842	2.94	3.15	2.553	2.353	2.426	2.298	2.506	-0.100859	-0.100881	-0.142405	-0.103949	nc	nc	homeobox A9
SHISA4	149345	NR_030775	+	chr1	237	314	300	331	294	300	318	313	4.559	5.499	5.412	4.839	4.337	4.379	4.631	4.408	-0.126505	-0.100853	-0.222338	-0.110839	nc	nc	shisa family member 4
DMTN	2039	NM_001114139	+	chr8	327	335	286	409	322	382	361	366	8.031	7.49	6.587	7.634	6.065	7.118	6.712	6.58	-0.0976179	-0.100835	-0.150072	-0.114734	nc	nc	dematin actin binding protein
MSTO1	55154	NR_046295	+	chr1	846	953	873	1024	978	1078	1003	1020	9.285	9.521	8.985	8.541	8.232	8.977	8.334	8.195	-0.0394677	-0.100797	-0.0568768	-0.151624	nc	nc	misato 1, mitochondrial distribution and morphology regulator
ZNF598	90850	NM_178167	-	chr16	2092	2431	2114	2852	2980	2807	2412	2776	20.381	21.56	19.314	21.115	22.264	20.749	17.789	19.798	0.0804142	-0.100737	0.192709	-0.171125	nc	nc	zinc finger protein 598
C5orf24	134553	NM_152409	+	chr5	732	763	648	768	819	770	779	808	34.147	32.402	28.348	27.227	29.3	27.254	27.511	27.593	-0.0605845	-0.100714	-0.0877742	-0.130343	nc	nc	chromosome 5 open reading frame 24
HEG1	57493	NM_020733	-	chr3	379	441	428	370	439	486	496	367	2.418	2.561	2.561	1.794	2.148	2.352	2.396	1.714	-0.0117352	-0.100705	-0.00988603	-0.105231	nc	nc	heart development protein with EGF-like domains 1
PXN-AS1	100506649	NR_038924	+	chr12	238	246	264	285	251	310	293	258	8.25	7.763	8.582	7.508	6.673	8.154	7.689	6.547	-0.0531053	-0.100661	-0.0607332	-0.108269	nc	nc	PXN antisense RNA 1
SCN5A	6331	NM_198056	-	chr3	31	33	29	21	21	18	25	18	0.136	0.131	0.119	0.07	0.07	0.06	0.083	0.058	-0.116873	-0.10065	NA	-0.163063	na	nc	sodium channel, voltage gated, type V alpha subunit
PXMP2	5827	NM_018663	+	chr12	545	625	553	675	723	634	584	717	24.516	25.593	23.328	23.075	24.942	21.639	19.888	23.611	-0.0162515	-0.100633	-0.0156677	-0.127946	nc	nc	peroxisomal membrane protein 2, 22kDa
FBXW4	6468	NM_022039	-	chr10	468	525	481	486	527	562	542	521	9.991	10.203	9.63	7.885	8.628	9.103	8.759	8.142	-0.0401319	-0.100622	-0.0462277	-0.119612	nc	nc	F-box and WD repeat domain containing 4
MIR6890	102465536	NR_106950	-	chr3	43	51	54	69	44	59	39	60	18.645	20.131	21.958	22.737	14.631	19.411	12.802	19.046	-0.077758	-0.100618	-0.109298	-0.123317	nc	nc	microRNA 6890
GTPBP1	9567	NM_004286	+	chr22	591	666	553	761	694	720	652	742	7.777	7.978	6.824	7.61	7.004	7.189	6.495	7.148	-0.0471468	-0.100602	-0.0640769	-0.130041	nc	nc	GTP binding protein 1
SNORD55	26811	NR_000015	+	chr1	88	99	63	80	80	83	82	79	31.454	32.213	21.117	21.731	21.929	22.51	22.189	20.671	-0.0802885	-0.100551	-0.106001	-0.110646	nc	nc	small nucleolar RNA, C/D box 55
HIP1R	9026	NM_003959	+	chr12	312	362	316	412	335	323	349	404	2.573	2.718	2.444	2.582	2.119	2.021	2.179	2.439	-0.20296	-0.100394	-0.617578	-0.115346	nc	nc	huntingtin interacting protein 1 related
ZNF385D	79750	NM_024697	-	chr3	45	64	60	101	58	53	63	62	1.002	1.297	1.253	1.709	0.99	0.895	1.062	1.011	-0.136232	-0.100394	-0.272408	-0.117738	nc	nc	zinc finger protein 385D
TCEB2	6923	NM_207013	-	chr16	1801	2059	1970	2602	2499	2382	2075	2521	98.017	102.01	100.546	107.619	104.302	98.362	85.493	100.441	0.0156618	-0.100387	0.0190392	-0.151698	nc	nc	transcription elongation factor B (SIII), polypeptide 2 (18kDa, elongin B)
KIF26A	26153	NM_015656	+	chr14	5955	6739	5348	6189	8052	7617	7006	6289	27.883	28.724	23.483	22.023	28.913	27.06	24.834	21.557	0.136278	-0.100377	0.409221	-0.140591	nc	nc	kinesin family member 26A
CBS	875	NM_001178009	-	chr21	3942	4124	3771	4722	4547	4631	4317	4799	62.963	59.963	56.484	57.317	55.696	56.122	52.2	56.113	-0.0470895	-0.100359	-0.102551	-0.208613	nc	nc	cystathionine-beta-synthase
C9orf142	286257	NM_183241	+	chr9	743	845	732	956	1012	1021	880	907	31.955	33.083	29.524	31.247	33.379	33.317	28.652	28.557	0.0945151	-0.10024	0.199354	-0.140591	nc	nc	chromosome 9 open reading frame 142
ENDOD1	23052	NM_015036	+	chr11	146	150	125	126	139	157	154	127	2.569	2.403	2.063	1.685	1.876	2.096	2.052	1.636	-0.0464147	-0.100213	-0.0477971	-0.10138	nc	nc	endonuclease domain containing 1
CRMP1	1400	NM_001288661	-	chr4	2957	3255	2993	4308	3526	3469	3293	4056	45.658	45.753	43.339	50.552	41.753	40.641	38.493	45.848	-0.122743	-0.100182	-0.412767	-0.145589	nc	nc	collapsin response mediator protein 1
LIMS2	55679	NM_001161404	-	chr2	65	61	54	94	53	56	59	71	1.701	1.453	1.325	1.869	1.063	1.112	1.169	1.36	-0.163838	-0.100155	-0.382588	-0.114121	nc	nc	LIM and senescent cell antigen-like domains 2
CRELD1	78987	NM_015513	+	chr3	361	382	357	374	336	326	408	388	7.56	7.283	7.011	5.952	5.396	5.18	6.469	5.948	-0.247852	-0.100096	-0.966238	-0.114546	nc	nc	cysteine-rich with EGF-like domains 1
RCCD1	91433	NM_001017919	+	chr15	446	428	414	538	515	523	516	471	10.43	9.112	9.08	9.562	9.237	9.28	9.136	8.064	-0.0106113	-0.0999797	-0.0097978	-0.120375	nc	nc	RCC1 domain containing 1
KEAP1	9817	NM_203500	-	chr19	2182	2443	2263	2718	2811	2743	2588	2701	30.781	31.372	29.938	29.139	30.41	29.359	27.638	27.893	0.00888858	-0.0999706	0.0116318	-0.214232	nc	nc	kelch-like ECH-associated protein 1
SLC35F2	54733	NM_017515	-	chr11	363	410	363	484	538	485	428	446	8.535	8.775	8.004	8.648	9.7	8.652	7.618	7.676	0.103987	-0.0999403	0.181249	-0.12021	nc	nc	solute carrier family 35, member F2
CUEDC1	404093	NR_073495	-	chr17	458	501	438	603	598	591	515	567	3.086	3.073	2.767	3.087	3.09	3.021	2.627	2.796	0.041032	-0.0998414	0.0517695	-0.125414	nc	nc	CUE domain containing 1
EZH1	2145	NM_001991	-	chr17	157	186	186	223	192	207	217	177	1.851	1.996	2.056	1.998	1.736	1.851	1.936	1.527	-0.0655806	-0.0998346	-0.0776801	-0.101235	nc	nc	enhancer of zeste 1 polycomb repressive complex 2 subunit
TLX2	3196	NM_016170	+	chr2	4163	4430	3827	3582	5533	5355	4688	3416	128.785	124.756	111.026	84.213	131.268	125.694	109.792	77.362	0.1182	-0.0997924	0.180977	-0.103069	nc	nc	T-cell leukemia homeobox 2
KIAA0907	22889	NM_014949	-	chr1	1189	1219	1156	1310	1424	1447	1376	1300	17.046	15.909	15.542	14.272	15.656	15.74	14.934	13.643	0.0275087	-0.0997842	0.0375253	-0.149202	nc	nc	KIAA0907
SLC9A3R1	9368	NM_004252	+	chr17	1483	1615	1408	1916	1710	1676	1689	1827	36.421	36.106	32.428	35.76	32.206	31.231	31.402	32.847	-0.103922	-0.0997718	-0.284083	-0.165717	nc	nc	solute carrier family 9, subfamily A (NHE3, cation proton antiporter 3), member 3 regulator 1
RNF213	57674	NM_001256071	+	chr17	1343	1399	1145	1444	1206	1173	1501	1416	2.274	2.156	1.818	1.858	1.566	1.507	1.924	1.755	-0.297015	-0.0997531	-2.34171	-0.138816	nc	nc	ring finger protein 213
ARSA	410	NM_001085426	-	chr22	130	132	106	111	82	96	147	93	2.247	2.077	1.718	1.458	1.087	1.259	1.924	1.177	-0.262072	-0.0996791	-0.943458	-0.104018	nc	nc	arylsulfatase A
USF1	7391	NM_007122	-	chr1	1458	1511	1551	1829	1795	1765	1738	1751	41.333	38.995	41.235	39.405	39.025	37.965	37.301	36.34	-0.0300811	-0.0996644	-0.0482816	-0.186358	nc	nc	upstream transcription factor 1
SYTL1	84958	NM_032872	+	chr1	90	92	88	62	50	47	105	49	1.44	1.34	1.321	0.754	0.614	0.571	1.272	0.574	-0.28974	-0.0996485	-1.40061	-0.120771	nc	nc	synaptotagmin-like 1
C14orf79	122616	NM_174891	+	chr14	110	143	121	139	123	128	140	124	2.975	3.521	3.069	2.857	2.551	2.627	2.866	2.455	-0.113584	-0.0996392	-0.170989	-0.100568	nc	nc	chromosome 14 open reading frame 79
FAS	355	NR_028034	+	chr10	123	113	102	73	82	68	129	66	1.368	1.144	1.064	0.617	0.699	0.574	1.086	0.537	-0.216084	-0.0996176	-0.663402	-0.117745	nc	nc	Fas cell surface death receptor
ALDH7A1	501	NM_001202404	-	chr5	961	1024	1066	1070	1035	1099	1150	1110	16.845	16.339	17.523	14.253	13.913	14.616	15.26	14.243	-0.126669	-0.0994287	-0.331893	-0.139952	nc	nc	aldehyde dehydrogenase 7 family, member A1
SPARC	6678	NM_003118	-	chr5	2095	2434	2205	2563	2377	2237	2630	2486	60.76	64.261	59.972	56.49	52.869	49.226	57.745	52.782	-0.186708	-0.0994168	-1.17579	-0.189921	nc	nc	secreted protein, acidic, cysteine-rich (osteonectin)
TRPV2	51393	NM_016113	+	chr17	87	95	76	75	53	38	100	61	1.003	0.997	0.821	0.657	0.468	0.332	0.873	0.515	-0.329625	-0.0994107	-1.9206	-0.111372	nc	nc	transient receptor potential cation channel, subfamily V, member 2
MRPS12	6183	NM_033362	+	chr19	873	936	793	1211	1139	1108	1023	1045	55.374	54.046	47.17	58.375	55.405	53.324	49.124	48.524	0.0354339	-0.099391	0.0450171	-0.135181	nc	nc	mitochondrial ribosomal protein S12
C19orf66	55337	NM_018381	+	chr19	28	34	22	22	19	14	16	23	0.845	0.935	0.623	0.505	0.44	0.321	0.366	0.508	-0.12448	-0.0993628	NA	-0.166523	na	nc	chromosome 19 open reading frame 66
TAF6	6878	NM_001190415	-	chr7	3509	3853	3549	4456	4500	4550	4020	4442	43.27	43.251	41.04	41.758	42.555	42.57	37.527	40.098	0.0345511	-0.0993319	0.0719855	-0.219994	nc	nc	TAF6 RNA polymerase II, TATA box binding protein (TBP)-associated factor, 80kDa
ZNF579	163033	NM_152600	-	chr19	402	508	397	574	579	561	489	523	6.295	7.242	5.83	6.831	6.954	6.666	5.797	5.996	0.0614835	-0.0993229	0.0819362	-0.117738	nc	nc	zinc finger protein 579
MIR3653	100500833	NR_037426	-	chr22	26	29	25	44	32	39	25	24	6.252	6.348	5.637	8.04	5.901	7.115	4.551	4.225	0.00163611	-0.0993222	NA	-0.143726	na	nc	microRNA 3653
FLYWCH1	84256	NM_032296	+	chr16	461	538	422	577	523	530	537	544	5.677	6.031	4.873	5.4	4.939	4.952	5.006	4.904	-0.0910999	-0.0992808	-0.150514	-0.120375	nc	nc	FLYWCH-type zinc finger 1
CEP250	11190	NM_007186	+	chr20	1301	1476	1284	1788	1659	1464	1507	1687	4.695	4.849	4.346	4.904	4.592	4.009	4.117	4.457	-0.0831449	-0.0992164	-0.167944	-0.150467	nc	nc	centrosomal protein 250kDa
PMPCA	23203	NM_015160	+	chr9	1725	1880	1896	2194	2225	2109	2074	2161	28.914	28.686	29.803	27.948	28.601	26.822	26.318	26.517	-0.0245338	-0.0991914	-0.0384947	-0.199088	nc	nc	peptidase (mitochondrial processing) alpha
DBH	1621	NM_000787	+	chr9	4353	4884	4430	3631	3439	3455	4995	3616	62.102	63.429	59.269	39.367	37.626	37.399	53.948	37.766	-0.243642	-0.0991888	-0.76957	-0.105964	nc	nc	dopamine beta-hydroxylase (dopamine beta-monooxygenase)
ANKRD13D	338692	NR_030767	+	chr11	506	612	514	670	599	580	617	633	6.021	6.629	5.735	6.058	5.466	5.236	5.558	5.514	-0.125995	-0.0991828	-0.28155	-0.128717	nc	nc	ankyrin repeat domain 13 family, member D
CASC14	729177	NR_034143	-	chr6	13	15	14	20	8	4	9	7	0.15	0.157	0.151	0.175	0.071	0.035	0.079	0.059	-0.11902	-0.0991581	NA	NA	na	na	neuroblastoma associated transcript 1
FAM127A	8933	NM_001078171	+	chrX	802	1103	932	1345	1148	1129	1054	1199	62.026	77.656	67.596	79.052	68.089	66.25	61.711	67.884	-0.0504581	-0.0991402	-0.0682696	-0.125526	nc	nc	family with sequence similarity 127, member A
ARL4D	379	NM_001661	+	chr17	140	155	151	167	180	179	160	161	6.111	6.159	6.181	5.539	6.025	5.928	5.287	5.144	0.0148679	-0.099139	0.0116318	-0.100118	nc	nc	ADP-ribosylation factor-like 4D
RHOC	389	NM_001042678	-	chr1	1667	1779	1664	1764	1727	1621	2047	1724	75.76	73.6	70.919	60.925	60.191	55.896	70.428	57.358	-0.204464	-0.0990731	-1.04624	-0.138481	nc	nc	ras homolog family member C
COA3	28958	NM_001040431	-	chr17	805	891	831	1087	993	932	940	1033	66.331	66.834	64.214	68.068	62.749	58.268	58.637	62.312	-0.0871953	-0.0990272	-0.178442	-0.141023	nc	nc	cytochrome c oxidase assembly factor 3
MRPL41	64975	NM_032477	+	chr9	1417	1692	1456	2057	1932	1801	1798	1815	90.531	98.407	87.236	99.874	94.661	87.304	86.964	84.889	-0.016356	-0.0989324	-0.018565	-0.153182	nc	nc	mitochondrial ribosomal protein L41
DYNC1H1	1778	NM_001376	+	chr14	15615	17013	13784	19812	17013	16943	18248	18073	29.626	29.384	24.525	28.566	24.754	24.39	26.21	25.102	-0.140263	-0.09893	-0.56664	-0.179853	nc	nc	dynein, cytoplasmic 1, heavy chain 1
PTGFRN	5738	NM_020440	+	chr1	1675	1653	1493	1935	1702	1692	1843	1867	16.782	15.076	14.028	14.733	13.077	12.862	13.979	13.694	-0.165847	-0.0988884	-0.703749	-0.158885	nc	nc	prostaglandin F2 receptor inhibitor
ANKRD9	122416	NM_152326	-	chr14	321	329	319	370	374	396	357	366	8.9	8.304	8.294	7.796	7.952	8.33	7.493	7.429	-0.000160504	-0.0987961	-9.77467e-05	-0.113725	nc	nc	ankyrin repeat domain 9
F10	2159	NM_000504	+	chr13	106	105	95	98	85	63	100	105	1.911	1.723	1.606	1.343	1.175	0.862	1.365	1.386	-0.250243	-0.0987774	-0.861675	-0.101127	nc	nc	coagulation factor X
WBP1L	54838	NM_017787	+	chr10	400	443	347	467	389	427	471	422	10.282	10.366	8.365	9.123	7.668	8.328	9.165	7.941	-0.156802	-0.0987754	-0.367464	-0.11254	nc	nc	WW domain binding protein 1-like
SEZ6L2	26470	NM_001114100	-	chr16	329	400	303	320	348	292	368	356	3.581	3.963	3.093	2.647	2.905	2.412	3.032	2.837	-0.17359	-0.0987669	-0.39374	-0.103061	nc	nc	seizure related 6 homolog (mouse)-like 2
MED12L	116931	NM_053002	+	chr3	133	141	129	171	129	128	135	163	0.546	0.527	0.497	0.534	0.406	0.399	0.42	0.49	-0.184011	-0.0987499	-0.422753	-0.099574	nc	nc	mediator complex subunit 12-like
MYC	4609	NM_002467	+	chr8	873	920	894	1392	1086	1162	941	1244	16.916	16.229	16.246	20.499	16.138	17.084	13.804	17.647	-0.0358379	-0.0987033	-0.0432502	-0.115346	nc	nc	v-myc avian myelocytomatosis viral oncogene homolog
LRRC16A	55604	NM_017640	+	chr6	213	255	222	255	255	227	240	264	1.369	1.492	1.338	1.245	1.257	1.107	1.168	1.242	-0.107697	-0.0986936	-0.16503	-0.103069	nc	nc	leucine rich repeat containing 16A
TOR2A	27433	NM_001085347	-	chr9	198	199	200	190	201	219	222	194	5.421	4.96	5.136	3.954	4.221	4.55	4.602	3.889	-0.0657725	-0.0986844	-0.0773515	-0.0999169	nc	nc	torsin family 2, member A
ZFYVE1	53349	NM_001281734	-	chr14	480	511	491	511	448	529	546	539	5.539	5.368	5.314	4.482	3.965	4.632	4.77	4.554	-0.170649	-0.0986732	-0.460131	-0.120309	nc	nc	zinc finger, FYVE domain containing 1
NDUFV1	4723	NM_007103	+	chr11	2535	3080	2726	3404	3377	3320	3069	3384	48.065	53.162	48.471	49.049	49.104	47.762	44.053	46.971	-0.00674552	-0.0986598	-0.00857177	-0.1892	nc	nc	NADH dehydrogenase (ubiquinone) flavoprotein 1, 51kDa
RARA-AS1	101929693	NR_110861	-	chr17	33	31	35	38	33	27	34	23	0.488	0.417	0.485	0.427	0.374	0.303	0.38	0.249	-0.0816391	-0.0986127	NA	-0.138183	na	nc	RARA antisense RNA 1
SIX5	147912	NM_175875	-	chr19	438	533	403	558	523	500	494	549	5.219	5.781	4.503	5.052	4.779	4.52	4.456	4.788	-0.0836746	-0.0986022	-0.126869	-0.116155	nc	nc	SIX homeobox 5
ANKS6	203286	NM_173551	-	chr9	483	494	431	662	593	536	478	631	4.884	4.547	4.087	5.087	4.598	4.112	3.659	4.671	-0.0492152	-0.0985683	-0.0607432	-0.110206	nc	nc	ankyrin repeat and sterile alpha motif domain containing 6
TBC1D10B	26000	NM_015527	-	chr16	1626	1838	1622	2096	2095	2055	1868	2075	17.721	18.235	16.577	17.36	17.51	16.993	15.412	16.555	0.00970775	-0.0985365	0.0117397	-0.171035	nc	nc	TBC1 domain family, member 10B
MORN3	283385	NM_173855	-	chr12	40	45	28	36	34	19	34	29	1.463	1.499	0.961	1.001	0.954	0.527	0.942	0.777	-0.127891	-0.0985302	NA	-0.137047	na	nc	MORN repeat containing 3
ACOT2	10965	NR_046028	+	chr14	710	785	685	903	763	855	847	836	11.863	11.94	10.734	11.466	9.777	10.839	10.714	10.226	-0.103664	-0.098525	-0.214607	-0.138734	nc	nc	acyl-CoA thioesterase 2
OS9	10956	NM_001261422	+	chr12	3360	3797	3564	3965	3755	3737	4224	3876	52.806	54.323	52.527	47.356	45.257	44.561	50.256	44.594	-0.156393	-0.0984535	-0.897088	-0.191827	nc	nc	osteosarcoma amplified 9, endoplasmic reticulum lectin
FAM110A	83541	NM_001042353	+	chr20	85	107	76	118	105	93	99	94	2.532	2.901	2.123	2.671	2.398	2.102	2.232	2.05	-0.0654511	-0.0984425	-0.07721	-0.101235	nc	nc	family with sequence similarity 110, member A
DCLK2	166614	NR_036614	+	chr4	1023	1177	1094	1207	1395	1265	1320	1146	6.229	6.524	6.247	5.585	6.514	5.844	6.085	5.108	0.0324814	-0.0983499	0.0446884	-0.139289	nc	nc	doublecortin-like kinase 2
ZNF672	79894	NM_024836	+	chr1	529	583	466	659	666	678	548	662	10.296	10.329	8.505	9.747	9.941	10.012	8.074	9.432	0.0513428	-0.0983222	0.0685579	-0.117738	nc	nc	zinc finger protein 672
C9orf16	79095	NM_024112	+	chr9	457	571	538	635	610	563	569	626	47.967	54.558	52.956	50.651	49.101	44.836	45.213	48.101	-0.0807538	-0.0983163	-0.128782	-0.125526	nc	nc	chromosome 9 open reading frame 16
BLOC1S4	55330	NM_018366	+	chr4	270	297	243	389	360	333	269	364	10.92	10.935	9.216	11.956	11.166	10.219	8.236	10.777	0.0114103	-0.0982379	0.0094653	-0.101009	nc	nc	biogenesis of lysosomal organelles complex-1, subunit 4, cappuccino
MEX3A	92312	NM_001093725	-	chr1	1691	1827	1442	2298	2106	1933	1905	2039	28.616	28.145	22.884	29.554	27.331	24.82	24.405	25.26	-0.0302288	-0.0982371	-0.0367331	-0.135331	nc	nc	mex-3 RNA binding family member A
ECH1	1891	NM_001398	-	chr19	1358	1391	1330	1515	1582	1492	1497	1583	36.392	33.934	33.425	30.854	32.513	30.337	30.371	31.056	-0.0574471	-0.098236	-0.102057	-0.156091	nc	nc	enoyl CoA hydratase 1, peroxisomal
ZNF747	65988	NM_023931	-	chr16	198	264	222	288	286	268	264	252	9.092	11.036	9.56	10.051	10.072	9.338	9.178	8.471	-0.00398186	-0.0982033	-0.00261214	-0.101955	nc	nc	zinc finger protein 747
EPS8L1	54869	NM_133180	+	chr19	167	144	150	208	142	139	182	167	2.034	1.596	1.713	1.925	1.326	1.284	1.678	1.489	-0.23446	-0.0981465	-0.700082	-0.0984581	nc	nc	EPS8-like 1
DOCK1	1793	NM_001380	+	chr10	2882	3167	3071	3711	3414	3581	3430	3646	13.617	13.622	13.608	13.325	12.371	12.838	12.269	12.611	-0.0676687	-0.0981186	-0.187814	-0.229582	nc	nc	dedicator of cytokinesis 1	chr10:128901890-128901944
PLCD3	113026	NM_133373	-	chr17	117	131	103	120	119	118	137	103	1.306	1.331	1.078	1.018	1.019	1	1.158	0.842	-0.09075	-0.098049	-0.120996	-0.099574	nc	nc	phospholipase C, delta 3
COL5A2	1290	NM_000393	-	chr2	35	46	33	39	35	50	36	30	0.206	0.246	0.182	0.174	0.158	0.223	0.16	0.129	-0.0121983	-0.0980315	NA	-0.131359	na	nc	collagen, type V, alpha 2
PDXP	57026	NM_020315	+	chr22	713	803	672	1036	917	859	751	985	21.166	21.7	18.708	23.372	20.876	19.348	16.878	21.406	-0.039967	-0.0980039	-0.0502097	-0.116539	nc	nc	pyridoxal (pyridoxine, vitamin B6) phosphatase
BRD2	6046	NR_037625	+	chr6_mann_hap4	248	269	260	319	297	312	293	295	1.339	1.322	1.316	1.309	1.23	1.278	1.198	1.166	-0.0314874	-0.0979665	-0.0323781	-0.106699	nc	nc	bromodomain containing 2
NHSL2	340527	NM_001013627	+	chrX	2014	2395	2094	2324	2649	2568	2595	2254	14.484	15.679	14.122	12.701	14.609	14.012	14.128	11.866	0.0324385	-0.0979583	0.0484497	-0.142369	nc	nc	NHS-like 2
IPP	3652	NM_005897	-	chr1	263	302	275	305	289	300	332	282	3.964	4.143	3.887	3.493	3.34	3.431	3.788	3.111	-0.108393	-0.0979189	-0.174859	-0.103949	nc	nc	intracisternal A particle-promoted polypeptide
ANAPC11	51529	NM_001289414	+	chr17	5062	5500	4895	7155	7032	6823	5731	6627	525.059	519.334	476.152	564.012	559.373	536.977	450.029	503.215	0.0889429	-0.097896	0.227376	-0.15758	nc	nc	anaphase promoting complex subunit 11
LOC286059	286059	NR_038873	+	chr8	161	147	138	133	130	145	162	138	1.615	1.343	1.299	1.014	1	1.104	1.231	1.014	-0.135674	-0.097877	-0.229522	-0.0979077	nc	nc	tumor necrosis factor receptor superfamily, member 10d, decoy with truncated death domain pseudogene
IFT27	11020	NM_006860	-	chr22	291	355	341	341	364	365	357	359	13.794	15.319	15.158	12.284	13.232	13.127	12.811	12.458	-0.047294	-0.097843	-0.0543357	-0.107316	nc	nc	intraflagellar transport 27
PRKCZ	5590	NM_002744	+	chr1	189	185	198	219	195	217	189	230	2.81	2.504	2.761	2.474	2.223	2.448	2.127	2.503	-0.0855354	-0.0977776	-0.112769	-0.099574	nc	nc	protein kinase C, zeta
LZTS2	84445	NM_032429	+	chr10	2387	2679	2299	3124	3093	2865	2749	3011	31.411	32.092	28.371	31.242	31.214	28.605	27.386	29.006	-0.0106393	-0.097685	-0.0127871	-0.174739	nc	nc	leucine zipper, putative tumor suppressor 2
FOXJ2	55810	NM_018416	+	chr12	191	242	222	291	250	300	247	255	2.929	3.378	3.192	3.391	2.94	3.49	2.867	2.862	0.0146337	-0.097682	0.0117397	-0.101235	nc	nc	forkhead box J2
SNORD125	100113380	NR_003686	-	chr22	26	29	25	43	32	39	25	24	7.164	7.274	6.46	9.004	6.761	8.153	5.215	4.841	0.00384088	-0.097676	NA	-0.140591	na	nc	small nucleolar RNA, C/D box 125
TMEM147	10430	NM_001242598	+	chr19	2029	2239	1952	2805	2522	2602	2365	2573	118.47	119.009	106.884	124.467	112.93	115.274	104.54	109.981	-0.00896733	-0.097637	-0.0102878	-0.156864	nc	nc	transmembrane protein 147
ZNF276	92822	NR_110126	+	chr16	929	1106	882	1169	1130	1200	1102	1132	6.906	7.485	6.149	6.604	6.442	6.769	6.202	6.161	-0.00741983	-0.0976097	-0.00727351	-0.138183	nc	nc	zinc finger protein 276
ZBTB3	79842	NM_024784	-	chr11	104	122	105	132	140	123	119	119	1.595	1.703	1.51	1.538	1.646	1.431	1.381	1.336	-0.00703155	-0.0975816	-0.00470087	-0.0971415	nc	nc	zinc finger and BTB domain containing 3
CERS2	29956	NM_022075	-	chr1	5754	5895	5523	6744	6833	6904	6514	6708	133.153	124.183	119.856	118.602	121.263	121.22	114.117	113.638	-0.00133738	-0.0975159	-0.00112503	-0.228259	nc	nc	ceramide synthase 2
NEGR1	257194	NM_173808	-	chr1	29	50	42	46	33	56	33	40	0.72	1.13	0.978	0.868	0.629	1.055	0.62	0.727	-0.0245329	-0.0974167	NA	-0.128023	na	nc	neuronal growth regulator 1
ZFHX4-AS1	100192378	NR_024360	-	chr8	80	74	59	80	90	102	77	66	1.237	1.042	0.856	0.94	1.068	1.197	0.902	0.747	0.0709188	-0.0973582	0.0891242	-0.105231	nc	nc	ZFHX4 antisense RNA 1
ZIC2	7546	NM_007129	+	chr13	32	20	30	20	23	22	23	13	0.529	0.301	0.465	0.251	0.292	0.276	0.288	0.157	-0.0601122	-0.0973279	NA	-0.173371	na	nc	Zic family member 2
ZNRF2P1	441208	NR_003502	+	chr7	71	94	58	91	84	65	70	83	0.923	1.113	0.707	0.899	0.838	0.641	0.689	0.79	-0.0938031	-0.097308	-0.134603	-0.104515	nc	nc	zinc and ring finger 2 pseudogene 1
MTSS1L	92154	NM_138383	-	chr16	1105	1261	1024	1402	1457	1391	1283	1340	13.025	13.531	11.319	12.559	13.17	12.44	11.449	11.563	0.0432332	-0.0972637	0.064612	-0.140591	nc	nc	metastasis suppressor 1-like
ATG101	60673	NM_021934	+	chr12	1006	1040	1023	1268	1300	1252	1157	1224	40.5	38.115	38.623	38.795	40.137	38.244	35.263	36.074	0.0311686	-0.097197	0.0456597	-0.151624	nc	nc	autophagy related 101
PDZD7	79955	NM_001195263	-	chr10	32	27	27	35	20	30	26	23	0.273	0.21	0.216	0.227	0.131	0.194	0.168	0.144	-0.0857609	-0.0970879	NA	-0.139952	na	nc	PDZ domain containing 7
ALDH4A1	8659	NM_170726	-	chr1	80	132	95	115	106	129	90	121	1.251	1.878	1.393	1.366	1.271	1.53	1.065	1.385	-0.0179756	-0.0969725	-0.0148153	-0.100118	nc	nc	aldehyde dehydrogenase 4 family, member A1
KCTD11	147040	NM_001002914	+	chr17	100	121	75	121	98	86	94	115	3.784	4.168	2.661	3.48	2.844	2.469	2.693	3.186	-0.150604	-0.096891	-0.289661	-0.099574	nc	nc	potassium channel tetramerization domain containing 11
DDR1	780	NM_001202522	+	chr6_dbb_hap3	110	129	113	106	97	104	117	118	1.263	1.348	1.217	0.925	0.854	0.906	1.017	0.992	-0.171833	-0.0968857	-0.37192	-0.0971415	nc	nc	discoidin domain receptor tyrosine kinase 1
CASP9	842	NR_102733	-	chr1	215	226	242	291	253	248	250	270	1.962	1.878	2.071	2.018	1.771	1.717	1.727	1.804	-0.10049	-0.0968602	-0.151604	-0.101156	nc	nc	caspase 9, apoptosis-related cysteine peptidase
SNORD116-4	100033416	NR_003319	+	chr15	55	47	44	53	69	49	54	37	14.844	11.548	11.137	10.871	14.282	10.034	11.034	7.311	0.0117742	-0.0967911	0.0101735	-0.118856	nc	nc	small nucleolar RNA, C/D box 116-4
LINC00152	112597	NR_024205	+	chr2	55	70	54	36	57	51	57	39	2.266	2.625	2.086	1.127	1.801	1.594	1.778	1.176	-0.0532938	-0.0967611	-0.0696647	-0.127329	nc	nc	long intergenic non-protein coding RNA 152
CCM2	83605	NR_030770	+	chr7	1363	1465	1325	1541	1633	1647	1560	1578	19.7	19.276	17.96	16.927	18.101	18.062	17.07	16.697	0.000957049	-0.0967041	0.000577009	-0.152696	nc	nc	cerebral cavernous malformation 2
WDR92	116143	NM_138458	-	chr2	251	305	282	362	348	333	297	346	6.182	6.838	6.513	6.775	6.573	6.222	5.537	6.238	-0.00859229	-0.0966944	-0.00687156	-0.103722	nc	nc	WD repeat domain 92
FZD7	8324	NM_003507	+	chr2	172	213	178	186	223	220	213	182	2.637	2.973	2.56	2.167	2.622	2.559	2.473	2.043	0.0214428	-0.0965719	0.0178725	-0.0952045	nc	nc	frizzled class receptor 7
MINK1	50488	NM_001024937	+	chr17	1090	1279	1052	1312	1180	1223	1326	1271	7.319	7.818	6.625	6.695	6.077	6.231	6.741	6.248	-0.148829	-0.0965655	-0.500835	-0.139952	nc	nc	misshapen-like kinase 1
FEM1A	55527	NM_018708	+	chr19	1239	1462	1343	1865	1879	1688	1539	1686	16.304	17.514	16.573	18.651	18.962	16.854	15.332	16.242	0.0671508	-0.096518	0.119307	-0.140591	nc	nc	fem-1 homolog a (C. elegans)
ZNF48	197407	NM_001214906	+	chr16	1188	1357	1292	1503	1640	1513	1457	1483	16.921	17.595	17.258	16.269	17.914	16.351	15.711	15.463	0.0348843	-0.0965105	0.0543357	-0.164252	nc	nc	zinc finger protein 48
SMARCA4	6597	NM_001128848	+	chr19	10296	11667	10189	13437	13020	12588	11912	13220	56.243	58.017	52.196	55.782	54.544	52.174	49.262	52.867	-0.0263506	-0.0965079	-0.0488866	-0.208964	nc	nc	SWI/SNF related, matrix associated, actin dependent regulator of chromatin, subfamily a, member 4
LINC00997	401321	NR_036501	+	chr7	260	259	280	256	275	261	289	277	1.482	1.344	1.497	1.109	1.202	1.129	1.247	1.156	-0.114867	-0.0964334	-0.181162	-0.099574	nc	nc	long intergenic non-protein coding RNA 997
SNHG21	100505616	NR_110100	+	chr15	172	172	174	242	200	198	208	192	8.124	7.395	7.707	8.687	7.244	7.096	7.437	6.639	-0.0742902	-0.0964325	-0.0926628	-0.0962496	nc	nc	small nucleolar RNA host gene 21
FAM89A	375061	NM_198552	-	chr1	149	151	118	151	125	115	153	143	7.101	6.551	5.274	5.469	4.569	4.158	5.52	4.989	-0.215685	-0.0963965	-0.580716	-0.094046	nc	nc	family with sequence similarity 89, member A
HOOK3	84376	NM_032410	+	chr8	718	694	647	855	789	800	824	767	8.804	7.747	7.44	7.968	7.42	7.443	7.649	6.885	-0.0595319	-0.0963813	-0.091097	-0.127945	nc	nc	hook microtubule-tethering protein 3
CHST7	56548	NM_019886	+	chrX	223	288	255	338	239	223	276	313	4.037	4.746	4.329	4.65	3.318	3.063	3.783	4.148	-0.285381	-0.0963309	-1.24263	-0.101009	nc	nc	carbohydrate (N-acetylglucosamine 6-O) sulfotransferase 7
ELMO1	9844	NR_038120	-	chr7	596	621	608	401	556	539	593	354	4.351	4.127	4.163	2.225	3.113	2.986	3.277	1.892	-0.0655145	-0.0963209	-0.0908601	-0.135378	nc	nc	engulfment and cell motility 1
JMJD7-PLA2G4B	8681	NM_005090	+	chr15	163	173	174	151	168	195	183	164	1.419	1.371	1.42	0.999	1.121	1.288	1.206	1.045	-0.0395135	-0.0962684	-0.039448	-0.093606	nc	nc	JMJD7-PLA2G4B readthrough
ISYNA1	51477	NR_045573	-	chr19	1740	2083	1755	1825	1752	1759	2121	1948	20.675	22.531	19.556	16.48	15.965	15.858	19.079	16.945	-0.228111	-0.096252	-1.15086	-0.129269	nc	nc	inositol-3-phosphate synthase 1
ARL10	285598	NM_173664	+	chr5	335	320	257	454	342	336	377	347	12.055	10.483	8.673	12.416	9.438	9.174	10.271	9.142	-0.125795	-0.0962356	-0.21042	-0.0995343	nc	nc	ADP-ribosylation factor-like 10
METTL15	196074	NM_001113528	+	chr11	247	250	264	287	303	301	291	272	5.338	4.918	5.35	4.713	5.021	4.935	4.761	4.303	0.00183029	-0.0962056	0.00087023	-0.101235	nc	nc	methyltransferase like 15	chr11:28156093-28156192
SPC24	147841	NM_182513	-	chr19	501	629	556	715	709	697	601	703	22.309	25.497	23.218	24.196	24.212	23.549	20.26	22.916	0.0256062	-0.0961504	0.0283042	-0.119766	nc	nc	SPC24, NDC80 kinetochore complex component
ILF3	3609	NM_012218	+	chr19	12626	13909	12698	16493	16120	15942	14781	15989	124.379	124.731	117.307	123.474	121.782	119.157	110.232	115.306	0.00527376	-0.0961273	0.00769799	-0.246094	nc	nc	interleukin enhancer binding factor 3, 90kDa
TIMM8A	1678	NM_004085	-	chrX	436	434	430	560	525	493	509	501	39.225	35.544	36.279	38.288	36.222	33.653	34.667	32.996	-0.0503869	-0.0960948	-0.0654549	-0.117738	nc	nc	translocase of inner mitochondrial membrane 8 homolog A (yeast)
KLF15	28999	NM_014079	-	chr3	170	195	149	254	225	214	191	210	3.594	3.753	2.954	4.081	3.648	3.433	3.057	3.25	0.00160716	-0.0960777	0.000649001	-0.0938969	nc	nc	Kruppel-like factor 15
RAB9A	9367	NM_001195328	+	chrX	277	278	327	334	345	344	323	332	12.09	11.046	13.385	11.079	11.548	11.392	10.673	10.608	-0.0146969	-0.0960771	-0.012088	-0.102698	nc	nc	RAB9A, member RAS oncogene family
SPTBN2	6712	NM_006946	-	chr11	1985	2258	1741	2842	2430	2190	2094	2684	7.32	7.58	6.02	7.964	6.872	6.127	5.846	7.245	-0.0979828	-0.0959979	-0.186356	-0.119193	nc	nc	spectrin, beta, non-erythrocytic 2
DAAM1	23002	NM_014992	+	chr14	455	462	441	516	511	448	526	495	3.718	3.437	3.379	3.204	3.202	2.778	3.254	2.961	-0.124896	-0.0959921	-0.25188	-0.117293	nc	nc	dishevelled associated activator of morphogenesis 1	chr14:59801175-59801262
CCDC92	80212	NM_025140	-	chr12	698	846	804	959	973	973	905	905	18.536	20.452	20.023	19.354	19.816	19.605	18.194	17.594	0.0312461	-0.0959433	0.0419234	-0.137084	nc	nc	coiled-coil domain containing 92
TGFB1I1	7041	NM_001164719	+	chr16	833	1009	832	969	1030	994	1004	993	16.504	18.198	15.459	14.59	15.65	14.943	15.059	14.403	-0.0405103	-0.0959368	-0.0543357	-0.130041	nc	nc	transforming growth factor beta 1 induced transcript 1
FABP3	2170	NM_004102	-	chr1	30	36	26	23	16	19	28	16	1.974	2.156	1.604	1.15	0.807	0.949	1.395	0.771	-0.138504	-0.0958579	NA	-0.148837	na	nc	fatty acid binding protein 3, muscle and heart
MTCH1	23787	NM_014341	-	chr6	3133	3350	3083	3916	3838	3774	3657	3790	74.055	72.084	68.34	70.345	69.573	67.685	65.44	65.582	-0.0212944	-0.0957464	-0.0359789	-0.209432	nc	nc	mitochondrial carrier 1
ZNF497	162968	NM_198458	-	chr19	34	37	23	27	36	26	20	28	0.601	0.595	0.381	0.363	0.488	0.349	0.268	0.362	-0.0321171	-0.0956885	NA	-0.140591	na	nc	zinc finger protein 497
LOC100630918	NA	NR_038942	-	chr2	36	46	37	55	51	44	40	38	0.671	0.78	0.646	0.779	0.729	0.622	0.564	0.518	-0.0173123	-0.0956643	NA	-0.119451	na	nc	NA
ITM2C	81618	NM_001012514	+	chr2	1831	1851	1726	2430	1928	1934	2084	2215	73.047	67.223	64.574	73.674	58.987	58.541	62.941	64.69	-0.185681	-0.0956538	-0.960425	-0.149202	nc	nc	integral membrane protein 2C
ZNF622	90441	NM_033414	-	chr5	967	1119	1061	1278	1257	1227	1197	1235	17.836	18.789	18.353	17.914	17.781	17.172	16.715	16.676	-0.0266619	-0.0956527	-0.0372827	-0.149202	nc	nc	zinc finger protein 622
TLE3	7090	NM_020908	-	chr15	845	914	793	884	1121	1061	956	930	9.79	9.64	8.616	7.783	9.96	9.327	8.385	7.888	0.110751	-0.0956241	0.233533	-0.127329	nc	nc	transducin-like enhancer of split 3
IDUA	3425	NR_110313	+	chr4	83	105	77	62	72	59	95	62	0.99	1.14	0.861	0.562	0.658	0.534	0.858	0.541	-0.163847	-0.0955932	-0.387372	-0.108269	nc	nc	iduronidase, alpha-L-
HDAC7	51564	NM_001098416	-	chr12	864	978	884	1086	1235	1148	1014	1080	7.977	8.219	7.654	7.619	8.744	8.042	7.087	7.299	0.103921	-0.0955687	0.252353	-0.140591	nc	nc	histone deacetylase 7
IER2	9592	NM_004907	+	chr19	750	723	609	806	883	789	791	786	29.52	25.906	22.479	24.109	26.654	23.563	23.57	22.648	0.0067387	-0.0955523	0.00559721	-0.118608	nc	nc	immediate early response 2
MOCS1	4337	NR_033233	-	chr6	381	413	385	481	440	443	444	458	2.539	2.505	2.406	2.436	2.249	2.24	2.24	2.234	-0.081883	-0.0955469	-0.126916	-0.114836	nc	nc	molybdenum cofactor synthesis 1
ZDHHC5	25921	NM_015457	+	chr11	1541	1638	1491	1851	1773	1855	1816	1780	18.976	18.361	17.218	17.322	16.743	17.331	16.929	16.046	-0.0407067	-0.0954263	-0.0708248	-0.165857	nc	nc	zinc finger, DHHC-type containing 5
SHARPIN	81858	NR_038270	-	chr8	644	752	688	868	821	816	812	803	10.109	10.746	10.128	10.355	9.883	9.719	9.65	9.228	-0.0391187	-0.0954082	-0.0543357	-0.134699	nc	nc	SHANK-associated RH domain interactor
SNORA41	619569	NR_002590	+	chr2	48	42	39	49	55	56	39	42	9.618	7.661	7.329	7.462	8.452	8.514	5.916	6.161	0.0325508	-0.0953536	NA	-0.118234	na	nc	small nucleolar RNA, H/ACA box 41
TMBIM1	64114	NM_022152	-	chr2	69	77	68	67	42	65	72	66	1.95	1.981	1.802	1.439	0.91	1.394	1.54	1.365	-0.184731	-0.095303	-0.492373	-0.101339	nc	nc	transmembrane BAX inhibitor motif containing 1
MGAT1	4245	NM_002406	-	chr5	1120	1164	999	1178	1251	1184	1212	1242	22.141	20.947	18.52	17.697	18.965	17.759	18.138	17.974	-0.0635738	-0.0952661	-0.101031	-0.131756	nc	nc	mannosyl (alpha-1,3-)-glycoprotein beta-1,2-N-acetylglucosaminyltransferase
FLVCR1-AS1	642946	NR_027285	-	chr1	102	88	91	94	74	103	98	92	2.864	2.249	2.396	2.006	1.593	2.194	2.083	1.891	-0.113216	-0.0952384	-0.176652	-0.0961875	nc	nc	FLVCR1 antisense RNA 1 (head to head)
LDB1	8861	NM_001113407	-	chr10	1908	2029	1861	2420	2288	2155	2139	2388	40.831	39.526	37.347	39.356	37.549	34.99	34.653	37.41	-0.0750964	-0.0952139	-0.17884	-0.166954	nc	nc	LIM domain binding 1
KDM4B	23030	NM_015015	+	chr19	945	1011	816	1142	1040	1072	1051	1091	7.595	7.397	6.15	6.975	6.41	6.537	6.395	6.419	-0.0717269	-0.0951927	-0.120996	-0.129269	nc	nc	lysine (K)-specific demethylase 4B
TOP3A	7156	NM_004618	-	chr17	2139	2200	2121	2622	2601	2587	2521	2495	18.821	17.622	17.502	17.533	17.552	17.271	16.793	16.072	-0.00668679	-0.0951165	-0.00869058	-0.189813	nc	nc	topoisomerase (DNA) III alpha
MIR548A2	693126	NR_030317	+	chr3	397	348	541	425	412	255	485	247	125.008	99.753	159.754	101.702	99.49	60.923	115.615	56.937	-0.139367	-0.0950226	-0.312354	-0.130041	nc	nc	microRNA 548a-2
THSD7A	221981	NM_015204	-	chr7	2129	2206	2009	2211	2196	2160	2531	2185	11.321	10.679	10.019	8.935	8.955	8.715	10.189	8.506	-0.15279	-0.0950034	-0.558756	-0.135842	nc	nc	thrombospondin, type I, domain containing 7A
SKI	6497	NM_003036	+	chr1	960	1096	945	1154	1260	1100	1110	1175	11.61	12.067	10.718	10.607	11.687	10.094	10.163	10.403	-0.0134768	-0.0949441	-0.0141431	-0.139522	nc	nc	SKI proto-oncogene
UNC5B	219699	NM_170744	+	chr10	3823	4073	3471	2964	4718	4507	4155	2810	35.63	34.556	30.337	20.993	33.722	31.871	29.316	19.172	0.0547389	-0.0949105	0.0626111	-0.10521	nc	nc	unc-5 netrin receptor B
TMEM150A	129303	NR_033179	-	chr2	173	183	162	198	175	186	201	178	3.079	2.965	2.704	2.678	2.389	2.512	2.708	2.319	-0.108948	-0.0949096	-0.16289	-0.0931942	nc	nc	transmembrane protein 150A
CHMP6	79643	NM_024591	+	chr17	437	461	388	588	524	550	513	500	19.074	18.317	15.882	19.504	17.54	18.214	16.951	15.976	0.00174981	-0.0948758	0.00087023	-0.109504	nc	nc	charged multivesicular body protein 6
BOP1	23246	NM_015201	-	chr8	217	303	230	355	377	335	276	309	2.561	3.256	2.546	3.184	3.412	3	2.466	2.67	0.110668	-0.0948742	0.172869	-0.0951317	nc	nc	block of proliferation 1
GOLIM4	27333	NM_014498	-	chr3	1989	2084	1983	2447	2388	2446	2282	2415	25.16	23.998	23.523	23.523	23.166	23.476	21.853	22.363	-0.0129524	-0.0948477	-0.017465	-0.185524	nc	nc	golgi integral membrane protein 4
NFKBIB	4793	NR_040515	+	chr19	746	815	726	1074	1106	1008	835	991	8.766	8.718	8	9.591	9.966	8.987	7.428	8.525	0.110709	-0.0948449	0.232772	-0.12021	nc	nc	nuclear factor of kappa light polypeptide gene enhancer in B-cells inhibitor, beta
ZBTB37	84614	NM_001122770	+	chr1	105	115	90	116	95	130	114	104	1.837	1.831	1.476	1.542	1.274	1.725	1.51	1.332	-0.0535901	-0.0948034	-0.0585298	-0.0931942	nc	nc	zinc finger and BTB domain containing 37
PCDHB7	56129	NM_018940	+	chr5	82	71	99	91	85	79	93	78	0.911	0.718	1.031	0.768	0.724	0.666	0.782	0.634	-0.102074	-0.0948002	-0.151592	-0.0984403	nc	nc	protocadherin beta 7
ST3GAL4	6484	NM_001254757	+	chr11	648	629	615	767	801	777	709	747	17.105	15.115	15.224	15.387	16.215	15.562	14.169	14.435	0.0377863	-0.0948002	0.0492968	-0.127522	nc	nc	ST3 beta-galactoside alpha-2,3-sialyltransferase 4
SCLT1	132320	NM_144643	-	chr4	349	454	473	486	425	472	508	444	4.466	5.289	5.676	4.726	4.171	4.583	4.921	4.159	-0.122478	-0.0947571	-0.224704	-0.103949	nc	nc	sodium channel and clathrin linker 1	chr4:129893459-129893507
SLC38A10	124565	NM_001037984	-	chr17	2114	2312	1934	2441	2395	2278	2448	2407	16.641	16.568	14.277	14.603	14.459	13.606	14.589	13.871	-0.0987757	-0.094744	-0.250474	-0.151624	nc	nc	solute carrier family 38, member 10
CORO7-PAM16	100529144	NM_001201479	-	chr16	1259	1530	1329	1771	1536	1558	1566	1665	10.582	11.706	10.475	11.312	9.901	9.936	9.964	10.245	-0.1058	-0.0947111	-0.281998	-0.144957	nc	nc	CORO7-PAM16 readthrough
C10orf2	56652	NM_021830	+	chr10	1649	1733	1580	2099	2143	2098	1812	2072	21.224	20.305	19.071	20.531	21.153	20.489	17.656	19.523	0.0589403	-0.0947053	0.119376	-0.148158	nc	nc	chromosome 10 open reading frame 2
TRPV1	7442	NM_080704	-	chr17	105	122	96	122	104	100	125	103	1.102	1.166	0.945	0.973	0.837	0.796	0.993	0.791	-0.146697	-0.0946372	-0.269609	-0.0924349	nc	nc	transient receptor potential cation channel, subfamily V, member 1
PLEKHM2	23207	NM_015164	+	chr1	2055	2304	2074	2487	2584	2576	2561	2364	17.763	18.129	16.812	16.337	17.129	16.894	16.759	14.959	0.00853229	-0.0946105	0.0109175	-0.168121	nc	nc	pleckstrin homology domain containing, family M (with RUN domain) member 2
OTUB1	55611	NR_003089	+	chr11	1232	1318	1264	1689	1576	1510	1437	1583	13.024	12.684	12.531	13.569	12.777	12.112	11.501	12.251	-0.0253288	-0.0946059	-0.0356093	-0.144556	nc	nc	OTU deubiquitinase, ubiquitin aldehyde binding 1
ZBTB18	10472	NM_001278196	+	chr1	503	584	509	537	535	501	603	561	8.48	8.962	8.047	6.88	6.917	6.408	7.696	6.923	-0.181092	-0.0945991	-0.527145	-0.110646	nc	nc	zinc finger and BTB domain containing 18	chr1:244216473-244216502
ILVBL	10994	NM_006844	-	chr19	1237	1231	1164	1467	1403	1334	1291	1513	17.229	15.608	15.204	15.528	14.986	14.098	13.613	15.427	-0.0833609	-0.0945931	-0.179598	-0.137952	nc	nc	ilvB (bacterial acetolactate synthase)-like
UTP18	51096	NM_016001	+	chr17	2240	2347	2526	2960	3001	3122	2633	2920	35.457	33.819	37.496	35.607	36.429	37.495	31.552	33.836	0.0747058	-0.0945632	0.185137	-0.166954	nc	nc	UTP18 small subunit (SSU) processome component homolog (yeast)
TUSC2	11334	NM_007275	-	chr3	562	690	591	837	737	740	657	796	44.639	49.892	44.023	50.524	44.894	44.597	39.507	46.286	-0.0408261	-0.0945572	-0.0524558	-0.114734	nc	nc	tumor suppressor candidate 2
SIPA1L3	23094	NM_015073	+	chr19	713	745	655	915	816	812	757	895	3.528	3.355	3.039	3.44	3.096	3.048	2.835	3.242	-0.073974	-0.0945401	-0.125642	-0.120771	nc	nc	signal-induced proliferation-associated 1 like 3
EP400NL	347918	NR_003290	+	chr12	106	127	101	113	141	132	111	119	1.822	1.987	1.628	1.476	1.858	1.721	1.444	1.497	0.0398074	-0.0945137	0.0398327	-0.0920235	nc	nc	EP400 N-terminal like
PPARD	5467	NM_001171819	+	chr6	414	477	395	488	525	468	458	507	9.057	9.5	8.104	8.114	8.808	7.769	7.586	8.12	-0.0277305	-0.094473	-0.0283042	-0.109786	nc	nc	peroxisome proliferator-activated receptor delta
S1PR3	1903	NM_005226	+	chr9	42	58	49	62	73	45	50	49	0.977	1.228	1.069	1.096	1.302	0.794	0.881	0.834	-0.00931703	-0.0944552	-0.00775513	-0.108539	nc	nc	sphingosine-1-phosphate receptor 3
PARP3	10039	NM_001003931	+	chr3	160	171	166	181	172	151	186	173	2.608	2.537	2.537	2.242	2.15	1.867	2.295	2.064	-0.150419	-0.094449	-0.282696	-0.0918397	nc	nc	poly (ADP-ribose) polymerase family, member 3
ZNF784	147808	NM_203374	-	chr19	81	75	63	84	87	86	70	80	2.204	1.858	1.608	1.737	1.816	1.776	1.442	1.594	-0.00437108	-0.0944255	-0.00284018	-0.099574	nc	nc	zinc finger protein 784
CHURC1	91612	NM_001204063	+	chr14	459	473	556	588	602	647	558	573	28.906	27.117	32.837	28.141	29.074	30.915	26.603	26.417	0.0503212	-0.094424	0.0656267	-0.11393	nc	nc	churchill domain containing 1
ZNF580	51157	NM_207115	+	chr19	128	201	109	188	194	152	149	170	6.523	9.325	5.209	7.281	7.582	5.878	5.749	6.342	-0.0208805	-0.0944007	-0.0169883	-0.0920235	nc	nc	zinc finger protein 580
EPHX1	2052	NM_001136018	+	chr1	233	268	262	250	288	318	304	237	4.505	4.717	4.751	3.673	4.27	4.665	4.45	3.355	0.0331538	-0.0944001	0.0333658	-0.0933198	nc	nc	epoxide hydrolase 1, microsomal (xenobiotic)
EME1	146956	NM_001166131	+	chr17	669	702	809	846	898	815	844	813	10.1	9.648	11.454	9.706	10.397	9.336	9.646	8.985	-0.0169646	-0.0943816	-0.0169883	-0.124403	nc	nc	essential meiotic structure-specific endonuclease 1
NFKBIA	4792	NM_020529	-	chr14	526	597	533	627	612	665	637	612	14.584	15.068	13.858	13.211	13.013	13.989	13.37	12.422	-0.0310586	-0.0943765	-0.0365302	-0.120375	nc	nc	nuclear factor of kappa light polypeptide gene enhancer in B-cells inhibitor, alpha
C7orf55	154791	NR_073060	+	chr7	747	860	775	1112	953	910	867	1033	20.39	21.37	19.839	23.067	19.95	18.847	17.916	20.642	-0.0794973	-0.0943152	-0.138789	-0.120375	nc	nc	chromosome 7 open reading frame 55
EPB41L4A-AS1	114915	NR_015370	+	chr5	238	260	243	328	286	300	296	277	5.272	5.243	5.048	5.522	4.859	5.042	4.964	4.492	-0.041931	-0.0943039	-0.0455147	-0.099473	nc	nc	EPB41L4A antisense RNA 1
SEMA4B	10509	NM_198925	+	chr15	382	509	399	608	426	430	460	558	4.019	4.875	3.937	4.861	3.437	3.433	3.664	4.298	-0.23537	-0.0942388	-0.861675	-0.101235	nc	nc	sema domain, immunoglobulin domain (Ig), transmembrane domain (TM) and short cytoplasmic domain, (semaphorin) 4B
PDLIM3	27295	NR_047562	-	chr4	900	969	929	770	1086	1038	1053	711	9.446	9.259	9.144	6.142	8.742	8.266	8.367	5.463	0.0245044	-0.0942276	0.0229817	-0.100568	nc	nc	PDZ and LIM domain 3
SORBS1	10580	NM_024991	-	chr10	21	18	23	15	19	19	12	13	0.237	0.185	0.243	0.129	0.164	0.163	0.102	0.107	-0.0308814	-0.0942105	NA	NA	na	na	sorbin and SH3 domain containing 1
AQP1	358	NM_198098	+	chr7	40	53	58	69	56	47	55	48	1.306	1.575	1.776	1.712	1.402	1.164	1.36	1.147	-0.0831461	-0.0941998	-0.121164	-0.108269	nc	nc	aquaporin 1 (Colton blood group)
LUZP2	338645	NM_001252010	+	chr11	60	23	29	47	16	26	43	17	1.734	0.605	0.786	1.033	0.355	0.57	0.941	0.36	-0.165342	-0.0941644	NA	-0.148158	na	nc	leucine zipper protein 2
SLC4A2	6522	NM_001199692	+	chr7	9194	10456	9134	10984	10989	10607	11047	10991	65.266	67.569	60.807	59.257	59.824	57.131	59.368	57.118	-0.0747354	-0.0941558	-0.2104	-0.208964	nc	nc	solute carrier family 4 (anion exchanger), member 2
LOC554206	554206	NR_038379	+	chr16	12	17	13	27	13	6	12	7	0.306	0.395	0.311	0.523	0.254	0.116	0.232	0.131	-0.0922326	-0.0941379	NA	NA	na	na	leucine carboxyl methyltransferase 1 pseudogene
CRYL1	51084	NM_015974	-	chr13	24	11	22	25	19	11	10	16	0.661	0.276	0.568	0.523	0.401	0.23	0.209	0.323	-0.0737448	-0.0941227	NA	NA	na	na	crystallin, lambda 1
ARL6IP1	23204	NM_015161	-	chr16	4142	4241	4378	4982	4983	5070	5095	4728	179.013	166.856	177.442	163.633	165.159	166.256	166.703	149.59	-0.0193749	-0.0940927	-0.0334842	-0.194158	nc	nc	ADP-ribosylation factor-like 6 interacting protein 1
HSPBAP1	79663	NM_024610	-	chr3	224	202	210	304	273	279	238	261	4.039	3.315	3.551	4.165	3.775	3.817	3.249	3.445	0.0234064	-0.0940271	0.019334	-0.0931942	nc	nc	HSPB (heat shock 27kDa) associated protein 1
PLEC	5339	NM_201378	-	chr8	3806	4642	3406	4606	4703	4298	4547	4500	7.401	8.217	6.211	6.807	7.014	6.341	6.694	6.406	-0.0577752	-0.0939056	-0.0928832	-0.137047	nc	nc	plectin
MDN1	23195	NM_014611	-	chr6	2193	2416	2037	2659	2594	2636	2677	2451	3.455	3.465	3.009	3.183	3.134	3.151	3.192	2.826	-0.0270358	-0.0938825	-0.0411922	-0.148672	nc	nc	midasin AAA ATPase 1
GOLPH3	64083	NM_022130	-	chr5	1181	1305	1288	1527	1503	1544	1466	1457	34.824	35.03	35.617	34.219	33.988	34.544	32.726	31.452	0.00200457	-0.0938428	0.00202285	-0.156831	nc	nc	golgi phosphoprotein 3 (coat-protein)
INO80B-WBP1	100532735	NR_037849	+	chr2	2607	2826	2640	2998	2747	2634	3159	2971	32.649	32.218	31.006	28.534	26.383	25.029	29.951	27.239	-0.216669	-0.0937999	-1.82563	-0.170609	nc	nc	INO80B-WBP1 readthrough (NMD candidate)
CORO1B	57175	NM_020441	-	chr11	1884	2011	1787	2363	2221	2145	2123	2313	33.899	32.94	30.154	32.312	30.647	29.284	28.919	30.467	-0.0701552	-0.0937957	-0.157758	-0.158885	nc	nc	coronin, actin binding protein, 1B
LSS	4047	NM_001145436	-	chr21	1099	1273	1106	1465	1342	1343	1334	1383	13.42	14.151	12.666	13.596	12.568	12.443	12.332	12.363	-0.0658963	-0.0937893	-0.126285	-0.141739	nc	nc	lanosterol synthase (2,3-oxidosqualene-lanosterol cyclase)
TSPAN4	7106	NM_001025238	+	chr11	308	314	304	360	320	347	345	352	11.362	10.545	10.517	10.093	9.053	9.712	9.635	9.506	-0.103576	-0.0937883	-0.168876	-0.102698	nc	nc	tetraspanin 4
TNFRSF25	8718	NM_148970	-	chr1	143	175	135	182	110	120	206	119	5.365	5.977	4.75	5.189	3.165	3.416	5.851	3.268	-0.333789	-0.0937328	-1.68475	-0.0911072	nc	nc	tumor necrosis factor receptor superfamily, member 25
FANCE	2178	NM_021922	+	chr6	493	497	467	576	591	503	559	552	8.094	7.428	7.19	7.187	7.441	6.266	6.948	6.635	-0.0707165	-0.0937228	-0.10227	-0.116539	nc	nc	Fanconi anemia, complementation group E
PYCRL	65263	NM_023078	-	chr8	139	174	122	170	132	155	157	159	4.27	4.866	3.515	3.969	3.11	3.613	3.651	3.576	-0.13763	-0.0937139	-0.233533	-0.090307	nc	nc	pyrroline-5-carboxylate reductase-like
GPR63	81491	NM_030784	-	chr6	85	120	84	105	103	124	113	85	1.784	2.293	1.654	1.675	1.658	1.975	1.796	1.306	0.00153305	-0.0936793	0.000649001	-0.0933675	nc	nc	G protein-coupled receptor 63
PANK4	55229	NM_018216	-	chr1	553	606	522	700	678	665	638	663	6.299	6.284	5.576	6.06	5.923	5.748	5.502	5.529	-0.0188794	-0.0936364	-0.0186101	-0.120114	nc	nc	pantothenate kinase 4
GRIK5	2901	NM_002088	-	chr19	1636	2009	1722	2320	2029	1904	2028	2194	14.703	16.437	14.514	15.846	13.985	12.984	13.798	14.435	-0.13795	-0.0936093	-0.487638	-0.145396	nc	nc	glutamate receptor, ionotropic, kainate 5
FAM66C	440078	NR_026788	+	chr12	63	47	40	74	60	59	52	52	0.51	0.347	0.304	0.455	0.373	0.363	0.319	0.308	-0.0311295	-0.0936028	-0.0331618	-0.110116	nc	nc	family with sequence similarity 66, member C
POLD1	5424	NR_046402	+	chr19	2492	2860	2349	3168	3172	3161	2933	3058	19.611	20.489	17.336	18.947	19.144	18.875	17.474	17.618	0.020203	-0.0935858	0.0272911	-0.156864	nc	nc	polymerase (DNA directed), delta 1, catalytic subunit
PHPT1	29085	NR_109808	+	chr9	1655	1857	1583	2090	1708	1635	2101	1850	37.35	38.151	33.503	35.846	29.561	27.997	35.896	30.565	-0.261102	-0.0935563	-2.42215	-0.140591	nc	nc	phosphohistidine phosphatase 1
SUOX	6821	NM_001032387	+	chr12	425	469	469	546	505	460	525	517	6.863	6.894	7.102	6.7	6.254	5.636	6.418	6.112	-0.138786	-0.0935466	-0.322737	-0.116155	nc	nc	sulfite oxidase
FLNB	2317	NM_001164318	+	chr3	3637	4080	3385	4763	4402	4290	4424	4311	12.371	12.634	10.798	12.312	11.483	11.072	11.392	10.735	-0.0559983	-0.0935377	-0.10945	-0.162015	nc	nc	filamin B, beta
STK17B	9262	NM_004226	-	chr2	226	214	223	170	230	280	262	172	5.342	4.605	4.943	3.054	4.169	5.022	4.688	2.976	0.0371212	-0.0934911	0.0359789	-0.0907292	nc	nc	serine/threonine kinase 17b	chr2:197011962-197012139
MYO1D	4642	NM_015194	-	chr17	23	37	23	20	33	24	22	16	0.201	0.295	0.189	0.133	0.222	0.159	0.146	0.103	-0.0104725	-0.0934867	NA	-0.152352	na	nc	myosin ID
PBX1	5087	NM_001204963	+	chr1	355	327	356	425	425	390	421	371	7.434	6.234	6.992	6.764	6.826	6.197	6.675	5.688	-0.0312327	-0.093457	-0.0333039	-0.101235	nc	nc	pre-B-cell leukemia homeobox 1
C19orf70	125988	NM_205767	-	chr19	1020	1180	1057	1501	1372	1264	1234	1367	75.571	79.586	73.441	84.515	77.956	71.056	69.214	74.144	-0.0362352	-0.09345	-0.0496195	-0.132787	nc	nc	chromosome 19 open reading frame 70
NFATC4	4776	NM_001198967	+	chr14	807	929	801	1254	899	886	973	1083	8.293	8.69	7.719	9.793	7.085	6.908	7.569	8.147	-0.213016	-0.0934129	-0.855837	-0.116955	nc	nc	nuclear factor of activated T-cells, cytoplasmic, calcineurin-dependent 4
ENSA	2029	NM_004436	-	chr1	3168	3710	3262	4298	3926	4026	3881	4085	228.944	244.071	221.073	236.05	217.587	220.756	212.331	216.116	-0.0507322	-0.0933828	-0.108357	-0.186084	nc	nc	endosulfine alpha
C16orf62	57020	NM_020314	+	chr16	1290	1454	1303	1588	1472	1540	1534	1577	10.801	11.083	10.231	10.105	9.452	9.783	9.724	9.666	-0.090279	-0.093221	-0.223222	-0.152217	nc	nc	chromosome 16 open reading frame 62
PTGES2	80142	NM_025072	-	chr9	1061	1076	928	1327	1268	1295	1143	1264	24.747	22.847	20.299	23.522	22.681	22.918	20.183	21.583	0.0212728	-0.093184	0.0243632	-0.128373	nc	nc	prostaglandin E synthase 2
UBE2E3	10477	NM_001278555	+	chr2	1241	1385	1430	1498	1460	1599	1568	1498	52.603	53.443	56.844	48.255	47.46	51.426	50.317	46.484	-0.0537919	-0.093166	-0.0921966	-0.140591	nc	nc	ubiquitin-conjugating enzyme E2E 3
SLC6A8	6535	NM_005629	+	chrX	2415	2753	2430	3054	2908	2789	2859	3031	33.478	34.742	31.591	32.174	30.916	29.335	30.004	30.76	-0.0908414	-0.0930537	-0.272408	-0.181352	nc	nc	solute carrier family 6 (neurotransmitter transporter), member 8
AK1	203	NM_000476	-	chr9	582	766	703	739	803	743	809	715	26.314	31.528	29.808	25.393	27.843	25.489	27.691	23.666	-0.0407625	-0.0930457	-0.0509602	-0.112374	nc	nc	adenylate kinase 1
NXN	64359	NM_022463	-	chr17	993	1116	997	1300	1162	1244	1139	1283	20.08	20.544	18.907	19.978	18.02	19.087	17.437	18.993	-0.0597542	-0.0930338	-0.106327	-0.137952	nc	nc	nucleoredoxin
MIR3198-2	100616400	NR_039851	-	chr12	140	153	146	146	175	192	151	157	46.288	46.05	45.268	36.684	44.372	48.165	37.795	38	0.0654023	-0.0930257	0.076358	-0.0891191	nc	nc	microRNA 3198-2
CYB5R1	51706	NM_016243	-	chr1	535	628	533	623	565	539	676	591	15.415	16.472	14.402	13.642	12.484	11.783	14.745	12.466	-0.208291	-0.092987	-0.7739	-0.111683	nc	nc	cytochrome b5 reductase 1
PGP	283871	NM_001042371	-	chr16	807	964	835	1207	1204	1147	995	1085	22.096	24.028	21.441	25.116	25.282	23.829	20.625	21.748	0.089856	-0.0929446	0.173869	-0.125019	nc	nc	phosphoglycolate phosphatase
SLC26A11	284129	NM_001166349	+	chr17	495	580	478	530	522	479	601	535	7.19	7.669	6.511	5.85	5.815	5.279	6.609	5.689	-0.189096	-0.0929036	-0.557009	-0.104203	nc	nc	solute carrier family 26 (anion exchanger), member 11
CAMSAP1	157922	NM_015447	-	chr9	2265	2289	2107	2764	2592	2610	2514	2692	12.458	11.461	10.868	11.553	10.933	10.892	10.468	10.839	-0.0498488	-0.0927965	-0.0961792	-0.16005	nc	nc	calmodulin regulated spectrin-associated protein 1
RASL11B	65997	NM_023940	+	chr4	542	552	504	404	651	608	574	367	19.191	17.793	16.736	10.871	17.678	16.334	15.387	9.513	0.0390675	-0.0927742	0.0411858	-0.11005	nc	nc	RAS-like, family 11, member B
MRAP2	112609	NM_138409	+	chr6	96	111	95	105	78	91	102	107	4.109	4.325	3.813	3.415	2.56	2.955	3.305	3.353	-0.196799	-0.0927593	-0.496602	-0.090263	nc	nc	melanocortin 2 receptor accessory protein 2
MCF2L2	23101	NM_015078	-	chr3	57	64	61	47	48	63	57	52	0.451	0.461	0.452	0.282	0.291	0.378	0.341	0.301	-0.0736783	-0.0927369	-0.101674	-0.105964	nc	nc	MCF.2 cell line derived transforming sequence-like 2
C17orf100	388327	NM_001105520	+	chr17	25	27	17	22	33	22	16	17	1.857	1.826	1.184	1.242	1.88	1.24	0.9	0.925	0.0106065	-0.092727	NA	NA	na	na	chromosome 17 open reading frame 100
ALDH2	217	NM_001204889	+	chr12	1440	1621	1565	1782	1644	1672	1731	1813	26.955	27.623	27.473	25.35	23.601	23.747	24.53	24.845	-0.133102	-0.0927239	-0.530469	-0.160015	nc	nc	aldehyde dehydrogenase 2 family (mitochondrial)
DBH-AS1	138948	NR_102735	-	chr9	893	973	933	637	658	637	937	647	10.578	10.492	10.364	5.734	5.977	5.725	8.402	5.61	-0.174581	-0.0926997	-0.467286	-0.114836	nc	nc	DBH antisense RNA 1
ACSF3	197322	NR_104293	+	chr16	369	410	406	463	488	500	462	436	2.566	2.595	2.647	2.447	2.602	2.638	2.432	2.219	0.0465878	-0.0926945	0.0585835	-0.107851	nc	nc	acyl-CoA synthetase family member 3	chr16:89213439-89213557
PYGM	5837	NM_005609	-	chr11	51	70	46	43	22	24	57	39	0.533	0.666	0.451	0.342	0.176	0.19	0.451	0.299	-0.284998	-0.0926902	NA	-0.114836	na	nc	phosphorylase, glycogen, muscle
COG8	84342	NM_032382	-	chr16	1568	1635	1416	2014	1862	1762	1813	1834	22.552	21.407	19.099	22.014	20.538	19.228	19.741	19.311	-0.0576386	-0.0926641	-0.0991237	-0.139952	nc	nc	component of oligomeric golgi complex 8
TMEM261	90871	NM_033428	-	chr9	218	225	238	372	280	255	229	322	17.009	15.981	17.414	22.058	16.754	15.096	13.527	18.392	-0.0953777	-0.0925296	-0.131316	-0.088648	nc	nc	transmembrane protein 261
TMEM108	66000	NM_001282865	+	chr3	11664	12421	11933	15274	13644	14284	14407	13997	970.167	940.489	930.798	965.483	870.317	901.454	907.186	852.284	-0.0688612	-0.0924821	-0.226871	-0.242277	nc	nc	transmembrane protein 108
NOC4L	79050	NM_024078	+	chr12	1034	1153	990	1332	1393	1356	1164	1314	17.633	17.9	15.833	17.263	18.218	17.546	15.028	16.404	0.0753929	-0.0924686	0.151604	-0.134595	nc	nc	nucleolar complex associated 4 homolog
ZDHHC1	29800	NM_013304	-	chr16	125	132	119	157	142	146	125	153	2.268	2.18	2.025	2.165	1.976	2.01	1.717	2.032	-0.0447738	-0.0924237	-0.0460166	-0.0877293	nc	nc	zinc finger, DHHC-type containing 1
SPTBN1	6711	NM_003128	+	chr2	12864	14219	12252	14262	14551	14202	15594	14115	47.957	48.255	42.834	40.406	41.601	40.171	44.01	38.522	-0.0915107	-0.092387	-0.260902	-0.154115	nc	nc	spectrin, beta, non-erythrocytic 1
PXDN	7837	NM_012293	-	chr2	895	918	790	774	1030	1005	1024	819	5.332	4.978	4.413	3.504	4.706	4.543	4.618	3.572	0.0395173	-0.0923535	0.0443152	-0.0974763	nc	nc	peroxidasin
YY2	404281	NM_206923	+	chrX	71	57	66	79	69	71	63	71	1.678	1.227	1.463	1.419	1.251	1.273	1.127	1.229	-0.0576389	-0.0923482	-0.0684605	-0.0971456	nc	nc	YY2 transcription factor
U2AF1L4	199746	NR_110173	-	chr19	172	207	219	210	214	211	210	221	5.39	5.905	6.436	5.001	5.143	5.017	4.982	5.07	-0.0763393	-0.092333	-0.0958585	-0.0897344	nc	nc	U2 small nuclear RNA auxiliary factor 1-like 4
ZNHIT2	741	NM_014205	-	chr11	263	326	269	367	377	337	322	338	5.74	6.476	5.505	6.087	6.31	5.58	5.32	5.4	0.0176569	-0.0923255	0.0151275	-0.0971415	nc	nc	zinc finger, HIT-type containing 2
CSAG3	389903	NM_001129826	+	chrX	356	396	362	335	368	348	424	360	24.521	24.831	23.384	17.536	19.439	18.187	22.11	18.153	-0.146914	-0.0922754	-0.290772	-0.0921837	nc	nc	CSAG family, member 3
CLUH	23277	NM_015229	-	chr17	1907	2150	1804	2347	2480	2323	2174	2358	12.835	13.173	11.386	12.004	12.8	11.863	11.077	11.618	0.0241945	-0.0922153	0.0344824	-0.147048	nc	nc	clustered mitochondria (cluA/CLU1) homolog
LOC650368	NA	NR_024248	+	chr11	592	691	586	743	647	671	749	681	10.601	11.265	9.841	10.112	8.886	9.117	10.154	8.928	-0.147491	-0.0921894	-0.413958	-0.11823	nc	nc	NA
SLC25A3	5250	NM_005888	+	chr12	9975	11053	10916	12545	11939	12614	12393	12318	242.276	244.386	248.638	231.559	222.384	232.459	227.876	219.023	-0.0539494	-0.0921614	-0.155467	-0.255211	nc	nc	solute carrier family 25 (mitochondrial carrier; phosphate carrier), member 3
NAA38	84316	NM_032356	-	chr17	1621	1746	1715	2306	1990	2118	2022	2041	82.137	80.537	81.494	88.799	77.33	81.428	77.564	75.709	-0.0351224	-0.0921205	-0.0550437	-0.147445	nc	nc	N(alpha)-acetyltransferase 38, NatC auxiliary subunit
RNF122	79845	NM_024787	-	chr8	177	222	198	241	242	239	207	240	10.004	11.422	10.494	10.351	10.489	10.249	8.857	9.93	0.000907847	-0.0921102	0.000363038	-0.090263	nc	nc	ring finger protein 122
PDXK	8566	NM_003681	+	chr21	754	827	720	932	877	871	866	911	21.239	21.206	19.02	19.951	18.945	18.615	18.467	18.786	-0.0708376	-0.0920909	-0.124947	-0.128373	nc	nc	pyridoxal (pyridoxine, vitamin B6) kinase
BET1L	51272	NM_001098787	-	chr11	225	278	269	344	291	282	304	295	17.712	19.922	19.858	20.58	17.568	16.843	18.117	17	-0.102344	-0.0920214	-0.15846	-0.093606	nc	nc	Bet1 golgi vesicular membrane trafficking protein-like
FZD5	7855	NM_003468	-	chr2	63	98	56	73	100	58	60	80	0.948	1.342	0.79	0.835	1.154	0.662	0.683	0.881	-0.0229628	-0.092002	-0.0206929	-0.100577	nc	nc	frizzled class receptor 5
TEFM	79736	NM_024683	-	chr17	237	258	302	303	336	306	309	283	5.788	5.736	6.917	5.624	6.293	5.67	5.713	5.06	0.0145534	-0.0919649	0.0119159	-0.0921825	nc	nc	transcription elongation factor, mitochondrial
HOXA5	3202	NM_019102	-	chr7	83	108	89	131	117	117	98	111	2.7	3.199	2.715	3.239	2.919	2.888	2.414	2.644	-0.00199802	-0.0918936	-0.00087023	-0.0890996	nc	nc	homeobox A5
LOC101928796	101928796	NR_109931	+	chr21	73	73	64	62	52	54	75	58	1.81	1.647	1.488	1.168	0.989	1.016	1.407	1.053	-0.177954	-0.0918246	-0.451866	-0.099574	nc	nc	uncharacterized LOC101928796
PTCHD4	442213	NM_001013732	-	chr6	116	147	125	195	133	134	125	175	1.207	1.393	1.22	1.543	1.062	1.058	0.985	1.334	-0.155703	-0.0917899	-0.298752	-0.0870598	nc	nc	patched domain containing 4
LOC646719	NA	NR_046262	-	chr5	365	367	385	453	423	453	437	418	1.81	1.657	1.79	1.707	1.609	1.704	1.641	1.517	-0.0306307	-0.0917721	-0.033624	-0.103949	nc	nc	NA
COPS7B	64708	NM_001282951	+	chr2	1233	1332	1252	1633	1645	1535	1424	1579	51.766	50.908	49.294	52.103	52.965	48.898	45.261	48.531	0.0227974	-0.0917384	0.0315972	-0.140591	nc	nc	COP9 signalosome subunit 7B
TBC1D13	54662	NM_018201	+	chr9	590	565	515	687	676	684	609	680	12.972	11.309	10.619	11.479	11.398	11.411	10.137	10.945	0.00512286	-0.0917376	0.00409808	-0.110646	nc	nc	TBC1 domain family, member 13
TMEM231	79583	NR_074083	-	chr16	329	335	328	413	379	423	389	374	2.874	2.664	2.687	2.742	2.539	2.804	2.572	2.392	-0.00558725	-0.0917175	-0.00409808	-0.101235	nc	nc	transmembrane protein 231
GUK1	2987	NM_001242840	+	chr1	3630	4102	3763	4724	4502	4511	4524	4461	132.25	136.045	128.567	130.795	125.786	124.697	124.777	118.98	-0.0416841	-0.0916305	-0.0935931	-0.207989	nc	nc	guanylate kinase 1
PPFIBP2	8495	NM_003621	+	chr11	279	321	313	258	282	255	347	281	2.805	2.938	2.951	1.971	2.174	1.945	2.641	2.068	-0.196165	-0.0916184	-0.497032	-0.0877293	nc	nc	PTPRF interacting protein, binding protein 2 (liprin beta 2)
TUBD1	51174	NM_001193611	-	chr17	292	336	332	408	363	374	393	347	7.314	7.661	7.798	7.766	6.973	7.108	7.452	6.363	-0.0633166	-0.0916105	-0.0830874	-0.099574	nc	nc	tubulin, delta 1
NDUFS2	4720	NM_004550	+	chr1	5700	6471	6047	7337	7188	6984	6972	7209	108.308	111.933	107.754	105.949	104.745	100.69	100.292	100.28	-0.0455108	-0.091599	-0.113146	-0.235699	nc	nc	NADH dehydrogenase (ubiquinone) Fe-S protein 2, 49kDa (NADH-coenzyme Q reductase)
EGLN2	112398	NM_080732	+	chr19	1331	1416	1312	1727	1599	1622	1475	1712	28.762	27.855	26.588	28.362	26.499	26.594	24.13	27.083	-0.0368053	-0.091595	-0.0603338	-0.138694	nc	nc	egl-9 family hypoxia-inducible factor 2
UQCC2	84300	NM_032340	-	chr6	1094	1296	1129	1542	1397	1434	1334	1446	75.948	81.904	73.502	81.354	74.376	75.534	70.11	73.489	-0.0276745	-0.0915887	-0.0379106	-0.136647	nc	nc	ubiquinol-cytochrome c reductase complex assembly factor 2
PTGS1	5742	NM_001271164	+	chr9	45	54	47	27	28	35	50	22	0.719	0.785	0.704	0.328	0.343	0.424	0.605	0.257	-0.131358	-0.0915734	NA	-0.133157	na	nc	prostaglandin-endoperoxide synthase 1 (prostaglandin G/H synthase and cyclooxygenase)
COX8A	1351	NM_004074	+	chr11	1660	2156	2030	2822	2385	2547	2245	2477	209.081	247.203	239.778	270.12	230.373	243.405	214.066	228.393	-0.000839884	-0.09156	-0.000363038	-0.123516	nc	nc	cytochrome c oxidase subunit VIIIA (ubiquitous)
ZC3H14	79882	NM_001160104	+	chr14	1609	1862	1820	2231	2224	2313	2122	2028	19.406	20.444	20.586	20.449	20.571	21.167	19.376	17.906	0.0658539	-0.0915409	0.148479	-0.155593	nc	nc	zinc finger CCCH-type containing 14
PNKP	11284	NM_007254	-	chr19	777	880	710	972	951	956	902	930	13.124	13.531	11.246	12.477	12.318	12.251	11.534	11.499	-0.00503718	-0.0915055	-0.00413193	-0.122527	nc	nc	polynucleotide kinase 3'-phosphatase
SYT1	6857	NM_001291901	+	chr12	1045	1140	1142	1127	1089	985	1372	1074	21.937	21.785	22.482	17.979	17.532	15.689	21.804	16.505	-0.247115	-0.0914875	-1.36248	-0.110206	nc	nc	synaptotagmin I	chr12:79519575-79519649
[truncated: 13,726 more rows]
