# Supplementary material for: Small molecule splicing modifiers with systemic HTT-lowering activity
Source: Nat Commun. 2021 Dec 15;12:7299. doi: 10.1038/s41467-021-27157-z (PMC8674292; doi:10.1038/s41467-021-27157-z)
Supplement: Supplementary file 5 — Supplementary Data 2 [file 41467_2021_27157_MOESM5_ESM.xlsx]

## Sheet: HTT-C2-SHSY5Y
gene_symbol	coordinates	gene_id	contig	strand	refseqid	reg_len	AS_type	startSS_seq	endSS_seq	exon_i_inFrame	exon_i_stopCodon	startSS_supp	endSS_supp	PSI_DMSO	deltaPSI_HTT-C2.24nM_DMSO	deltaPSI_HTT-C2.100nM_DMSO	Pfisher_HTT-C2.24nM_DMSO	Pfisher_HTT-C2.100nM_DMSO	ReguType_HTT-C2.24nM_DMSO	ReguType_HTT-C2.100nM_DMSO	gene_desc
POMT2	chr14:77753576-77753614	29954	chr14	-	NM_013382	39	CE	ttatataaaactaaataaaagctaaattaaacccctctcatcctccacagATGTCCACTT	AGCAGAAAGAgtaagtggca	Y	N	KnG_Ens	KnG_Ens	1.046	41.7	84.5	8.49485e-76	3.62018e-165	Inc	Inc	protein-O-mannosyltransferase 2
LIMCH1	chr4:41640949-41640984	22998	chr4	+	NM_014988	36	CE	tgttcactttcaactctgccagtcctctaattttttatttgatcttatagATACGGTCCG	ATGACGCAGAgtaagttgcc	Y	N	Refseq	Refseq	12.403	33	74.4	1.77606e-109	0	Inc	Inc	LIM and calponin homology domains 1
STRN3	chr14:31398407-31398517	29966	chr14	-	NM_001083893	111	CE	tgcattgccaactgctgattttttttcttttaataatatgctgcatgtagATAAAGATGA	GGGGTGAAGAgtaagtgcag	Y	N	Refseq	Refseq	14.159	54.1	77	1.42658e-78	6.59967e-168	Inc	Inc	striatin, calmodulin binding protein 3
GGCT	chr7:30540152-30540297	79017	chr7	-	NM_024051	146	CE	aatttggattcaagtggatattgatcatatcactttgatttcctttgtagGATTTTAAGC	CTCTGGATGAgtaggtggct	N	N	Refseq	Refseq	53.22	25.6	40.6	6.16773e-117	0	Inc	Inc	gamma-glutamylcyclotransferase
LRRC42	chr1:54413535-54413654	115353	chr1	+	NM_001256409	120	CE	gatcgaacaggtgggtgagattaatttttcacattttttttatccttaagGTTGATGTCA	CTGTTCTAGAgtaagttatt	NA	NA	KnG_Ens	KnG_Ens	12.152	25	51.9	6.10444e-43	1.89027e-130	Inc	Inc	leucine rich repeat containing 42
PAPD4	chr5:78937278-78937340	167153	chr5	+	NM_001114393	63	CE	taagtttttaaagtgagatggcttcactatgtgtttttttttttttcaagAGCTCTACCT	GCAAAGAAGAgtatgtggca	Y	Y	None	None	7.693	31.2	69.4	8.03614e-25	1.12679e-58	Inc	Inc	PAP associated domain containing 4
PDE7A	chr8:66693079-66693182	5150	chr8	-	NM_001242318	104	CE	tttgctcactgctttatttccagtgcttgacatgttaacatttgttgcagCATGAAGGAA	GAGAAACAGAgtaagcagga	N	Y	KnG_Ens	KnG_Ens	5.537	29.7	63.9	3.59713e-40	8.49819e-123	Inc	Inc	phosphodiesterase 7A
TAF2	chr8:120757121-120757276	6873	chr8	-	NM_003184	156	CE	tgagctactcgtcttcagaaatctaattttgatcttgaatattgccgcagGAAGATGATC	CAAAATCAGAgtaagaaata	Y	N	KnG_Ens	KnG_Ens	13.016	36.3	59.7	3.93961e-42	2.46914e-98	Inc	Inc	TAF2 RNA polymerase II, TATA box binding protein (TBP)-associated factor, 150kDa
TRNAU1AP	chr1:28835418-28844820	54952	chr1	+	NR_003109	9403	A5SS	GGGAGAGTAGgtaaactgat	GTGCACCAAGgtaggtctcg	NA	NA	Refseq	Refseq	67.55	-28	-48.5	1.32589e-83	0	Skp	Skp	tRNA selenocysteine 1 associated protein 1
ZNF37BP	chr10:43046848-43046910	100129482	chr10	-	NR_026777	63	CE	agcttaacatgttaagtgactgttgacattgacacattttgttgtggcagAGTCAAGAAC	TGACAACAGAgtaagaaaaa	NA	NA	None	None	11.281	60	77.5	2.79524e-31	3.6875e-49	Inc	Inc	zinc finger protein 37B, pseudogene
HDX	chrX:83756437-83756519	139324	chrX	-	NM_001177479	83	CE	ggaaaaataaacactaattattcaaatgaatctaacttttaatcttaaagGAGCTCTGAT	GAGGCTCAGAgtaagaaatt	NA	NA	KnG_Ens	KnG_Ens	19.875	32.9	68	5.65495e-12	1.30499e-39	Inc	Inc	highly divergent homeobox
AKT2	chr19:40827935-40847745	208	chr19	-	NM_001243027	19811	A5SS	GTGACTATGGgtgagtctgt	AGCACCAAGAgtaagtcctc	NA	NA	Refseq	KnG_Ens	7.962	24.6	38.4	2.51876e-12	2.02324e-26	Inc	Inc	v-akt murine thymoma viral oncogene homolog 2
MADD	chr11:47314094-47314147	8567	chr11	+	NM_003682	54	CE	agcctctgactttctgtctttctctcctgcttgcattgcatctggggtagAATTGTGGAA	GAAAAACAGAgtaaggaaca	Y	N	Refseq	Refseq	5.946	23.1	47.1	4.50111e-25	7.92684e-64	Inc	Inc	MAP-kinase activating death domain
RCC1	chr1:28844486-28844820	1104	chr1	+	NR_030726	335	CE	ccatgccctcttgagggtagggaagatgagtatcttttttctccgtacagACCCTACCGC	GTGCACCAAGgtaggtctcg	NA	NA	None	Refseq	52.977	-23.8	-36.7	5.20268e-65	1.9561e-232	Skp	Skp	regulator of chromosome condensation 1
OSGEPL1	chr2:190626146-190626251	64172	chr2	-	NM_022353	106	CE	tttaagaagttttaattttcatcctggaacactatttcttcataaaatagTATTGGGAAT	TTCATTTAAAgtaagtagac	NA	NA	KnG_Ens	Refseq	88.159	-21.9	-45.1	8.16851e-09	1.96829e-31	Skp	Skp	O-sialoglycoprotein endopeptidase-like 1
LARP7	chr4:113558800-113558943	51574	chr4	+	NM_001267039	144	CE	gatagcgaacgtgaggatttatattctaaaattatcatcttcttttgcagGACTCTGCCA	ATCTCAAAGAgtaagatgcc	NA	NA	Refseq	Refseq	2.852	40.3	68	1.72132e-162	0	Inc	Inc	La ribonucleoprotein domain family, member 7
CMSS1	chr3:99728975-99729024	84319	chr3	+	NM_032359	50	CE	agtaccataccaagttctcacttttttctttctgtctctcttatttttagGTAAGTCATC	TTTCCATTTGgtaaagtatt	N	N	None	None	94.595	-23.1	-35	1.98344e-07	6.82485e-17	Skp	Skp	cms1 ribosomal small subunit homolog (yeast)
CHEK1	chr11:125526101-125526230	1111	chr11	+	NM_001114121	130	CE	aaaaagtttgtttttctaataaaatttgtatcaactttggggcatattagGTTGAGGCCT	GGATGACAGAgtaagaccct	NA	NA	KnG_Ens	KnG_Ens	39.144	40.4	47	4.97693e-27	9.65352e-34	Inc	Inc	checkpoint kinase 1
TRIM65	chr17:73887894-73887957	201292	chr17	-	NM_173547	64	CE	acatcgtgacctctccaaccattcccttaacactgctttgccccctagagGCCCCAGGTC	CTCTGGCAGAgtaaggaggc	N	N	None	Refseq	66.679	29.5	33.3	1.9253e-22	1.58959e-29	Inc	Inc	tripartite motif containing 65
TRNAU1AP	chr1:28832597-28835417	54952	chr1	+	NR_003109	2821	A5SS	CTTCTCCTTGgtaagtgtga	GGGAGAGTAGgtaaactgat	NA	NA	Refseq	Refseq	35.15	20.1	27.6	5.86014e-44	3.06486e-108	Inc	Inc	tRNA selenocysteine 1 associated protein 1
MYCBP2	chr13:77692475-77692630	23077	chr13	-	NM_015057	156	CE	ggatgttaatgaataacgagttgtagttttgactgttttacccactgcagGTGACCAACT	CAGCTTCAGAgtaagtctgt	Y	N	None	KnG_Ens	50.071	33.9	41.7	2.30059e-08	3.30086e-13	Inc	Inc	MYC binding protein 2, E3 ubiquitin protein ligase
OSGEPL1	chr2:190626373-190626386	64172	chr2	-	NM_022353	14	CE	tggctaatgtcagttgcaaataataagttgtttctgtaattctttttcagGAATTATCTA	TATCTATAGAgtaagtatgc	NA	NA	Refseq	KnG_Ens	94.236	-25.6	-48.4	1.82258e-10	1.57128e-29	Skp	Skp	O-sialoglycoprotein endopeptidase-like 1
CHEK1	chr11:125545823-125545945	1111	chr11	+	NM_001114121	123	CE	agaataaagaattctattctttattttctttctttctttattttttttagATGGAGTTTC	GGGATTACAGgtgcccacca	NA	NA	Refseq	None	98.906	-20.2	-37.8	4.47527e-09	3.00151e-20	Skp	Skp	checkpoint kinase 1
WDR27	chr6:170061799-170061846	253769	chr6	-	NM_182552	48	CE	aaccttgctttgaatggccttggccgttgcttgtctttgtctctgtgcagAGCTGCCCCT	ACCACAGAGAgtaagcaggg	Y	Y	None	None	0.182	31.1	62.4	5.05102e-30	1.1211e-63	Inc	Inc	WD repeat domain 27
ARL15	chr5:53603718-53603776	54622	chr5	-	NM_019087	59	CE	atcttattttatttttaaaaaattcctgagttcttttacttaccttgcagGGAAAAAAAA	ATGGATTAGAgtaagttccc	N	Y	KnG_Ens	KnG_Ens	2.568	55.5	88.2	1.274e-47	6.17708e-90	Inc	Inc	ADP-ribosylation factor-like 15
KDM6A	chrX:44965787-44965894	7403	chrX	+	NM_001291415	108	CE	tttgctttcaagacaacactcagttgctaaacccatttccttttctttagGATATTTTCA	TCACAGGAGAgtaagataat	Y	N	KnG_Ens	KnG_Ens	1.356	24.4	54.4	7.22876e-17	4.06736e-47	Inc	Inc	lysine (K)-specific demethylase 6A
HTT	chr4:3215349-3215463	3064	chr4	+	NM_002111	115	CE	caaggcctgctatccctagaacccacgctctcaaattcaacctatgacagAGGCAAGCCC	AGGCAGCAGAgtaagggggc	N	Y	None	None	0.652	22.3	68.7	1.24148e-21	1.77966e-61	Inc	Inc	huntingtin
ZNF37BP	chr10:43047021-43047024	100129482	chr10	-	NR_026777	4	A5SS	CGCAAGAAAGgtctgtaagt	AGAAAGGTCTgtaagttatc	NA	NA	KnG_Ens	Refseq	36.569	-27	-25.1	1.19619e-05	4.89426e-05	Skp	Skp	zinc finger protein 37B, pseudogene
CASP8AP2	chr6:90541983-90542039	9994	chr6	+	NM_001137668	57	CE	tcagcatgatagttctcaacttggaaaattttgcctctacactttcacagGTGCATCACT	ATGGGAGAAGgtgaggaaaa	NA	NA	None	None	15.439	41.2	21.9	5.50647e-10	8.78725e-05	Inc	Inc	caspase 8 associated protein 2
DHFR	chr5:79928051-79928121	1719	chr5	-	NM_000791	71	CE	aagcaaaaaactcttccattgcaacatttgatggtcatttgtactttcagGCATGTACTA	GAGACCTAGAgtaagtcagt	N	Y	None	None	46.818	45.5	50.5	5.15797e-16	2.39917e-26	Inc	Inc	dihydrofolate reductase
MIR548A2	chr3:64957848-64959486	693126	chr3	+	NR_030317	1639	A3SS	ctcctttctcacatgtggcactaaagccattttccctactctttcaacagTGCCCTGAAC	actacaggtgtatgccaccacacctggctaatttttaaatttttttgtagACCTGTGATC	NA	NA	None	KnG_Ens	64.118	-39.1	-34.1	0.000133911	0.000936165	Skp	Skp	microRNA 548a-2
ADAMTS9-AS2	chr3:64957848-64959486	100507098	chr3	+	NR_038264	1639	A3SS	ctcctttctcacatgtggcactaaagccattttccctactctttcaacagTGCCCTGAAC	actacaggtgtatgccaccacacctggctaatttttaaatttttttgtagACCTGTGATC	NA	NA	None	KnG_Ens	64.118	-39.1	-34.1	0.000133911	0.000936165	Skp	Skp	ADAMTS9 antisense RNA 2
GOLGA6L10	chr15:82824436-82824436	647042	chr15	-	NM_001164465	1	A3SS	tactacacgcgcctgggcaacgacttccacacgaacaagcgcgtgtgcgaGGAGATCGCC	actacacgcgcctgggcaacgacttccacacgaacaagcgcgtgtgcgagGAGATCGCCA	NA	NA	None	None	66.667	-54.2	-41.7	8.15665e-23	4.12762e-09	Skp	Skp	golgin A6 family-like 10
MCF2L	chr13:113714907-113715026	23263	chr13	+	NM_001112732	120	CE	gctgtctgcagagcacgctgcaggcccttgtctctcgccctctctcacagGCATCTTTCC	GAAGGTGCCGgtaagtgcgc	NA	NA	Refseq	Refseq	74.271	25.7	22.1	1.91887e-17	3.90469e-13	Inc	Inc	MCF.2 cell line derived transforming sequence-like
MCF2L	chr13:113732677-113732750	23263	chr13	+	NM_001112732	74	CE	tccagagggtcagaggggacttcatgccccgctccccttcttcccaacagGCATTCGGCG	GAGGGCCAAGgtgaggcttg	NA	NA	Refseq	Refseq	72.357	27.6	24.6	5.70877e-16	2.34205e-15	Inc	Inc	MCF.2 cell line derived transforming sequence-like
MCF2L	chr13:113732980-113733053	23263	chr13	+	NM_001112732	74	CE	ccttgaggttccgtcccgcctttcagacctgacgctgtttttctccccagAGTGAGATGA	TCCTGCGCAGgtgggtgcgc	NA	NA	Refseq	Refseq	73.126	26.9	25	1.63749e-15	5.05521e-16	Inc	Inc	MCF.2 cell line derived transforming sequence-like
MCF2L	chr13:113735527-113735593	23263	chr13	+	NM_001112732	67	CE	ctgctctcccagtgctaaccttttttgctctccacatgacctgccaccagGCACGTGATG	CGTCCTGGAGgtgaggctgg	NA	NA	Refseq	Refseq	73.718	26.3	26.3	2.61328e-15	6.82254e-20	Inc	Inc	MCF.2 cell line derived transforming sequence-like
MCF2L	chr13:113718618-113718734	23263	chr13	+	NM_001112732	117	CE	ggagccaacaataatcccaaacactaccacgcattccctttctcctccagGTCATAATGC	CCAGCGCACGgtgagccgcg	NA	NA	Refseq	Refseq	75.543	24.5	21.2	3.77265e-15	1.5209e-13	Inc	Inc	MCF.2 cell line derived transforming sequence-like
MCF2L	chr13:113699585-113699675	23263	chr13	+	NM_001112732	91	CE	ccggcttcccacctgcacacattaacggcggcgtctcttcctcactgcagCCTGCAGGAC	GCGCATCGCAgtaagtgcca	NA	NA	Refseq	Refseq	75.318	24.7	22.4	3.3076e-16	5.30076e-15	Inc	Inc	MCF.2 cell line derived transforming sequence-like
MCF2L	chr13:113736793-113736856	23263	chr13	+	NM_001112732	64	CE	ctacgccgcggagatggataacccactgatggctcacctcctgtcaacagGCCTTCACAA	TCCACAACAGgtgggccctt	NA	NA	None	Refseq	69.606	30.4	30.4	1.55068e-14	5.24381e-18	Inc	Inc	MCF.2 cell line derived transforming sequence-like
MCF2L	chr13:113738312-113738381	23263	chr13	+	NM_001112732	70	CE	cacgtgactcggcctgtctttcatactacttaaaaaccttctttgtctagGATATTCCTC	TCTGGAGAGGgtaggtggtg	NA	NA	Refseq	Refseq	78.245	21.8	21.8	4.09242e-17	3.05758e-20	Inc	Inc	MCF.2 cell line derived transforming sequence-like
MCF2L	chr13:113678958-113679072	23263	chr13	+	NM_001112732	115	CE	ccgggggcatggagccctcggctaagggtctgcctctggtctctccccagGTGGGCGGGG	GCATCCCCAGgtacgtgcac	NA	NA	Refseq	Refseq	77.212	22.8	21.6	2.57519e-15	1.81475e-16	Inc	Inc	MCF.2 cell line derived transforming sequence-like
MCF2L	chr13:113731366-113731525	23263	chr13	+	NM_001112732	160	CE	agtgatgacaccaacatgtgcaaggcaccttactgagcatgcggtttcagGAGCACGTGC	CCCTCCCCAGgtctgtgtgg	NA	NA	Refseq	Refseq	77.245	22.8	21.4	2.45677e-16	1.26617e-16	Inc	Inc	MCF.2 cell line derived transforming sequence-like
MCF2L	chr13:113728758-113728877	23263	chr13	+	NM_001112732	120	CE	tgttcaggtgagggagacacccccctgagatgggccctcctctgttccagGTCAAAGCCA	GAAATCAGGCgtaaggcggg	NA	NA	Refseq	Refseq	76.827	23.2	21.5	2.87587e-14	1.43451e-13	Inc	Inc	MCF.2 cell line derived transforming sequence-like
MCF2L	chr13:113739400-113739492	23263	chr13	+	NM_001112732	93	CE	ctgaggaataatgaaaattgtgcaaaccaaaggctctgggttggttccagGAATGCCAGA	GCTGCTCAAGgtgggctccg	NA	NA	Refseq	Refseq	78.975	21	21	1.13456e-16	5.74724e-19	Inc	Inc	MCF.2 cell line derived transforming sequence-like
MCF2L	chr13:113729312-113729503	23263	chr13	+	NM_001112732	192	CE	gcctcgaacagaaagaggcctgagctggtcctctgggtggccgtccacagGTGGCCGTGG	CCTGGAGACGgtaggccgag	NA	NA	Refseq	Refseq	76.359	23.6	21.9	9.14058e-17	1.27841e-13	Inc	Inc	MCF.2 cell line derived transforming sequence-like
MCF2L	chr13:113730280-113730471	23263	chr13	+	NM_001112732	192	CE	ctctcaccctctcacggcgtcctgccctcggcaatgctctgtgtttccagTCCATGAAGT	AGATCTCATGgtaacgctga	NA	NA	Refseq	Refseq	78.178	21.8	20.5	1.73328e-17	1.73248e-15	Inc	Inc	MCF.2 cell line derived transforming sequence-like
MCF2L	chr13:113741549-113741770	23263	chr13	+	NM_001112732	222	CE	ggccccaggcccatcccgtcctgaacacagccctgctgtcgcacatttagGGGAATCTCG	GTCCTTAAACgtaagtgagg	NA	NA	Refseq	Refseq	79.638	20.4	20.4	1.65075e-14	2.88617e-18	Inc	Inc	MCF.2 cell line derived transforming sequence-like
MCF2L	chr13:113719250-113719399	23263	chr13	+	NM_001112732	150	CE	aggtgggtgcagtgcacaaggcatgcaattgtgttttctctgtccccaagGCCATCGAAA	CAAGGCGAAGgtacatgggg	NA	NA	Refseq	Refseq	75.651	24.3	21.4	2.03681e-13	2.05882e-14	Inc	Inc	MCF.2 cell line derived transforming sequence-like
MCF2L	chr13:113748828-113748949	23263	chr13	+	NM_001112732	122	CE	gacagcggctcatcaccggggggtccctcacgggtgtctgtctctcttagGTTGGAGCAA	CAAGAAGCTGgtaaccacgg	NA	NA	Refseq	Refseq	79.295	20.7	20.7	1.32002e-14	4.63675e-17	Inc	Inc	MCF.2 cell line derived transforming sequence-like
MCF2L	chr13:113750685-113750691	23263	chr13	+	NM_001112732	7	CE	tgccggggcgggtgctgacgctgtctgtgcccctgcccgtctcccaccagGTTCCAGGTA	CAGGTTCCAGgtaaatacac	NA	NA	Refseq	None	68.72	31.3	31.3	1.58877e-11	1.10442e-14	Inc	Inc	MCF.2 cell line derived transforming sequence-like
MCF2L	chr13:113750864-113750967	23263	chr13	+	NM_001112732	104	CE	agccccggactgccccgcacgtggctgccgctgaccctcgccccttgcagGTACGTCAGG	AGCAGCTCAGgtaaggccca	NA	NA	Refseq	Refseq	72.181	27.8	27.8	3.56339e-13	1.66595e-15	Inc	Inc	MCF.2 cell line derived transforming sequence-like
KCNIP4	chr4:21621578-21665386	80333	chr4	-	NM_147182	43809	A3SS	agattttggaagctgtataaggatctagcatggggatttctgttttgtagATGTCAAACT	tttacatcactttatttcatgaagtaactattgctatacccattttacagGAGACAAGAT	NA	NA	None	None	24.192	39.4	54.2	0.000844477	1.24086e-09	Inc	Inc	Kv channel interacting protein 4
SYNPO2	chr4:119876180-119877717	171024	chr4	+	NM_001286754	1538	A3SS	ctgactccagattctgtgcaatttttttttttttttttttttttacacagAGTCTCACTC	aaaatcaaaattatttcctattgggtaaatcaattattccttattcttagCCAGGCAATT	NA	NA	None	None	22.222	-22.2	-22.2	7.53366e-09	3.15201e-08	Skp	Skp	synaptopodin 2
NBPF20	chr1:144823813-144823985	100288142	chr1	+	NM_001278267	173	CE	tggtttctgattccccctggcttattctttactttttcccacttttccagGCTCAGCAGG	GACATGGATGgtgagtacct	NA	NA	Refseq	Refseq	22.975	26.1	26.4	9.33662e-05	4.25714e-06	Inc	Inc	neuroblastoma breakpoint family, member 20
SYNPO2	chr4:119877718-119877721	171024	chr4	+	NM_001286754	4	A3SS	aaaatcaaaattatttcctattgggtaaatcaattattccttattcttagCCAGGCAATT	tcaaaattatttcctattgggtaaatcaattattccttattcttagccagGCAATTAATC	N	N	None	None	72.222	27.8	27.8	1.47244e-12	1.62419e-11	Inc	Inc	synaptopodin 2
GOLGA6L10	chr15:82823324-82823326	647042	chr15	-	NM_001164465	3	A3SS	tgaagcgaattcagagaggcccagtaagaggtatctccatcaagctgcagGAGGAGGAGA	agcgaattcagagaggcccagtaagaggtatctccatcaagctgcaggagGAGGAGAGAG	NA	NA	None	None	33.333	-33.3	-33.3	4.97015e-18	0.000644062	Skp	Skp	golgin A6 family-like 10
GOLGA6L10	chr15:82824489-82824540	647042	chr15	-	NM_001164465	52	A3SS	cccagaaggttgcgctggctcgtgagtgatcctgtcctctccacccgcagGGCCGCGTTC	ccgcgttcgcaccaaaaccgtgaagaaggcggcccgggtcatcatagaaaAGTACTACAC	NA	NA	Refseq	None	7.609	92.4	34.2	5.78003e-28	9.63192e-07	Inc	Inc	golgin A6 family-like 10
BACH2	chr6:90916288-90916395	60468	chr6	-	NM_021813	108	CE	tcctgggcaccagctgatggatttcttctttgtttatattcacagtgcagCTGTCTGCTT	CATGAACAAGgtaagaggta	NA	NA	KnG_Ens	Refseq	79.545	20.5	20.5	4.45587e-06	2.33509e-07	Inc	Inc	BTB and CNC homology 1, basic leucine zipper transcription factor 2
BACH2	chr6:90798829-90877446	60468	chr6	-	NM_021813	78618	A3SS	tttctctttctcaatcattgaataaagtgaatgaaagctggggaaatgtgTACTTTCCAG	tcacatgcatactttcatctgctaatggacaacttttccttcccaattagGTGGACACTC	NA	NA	None	Refseq	23.684	-23.7	-23.7	2.02524e-06	6.12197e-08	Skp	Skp	BTB and CNC homology 1, basic leucine zipper transcription factor 2
NBPF20	chr1:144615252-144615303	100288142	chr1	+	NM_001278267	52	A5SS	CTCAAAGAGAtgttttctaa	AAGAAATACAgtaagatcta	NA	NA	None	Refseq	67.749	32.3	32.3	3.30841e-27	2.02673e-20	Inc	Inc	neuroblastoma breakpoint family, member 20
NBPF20	chr1:144614999-144615251	100288142	chr1	+	NM_001278267	253	A5SS	CAACAGTAAGgtaagaattt	CTCAAAGAGAtgttttctaa	NA	NA	Refseq	None	20.925	-20.9	-20.9	3.57443e-24	4.77818e-27	Skp	Skp	neuroblastoma breakpoint family, member 20
PDE4B	chr1:66546455-66573977	5142	chr1	+	NM_001037341	27523	A3SS	tgaaatattaaatgtatttttcttttcttctttgttaacttttattttagAATTGTGGGT	tagccatcattatactttctgcttctttgagtttgatttcttttttttagATTCATCCAC	NA	NA	None	None	100	-100	-100	7.19283e-34	7.19283e-34	Skp	Skp	phosphodiesterase 4B, cAMP-specific
GOLGA6L10	chr15:83207672-83207689	647042	chr15	-	NM_001164465	18	A5SS	CCAGTAAGAGgtatctccat	ATCAAGCTGCaggaggagga	NA	NA	None	None	100	-100	-66.7	3.43296e-46	4.0554e-18	Skp	Skp	golgin A6 family-like 10
GOLGA6L10	chr15:82824487-82824488	647042	chr15	-	NM_001164465	2	A3SS	ccgcgttcgcaccaaaaccgtgaagaaggcggcccgggtcatcatagaaaAGTACTACAC	gcgttcgcaccaaaaccgtgaagaaggcggcccgggtcatcatagaaaagTACTACACGC	NA	NA	None	None	100	-100	-83.3	2.21235e-80	7.17871e-66	Skp	Skp	golgin A6 family-like 10
GOLGA6L10	chr15:82824440-82824486	647042	chr15	-	NM_001164465	47	A3SS	gcgttcgcaccaaaaccgtgaagaaggcggcccgggtcatcatagaaaagTACTACACGC	aagtactacacgcgcctgggcaacgacttccacacgaacaagcgcgtgtgCGAGGAGATC	NA	NA	None	None	0	83.3	100	3.76274e-39	1.22131e-75	Inc	Inc	golgin A6 family-like 10
GOLGA6L10	chr15:82823304-82823308	647042	chr15	-	NM_001164465	5	A3SS	gcccagtaagaggtatctccatcaagctgcaggaggaggagagagaaaggAGAGACAATT	gtaagaggtatctccatcaagctgcaggaggaggagagagaaaggagagaCAATTATGTT	NA	NA	None	None	0	100	100	5.81851e-32	5.81851e-32	Inc	Inc	golgin A6 family-like 10
FRMD5	chr15:44253781-44263824	84978	chr15	-	NM_001286490	10044	A3SS	aatgtcatttcaaccctattgcatagaaactcttttttttttttttttagATGCAACCTC	catcaagattattggtctaaaattctctttttttgttgtgtctccgccagGCTTTGGTAT	NA	NA	None	None	0	100	49.3	2.96119e-44	5.9717e-50	Inc	Inc	FERM domain containing 5
PDE4D	chr5:58730268-58730450	5144	chr5	-	NM_001165899	183	CE	ctcaaatgaactagctatggaacttacaagtggaattttctcatgtgcagCTGATGGTAA	TCCAGTCCAGgtatgagcag	Y	Y	None	None	86.842	-86.8	-86.8	7.85816e-28	2.54213e-29	Skp	Skp	phosphodiesterase 4D, cAMP-specific
C12orf4	chr12:4646546-4646680	57102	chr12	-	NM_020374	135	CE	tatctttttaaataaccgtatgaataattttttgttctttatttttccagTGAGCACCAT	CTAGCCAAGAgtaagaaata	NA	NA	None	None	0	42.1	79.3	1.94218e-42	4.90596e-94	Inc	Inc	chromosome 12 open reading frame 4
PSMA1	chr11:14627960-14630580	5682	chr11	-	NM_148976	2621	A3SS	ggatcatgaaaacaaattctgagttcttgaaggaactgcatccattctagGAACTGCGCT	atttcaaaacagattctttttttttttttctttttttctttttcattcagACAGGGTCTC	NA	NA	None	None	0	22.2	66.7	5.97954e-06	2.67363e-16	Inc	Inc	proteasome subunit alpha 1
GOLGA6L10	chr15:83208738-83208830	647042	chr15	-	NM_001164465	93	A5SS	TCATAGAAAAgtactacacg	GCAACAAGATagcagggtga	NA	NA	None	None	100	-58.3	-45	5.61227e-67	1.85366e-61	Skp	Skp	golgin A6 family-like 10
DLG5	chr10:79572532-79575933	9231	chr10	-	NM_004747	3402	A3SS	cttacagggaccctgccagtgtcgttattattgttatccctgtttcacagTTGAGGAAAC	ctgtgtagccagtaaacataaaactggattattttctgttgcccccttagGATGGAATGT	NA	NA	KnG_Ens	None	100	-21.7	-54.4	5.24984e-05	1.96523e-15	Skp	Skp	discs, large homolog 5 (Drosophila)
GOLGA6L10	chr15:82824434-82824435	647042	chr15	-	NM_001164465	2	A3SS	actacacgcgcctgggcaacgacttccacacgaacaagcgcgtgtgcgagGAGATCGCCA	tacacgcgcctgggcaacgacttccacacgaacaagcgcgtgtgcgaggaGATCGCCATT	NA	NA	None	None	50	50	50	1.42304e-29	4.0554e-18	Inc	Inc	golgin A6 family-like 10
GOLGA6L10	chr15:82823309-82823316	647042	chr15	-	NM_001164465	8	A3SS	tcagagaggcccagtaagaggtatctccatcaagctgcaggaggaggagaGAGAAAGGAG	gcccagtaagaggtatctccatcaagctgcaggaggaggagagagaaaggAGAGACAATT	NA	NA	None	None	100	-50	-33.3	1.1609e-10	3.11736e-08	Skp	Skp	golgin A6 family-like 10
PPP6R3	chr11:68228911-68228914	55291	chr11	+	NM_001164160	4	A5SS	CTGTGAGGTGgcttgtatgt	GAGGTGGCTTgtatgtaaac	NA	NA	None	None	58.333	41.7	41.7	2.63829e-07	3.05457e-05	Inc	Inc	protein phosphatase 6, regulatory subunit 3
PTPRA	chr20:2891150-2891586	5786	chr20	+	NM_002836	437	A3SS	tatattatatataatttttatatatactttttttttttttttttttttagACTGGATCTT	caccgcacccggcctactttttattttaacttttttttttttttttgtagAGATGTGGTC	NA	NA	None	KnG_Ens	0	34.8	31.1	2.08229e-06	3.28785e-07	Inc	Inc	protein tyrosine phosphatase, receptor type, A
FOXM1	chr12:2970545-2970578	2305	chr12	-	NM_202002	34	CE	attttttaaaatgttttatttatttatttttaaattttttatttccatagGTTTTTGGGG	GGTTACATGAgtaagttctt	N	N	Refseq	None	7.38	13	39.5	1.91565e-36	1.85078e-190	NC	Inc	forkhead box M1
APLP2	chr11:129993507-129993674	334	chr11	+	NM_001642	168	CE	tttgacgtcactgcctctgtcctgctgacactctgaccattttcacacagCTGTCTGCTC	AAAGCGATGAgtaagtcctg	Y	N	Refseq	Refseq	31.264	17.6	41.3	2.81544e-91	0	NC	Inc	amyloid beta (A4) precursor-like protein 2
DPH1	chr17:1935194-1935237	1801	chr17	+	NM_001383	44	CE	tttactccaggagttgtaattatgtgtatacctgtcttttcccccactagACTGCTGGTC	GTCCTTACTGgtacgtccac	N	N	None	None	0.546	8.7	21.9	5.06448e-14	2.58812e-39	NC	Inc	diphthamide biosynthesis 1
ENAH	chr1:225787910-225788060	55740	chr1	-	NM_001008493	151	CE	actttagctgcatctattttttttcttatttattattattttttagacagAGTCTGACTG	CCATTTGAGAgtaagtcaca	N	Y	None	None	3.78	7.6	20.7	4.5453e-18	1.34912e-73	NC	Inc	enabled homolog (Drosophila)
ZNF618	chr9:116797471-116797515	114991	chr9	+	NM_133374	45	CE	cacagaacagcagaactagaagagatggctaaactgtttctcttttgcagAAACTGCAAG	CTCCTACAGAgtaagtgatg	Y	N	KnG_Ens	KnG_Ens	7.261	13.1	37.3	1.5158e-09	3.21662e-37	NC	Inc	zinc finger protein 618
AP1G2	chr14:24035810-24035895	8906	chr14	-	NM_003917	86	CE	tgtctatggtttcacccctgcctcttcctggtctgcccccttcactatagATGGAGTGCC	TGGATGAGAGgcacgatgcc	N	N	Refseq	None	67.073	0	22.1	0.188577	1.2965e-10	NC	Inc	adaptor-related protein complex 1, gamma 2 subunit
PNISR	chr6:99858841-99860194	25957	chr6	-	NM_032870	1354	A3SS	ctagctttgtggcactcagtttgattcttttcttggttcttcattcctagGCTGACAGGG	attttgttataaccgcctgttgaatgtttttatgcctaaatcttaaatagAATGGGGAAT	NA	NA	KnG_Ens	Refseq	15.404	18.6	43.7	7.02718e-13	2.76065e-57	NC	Inc	PNN-interacting serine/arginine-rich protein
TNRC6A	chr16:24769760-24769920	27327	chr16	+	NM_014494	161	CE	cttttttcattaaagcaaggttgtttatgtgcatttttgttcacctcaagGATGGGAGAG	TAGGATAAGAgtaagcactg	N	Y	None	None	0.945	11.1	30.1	2.64745e-28	3.8224e-89	NC	Inc	trinucleotide repeat containing 6A
AXIN1	chr16:341190-341297	8312	chr16	-	NM_003502	108	CE	agggctggtggccgccggcacagccacctttgacgcgggttgttccctagGTATGTGCAG	CCGAGACAGAgtacgtgcgt	Y	N	Refseq	Refseq	27.313	19.4	40.7	1.05022e-16	7.80105e-56	NC	Inc	axin 1
SPIDR	chr8:48185929-48186042	23514	chr8	+	NM_001080394	114	CE	tggctcacataagtaagggaaatacttacctttactgattttttataaagGTATTCAGTA	GATGGATAGAgtaagacatg	Y	Y	None	None	1.139	7.5	25.8	2.38859e-07	1.25582e-29	NC	Inc	scaffolding protein involved in DNA repair
C1orf86	chr1:2124284-2124414	199990	chr1	-	NM_001146310	131	CE	cttatggagaccaggtccttcagtcatgcctgatgcccctggtcttccagAAGCAAAAAC	GCTGAGGCAGgtgggttgct	N	Y	Refseq	Refseq	5.077	7.6	32	2.8791e-15	2.13458e-109	NC	Inc	Fanconi anemia core complex associated protein 20
LARP7	chr4:113559774-113559829	51574	chr4	+	NM_001267039	56	CE	attctcctttgaactggtttttagcacttaactggttcccttatttacagTCAAGCACCA	AAGATTATAGgtgagtaata	NA	NA	None	None	3.912	15.1	29	1.84041e-39	6.67576e-107	NC	Inc	La ribonucleoprotein domain family, member 7
ERGIC3	chr20:34142143-34142157	51614	chr20	+	NM_198398	15	CE	ttgtgaagctctgaatctttcttctctctcctccctcccccatgctgcagTACATGCTGT	GCTGTGGAGAgtaagtggcc	Y	N	Refseq	Refseq	3.844	12	41.5	6.81686e-194	0	NC	Inc	ERGIC and golgi 3
SENP6	chr6:76331643-76331687	26054	chr6	+	NM_015571	45	CE	tacaatggaaggcttcaaaataaggaaattgttttttgttttttaaaaagGCATTCTGTT	TTTATCATGAgtaagtgaac	Y	N	None	None	1.579	7.7	28.1	5.58664e-23	1.59421e-104	NC	Inc	SUMO1/sentrin specific peptidase 6
LYRM1	chr16:20922505-20922586	57149	chr16	+	NM_001128301	82	CE	ctcagaattggtattgaatataactttggtccttttaacctttgaattagGTGAAGTAGT	CAGGGTCAGAgtaagtgctc	NA	NA	Refseq	Refseq	1.758	8.1	25.4	6.29235e-12	1.52725e-56	NC	Inc	LYR motif containing 1
PRPF39	chr14:45579944-45580020	55015	chr14	+	NM_017922	77	CE	taagaatgccaaatcaaataatgaatcttcattttatgctgtcaaactagCCCGGCATCT	AAGAGACAAAgtatgcattt	NA	NA	None	Refseq	97.877	-12.9	-23.6	8.77701e-05	5.90869e-10	NC	Skp	pre-mRNA processing factor 39
KHSRP	chr19:6424561-6424565	8570	chr19	-	NM_003685	5	A3SS	gcccgccaggcgcgggggaccggggcggcggcggtcccggcggcggcggcCCGGGCGGGG	ccaggcgcgggggaccggggcggcggcggtcccggcggcggcggcccgggCGGGGGGTCG	NA	NA	None	None	48.901	-29.1	-24.5	1.64347e-05	0.00107464	Skp	NC	KH-type splicing regulatory protein
ZNF680	chr7:64002108-64002295	340252	chr7	-	NM_178558	188	CE	ctgagtatcaaagagaattttttcaggtcactgtgtgggttcctttatagGCAGAACTGG	TGATTAGAGAgtaagttcag	N	Y	None	None	1.573	9.5	30	6.9252e-10	1.57983e-38	NC	Inc	zinc finger protein 680
MRPS28	chr8:80915234-80915355	28957	chr8	-	NM_014018	122	CE	aaaatgtggaatcctttgcatctatgctgagacattctcctcttacacagATGGGACCTG	TGGATGGAGAgtaagtaaaa	N	N	KnG_Ens	Refseq	72.905	16.4	24.2	6.23099e-12	1.22012e-29	NC	Inc	mitochondrial ribosomal protein S28
CMSS1	chr3:99770076-99770150	84319	chr3	+	NM_032359	75	CE	tctctgtgagtccagcttcttattttttccgatattctgttttgttacagGTTTTTAAAA	TGAAAGAGTAgtaaataatt	Y	Y	KnG_Ens	KnG_Ens	2.5	13.1	32.9	4.53416e-07	1.21079e-26	NC	Inc	cms1 ribosomal small subunit homolog (yeast)
ADAMTS19	chr5:129023788-129023907	171019	chr5	+	NM_133638	120	CE	tttcaatgccaaaatatttctgggcttttggatattattttcctttgcagTTCATAAATA	TTAAATGAGAgtaagttcaa	Y	Y	None	KnG_Ens	1.614	9	30.2	7.0359e-10	1.67358e-23	NC	Inc	ADAM metallopeptidase with thrombospondin type 1 motif, 19
RAB3IP	chr12:70206558-70206580	117177	chr12	+	NM_022456	23	CE	gggcaaatgcttttcatttcaaaaaactgaaatttatcattatttcacagAAAATGTGCT	ACTGGCCAGAgtaagtcctg	N	N	Refseq	None	65.541	-19	-48.6	0.000525129	2.07121e-26	NC	Skp	RAB3A interacting protein
GOLGA6L10	chr15:83207086-83207099	647042	chr15	-	NM_001164465	14	A5SS	ATCAGGAGATtattgaagta	GAAGTAGATCctgacactaa	NA	NA	None	None	2.941	0	34	0.766066	2.43143e-84	NC	Inc	golgin A6 family-like 10
VPS29	chr12:110939842-110939853	51699	chr12	-	NM_001282150	12	A5SS	TGACAGGATGgtgagggctg	GAGGGCTGCAgttgcggcga	Y	N	Refseq	None	54.697	19.6	25	9.88177e-16	4.75935e-21	NC	Inc	VPS29 retromer complex component
ARMCX6	chrX:100872282-100872360	54470	chrX	-	NR_033670	79	CE	gagtcgccctctcctggccccttctttctccacacccactcccatttcagTGCAGGGAAA	CGTCCGGAAAgtcagtagag	NA	NA	Refseq	KnG_Ens	2.84	9.5	29.8	3.24243e-30	1.64418e-134	NC	Inc	armadillo repeat containing, X-linked 6
MAOA	chrX:43517110-43517177	4128	chrX	+	NM_001270458	68	CE	gttgggtagagatagctttatctgaacccaacattgtttatcctgaacagGCCAAGAGAA	AAACATACATgtatgttgga	N	Y	Refseq	None	2.208	15.9	50.4	6.54103e-73	1.68821e-268	NC	Inc	monoamine oxidase A
ENOX1	chr13:44204731-44204789	55068	chr13	-	NM_017993	59	CE	tataagtaaatattttatcagaagtatttacatatcttttttttttttagTTTGAGAAGT	GGCTCACAAGgtaatccttt	NA	NA	None	None	15.395	24.2	10.1	2.35674e-05	0.0497085	Inc	NC	ecto-NOX disulfide-thiol exchanger 1
CTNS	chr17:3551032-3551108	1497	chr17	+	NM_001031681	77	CE	tgggatcgcaaaggctgacccccaccctgagtcctcactttccctggcagGAGAAGGAAG	CGGTGTTGAGgccagatttc	N	Y	None	None	0.405	3.4	34.5	4.20257e-05	2.49404e-49	NC	Inc	cystinosin, lysosomal cystine transporter
CEP72	chr5:640720-643784	55722	chr5	+	NM_018140	3065	A5SS	CAAGGAGCTGgtgagcccgc	CAGCAGCCAGgtgagacggg	NA	NA	Refseq	None	30.005	0	44	0.380785	9.8863e-09	NC	Inc	centrosomal protein 72kDa
C14orf132	chr14:96506612-96506704	56967	chr14	+	NM_001289139	93	CE	ctgagcttgggtgatgattctatttctgtgccttaactctcttgagccagAACAAAGACA	GCCTGGGAGAgtaagtccca	Y	N	Refseq	Refseq	1.244	9.8	23.4	1.72215e-34	2.13588e-97	NC	Inc	chromosome 14 open reading frame 132
ZNF347	chr19:53644521-53645809	84671	chr19	-	NM_001172675	1289	CE	gtttacgtactacaattaattggaaacctatggatctttatatcttgtagCTCTCTCTTC	ATGTGGCAAGgtcttcactc	NA	NA	Refseq	None	96.261	0	-20.6	0.309319	0.00013703	NC	Skp	zinc finger protein 347
ABR	chr17:1028703-1057531	29	chr17	-	NM_001159746	28829	A3SS	ccgtgtggtggtggagacgccatggtacagcctgtctcccgatcccccagGTCCCCTGAG	ggcagctctggtggaggattctcagtggcctttcttgttccttgtctcagACTTCAGCTA	NA	NA	KnG_Ens	Refseq	61.433	-32.8	0	1.35204e-05	0.422867	Skp	NC	active BCR-related
SLC10A7	chr4:147177978-147178088	84068	chr4	-	NM_001029998	111	CE	ccaaaagggagactaaattgtacactgttgttcatttttcctttgtgtagAAACTACTCC	CATCCTCCAGgtatccatga	Y	Y	Refseq	Refseq	54.622	-26.6	0	0.000480793	0.155859	Skp	NC	solute carrier family 10, member 7
ST7L	chr1:113150077-113150219	54879	chr1	-	NM_017744	143	CE	ccttaaaaatcatcgtgactccattctgccttcttttttatttttcttagATGGAATTTC	CCATGCCAGAgtaatttttg	N	N	KnG_Ens	None	41.689	0	-23.3	1	1.87058e-06	NC	Skp	suppression of tumorigenicity 7 like
IQSEC2	chrX:53308746-53308795	23096	chrX	-	NM_001111125	50	CE	tcaggtccacagcgtctcatactctacaccagtattgctgtcctactcagGTCCTTGACT	CAGAGAGCAGgtaagagcta	N	Y	None	Refseq	78.846	0	-25.8	0.849281	0.000215474	NC	Skp	IQ motif and Sec7 domain 2
KCNT2	chr1:196295847-196296019	343450	chr1	-	NM_198503	173	CE	tttaatgaagtatccaaatggcatttcaatgtatactttctcttctctagAGTTGCCAAC	TGGATAACCCgtaagtatat	N	N	Refseq	Refseq	97.098	-21.3	-13.6	9.48453e-05	0.00336377	Skp	NC	potassium channel, sodium activated subfamily T, member 2
TMEM161B-AS1	chr5:87581561-87581668	100505894	chr5	+	NR_105019	108	CE	catctgacaagtttttgacttgtctttctcatgatttaatgtcccagcagAGCAACTGGG	TTATAAGAAGgtaacatggg	NA	NA	None	KnG_Ens	49.442	15	25.2	0.0100398	1.87227e-05	NC	Inc	TMEM161B antisense RNA 1
NBEA	chr13:36050975-36051051	26960	chr13	+	NM_015678	77	A5SS	CAAACTAAAGgtaggaggct	CTCAGCTTTGgtattacttg	NA	NA	Refseq	KnG_Ens	18.049	9.2	26.3	0.0208027	8.41615e-10	NC	Inc	neurobeachin
NUPL1	chr13:25877240-25877293	9818	chr13	+	NM_014089	54	CE	ataattttgattcttgtcagatttttaaccagctgtctttcttgttttagATGAAAACTA	TTTAGCCAGAgtaattgaaa	Y	Y	KnG_Ens	KnG_Ens	0.63	10.5	26.4	1.46545e-45	4.60056e-126	NC	Inc	nucleoporin 58kDa
ZNF211	chr19:58145154-58145273	10520	chr19	+	NR_049752	120	CE	tgcgcaaacgagagacaccatctgagttaaatttgaaaaatcctctgcagGCTGTTCAGT	AGGCGCACAGgttagacagt	Y	Y	Refseq	Refseq	43.067	-13.3	-20.7	0.0416594	0.000238781	NC	Skp	zinc finger protein 211
PLK3	chr1:45270322-45270451	1263	chr1	+	NM_004073	130	CE	ggaggggcattggtgcagggctccctctgacctctgcctccccattctagGACTGTGCAC	CCTCATGAAGgtgtgagggc	N	N	Refseq	Refseq	59.332	0	25.2	0.62948	0.000758719	NC	Inc	polo-like kinase 3
TTC28-AS1	chr22:28320335-28331138	284900	chr22	+	NR_026963	10804	A3SS	ttttttttttttgctaatgacttattacttgctgtttatatttattttagACTATGGAAA	taacaagatctagcacaaaagcttatctcatatattttctgccgttccagACTGGAATCA	NA	NA	Refseq	Refseq	62.323	0	-20.4	0.734725	0.000181591	NC	Skp	TTC28 antisense RNA 1
IQCB1	chr3:121518043-121518140	9657	chr3	-	NM_001023570	98	CE	ctgtattcaattttagatgaagttattttcaagcttttttcaactcctagTCCAGTTATA	TGCTACAAAGgtagtacatt	N	N	None	Refseq	84.823	-25.9	-13.9	0.000110884	0.0438252	Skp	NC	IQ motif containing B1
DLGAP4	chr20:35127645-35127724	22839	chr20	+	NM_014902	80	CE	tctttctctttcgtcgtccttttttttttttctctctgatgcgtgtgaagGAGAGGACTA	CCTCCTCAGAgtagggaaag	N	N	Refseq	Refseq	0.685	11.8	25.8	7.61678e-40	3.17925e-76	NC	Inc	discs, large (Drosophila) homolog-associated protein 4
CENPBD1P1	chr19:59094540-59094543	65996	chr19	+	NR_026052	4	A5SS	CAGACCTGTGgtaggtgagc	CCTGTGGTAGgtgagctagt	NA	NA	None	None	10.474	27.7	0	0.000541888	0.545768	Inc	NC	CENPB DNA-binding domains containing 1 pseudogene 1
ZFP82	chr19:36891187-36891305	284406	chr19	-	NM_133466	119	CE	ttgattctccgaagtacagttccttagatgtcgggttttactattttcagATCTTTGTAC	CCCAAATAGAgtaagtctaa	N	Y	None	None	0.59	13.6	29.5	6.3955e-16	1.38275e-38	NC	Inc	ZFP82 zinc finger protein
NOX4	chr11:89222009-89222161	50507	chr11	-	NM_001143837	153	CE	tctgtaaagctaaacccatttcatttatttctttcatccatccaatccagGAACTGTCTT	AACACATGAGgtctgataac	Y	Y	Refseq	None	7.863	0	24.1	0.0950191	3.34406e-07	NC	Inc	NADPH oxidase 4
ANKRD12	chr18:9208796-9208801	23253	chr18	+	NM_015208	6	A5SS	AGAGACAACAgtccaggtga	AACAGTCCAGgtgataccta	NA	NA	KnG_Ens	Refseq	94.543	0	-20.8	0.773109	0.000135328	NC	Skp	ankyrin repeat domain 12
ABCB8	chr7:150728328-150728378	11194	chr7	+	NM_001282291	51	CE	gtaccggagttctgccagtgctgtctaagatataatttcctgcctttcagAAACACATGG	CAGAAGGAGAgtaagcgtct	Y	N	Refseq	Refseq	1.591	10.4	32.3	1.65205e-46	1.10776e-179	NC	Inc	ATP-binding cassette, sub-family B (MDR/TAP), member 8
ZNF433	chr19:12145643-12145689	163059	chr19	-	NM_001080411	47	CE	ctgaagtaagtggtcccgaggcggctcaagactgtttttattcatttcagGGAGACAGGA	CTGGAAAGGTgtaagttcct	N	N	Refseq	Refseq	46.737	0	-22.7	0.486744	0.000817064	NC	Skp	zinc finger protein 433
SYN2	chr3:12228869-12229112	6854	chr3	+	NM_133625	244	CE	aaacatttttatatggttaaattatgaagtttttcttgtactgaacctagGGGGCCCTGG	CACAGCTCAAgtaagagaca	NA	NA	Refseq	Refseq	69.068	0	-27.6	1	0.000246335	NC	Skp	synapsin II
ATG5	chr6:106756239-106756366	9474	chr6	-	NM_004849	128	CE	taaaaataataactagtaaataaatacggttttacaaattttcatttcagTTGCTTTTGC	CACTGAAATGgtgagtgaat	N	N	Refseq	Refseq	63.047	0	-20.3	0.0727975	1.13392e-14	NC	Skp	autophagy related 5
LRRC42	chr1:54413461-54413494	115353	chr1	+	NM_001256409	34	CE	ttttttgtttgcttttgttttttaatcttatccccaccccctccccccagGCTTCATCCA	GATCGAACAGgtgggtgaga	NA	NA	Refseq	Refseq	52.642	-8.7	-24	0.000221756	4.8782e-23	NC	Skp	leucine rich repeat containing 42
RABGGTB	chr1:76252602-76252650	5876	chr1	+	NR_073562	49	A5SS	CAAGTTAAGGgttagatttt	CATGTAAACCgtaagttgtc	NA	NA	KnG_Ens	KnG_Ens	32.472	0	31.4	0.768366	2.50979e-05	NC	Inc	Rab geranylgeranyltransferase, beta subunit
ZNF615	chr19:52510546-52510583	284370	chr19	-	NM_001199324	38	CE	ccctttgtcctgcaagtttccagcgtatcctcttggatatttcttttcagGTTCTTTCTG	CTCTGCCATGgtaagctcgg	NA	NA	Refseq	Refseq	20.621	21.7	0	0.000467043	0.0504871	Inc	NC	zinc finger protein 615
CRTC1	chr19:18882252-18882356	23373	chr19	+	NM_001098482	105	CE	ccgggcttgggcagctgggctgcggcgtgctgatctgtctgtcatcgcagGCGCCGGCTC	CTCCCCGCAAgtaaggggcg	Y	N	Refseq	Refseq	68.377	-27.9	0	0.000739559	0.0686346	Skp	NC	CREB regulated transcription coactivator 1
ZKSCAN7	chr3:44611414-44611416	55888	chr3	+	NM_025169	3	A3SS	taaacaggataagaaatgggtaaaagttgttgtcttctttctttgggcagCAGGTGAGAA	acaggataagaaatgggtaaaagttgttgtcttctttctttgggcagcagGTGAGAACAT	Y	N	Refseq	Refseq	56.765	0	-29	0.0652676	0.000402751	NC	Skp	zinc finger with KRAB and SCAN domains 7
PTPRN	chr2:220164422-220164508	5798	chr2	-	NM_002846	87	CE	gactgagagggttgccccactttccttcctctgccttctcccatctccagGCCCCTGAGC	TCAACATCAGgtggggctgg	Y	N	Refseq	Refseq	84.858	-18.6	-21.3	0.00118279	0.000859959	NC	Skp	protein tyrosine phosphatase, receptor type, N
CCDC125	chr5:68588015-68588174	202243	chr5	-	NM_176816	160	CE	cctctgacacctcccaaactgtctttcaaaatcagttggaaattttgcagAAGAGTAAAG	AAAGAGGATGgtaactatga	N	N	None	Refseq	54.412	0	26.5	1	0.000629511	NC	Inc	coiled-coil domain containing 125
FHOD3	chr18:34322340-34322431	80206	chr18	+	NM_001281740	92	CE	cagttcagggacatcgagcgcacaactttcattgccaatctgcctggaagGACAAAAAGC	AGAAAGGAGAgtaagaggag	N	N	None	None	0.221	9.4	54.9	1.64635e-07	3.68184e-37	NC	Inc	formin homology 2 domain containing 3
PDXDC1	chr16:15125592-15125714	23042	chr16	+	NM_001285447	123	CE	tgtcattggccatctcgtgagcatttctctgacattgtgaacatcttcagTTTTAGGAAC	GCAACAGCAGgtctcctata	NA	NA	Refseq	None	75.388	-10.2	-24.6	0.00259935	4.63057e-07	NC	Skp	pyridoxal-dependent decarboxylase domain containing 1
NOX4	chr11:89135711-89148273	50507	chr11	-	NM_001143837	12563	A3SS	tttttaatatgcacagtactataagttcttctatcatttctattttacagATGGGGAATT	atctcaaatcttttcatttctctgtttgtttgttttaaatgtaattttagAGGGCTGCTG	NA	NA	None	Refseq	4	29.9	0	2.50886e-05	0.0853752	Inc	na	NADPH oxidase 4
TNPO2	chr19:12834175-12834177	30000	chr19	-	NM_001136195	3	A3SS	aagacgctacagggtctccagctttttaccatctgctcctctctcaagagAAGGAAAAAC	acgctacagggtctccagctttttaccatctgctcctctctcaagagaagGAAAAACGGT	NA	NA	None	KnG_Ens	59.744	16.7	25.3	0.0446929	7.27102e-05	NC	Inc	transportin 2
MEMO1	chr2:32112104-32112156	7795	chr2	-	NM_015955	53	CE	agtcacctttggagatgggaaaattacttacctgtatttctttttctcagAAAGCGTGCT	CCCTCAAAGAgtaaggtttc	N	N	None	None	0.07	5.6	24.3	2.44616e-17	4.1278e-64	NC	Inc	Methylation modifier for class I HLA
ZNF266	chr19:9544866-9544911	10781	chr19	-	NM_001271314	46	CE	gtaagtaaagtagaggacagaattattttctctatttttctttggaatagGCAATGCTAA	CAAAAATATGgtatgattta	NA	NA	Refseq	None	42.715	0	20.1	0.0501138	5.66082e-05	NC	Inc	zinc finger protein 266
TIAM1	chr21:32640727-32641011	7074	chr21	-	NM_003253	285	CE	gcacagaccgttgatcttttcgtttttatcttttttcttgcttcttaaagATACCAGAGA	GAATTATAGAgtaagtctgg	NA	NA	None	None	2.771	17.4	45	5.59723e-09	2.62665e-26	NC	Inc	T-cell lymphoma invasion and metastasis 1
ZNF519	chr18:14084876-14085075	162655	chr18	-	NR_033354	200	CE	agaccttgagcttttcataaacttagctgtttcttttttttatcccccagTGGAAAAGCG	GTTACTTTAGgtgagtcttt	NA	NA	Refseq	Refseq	80.932	-15	-35.1	5.36815e-06	9.43267e-07	NC	Skp	zinc finger protein 519
ERN1	chr17:62145550-62145651	2081	chr17	-	NM_001433	102	CE	ggtactatggcccctccgtggtaatgggctggctggtctgtgttctttagAATACACCAT	GTGGACTACAgtaagtgctc	Y	N	Refseq	Refseq	91.916	-22.1	0	0.000848086	0.489933	Skp	NC	endoplasmic reticulum to nucleus signaling 1
TMEM116	chr12:112374964-112375047	89894	chr12	-	NM_001294314	84	CE	agggcatgaaaaagagtggatattagggtgatactttttttccctcccagCCTGATACCT	AGAGCCACAAgtaagtaaga	Y	N	Refseq	Refseq	96.208	-21.5	0	1.8185e-05	0.0664285	Skp	NC	transmembrane protein 116
C1orf86	chr1:2118277-2118645	199990	chr1	-	NM_001146310	369	CE	ggaaacacctgcttttaatgaaaataataatgtgaacatttccattaaagTCTTTCATGG	CAGTATTTAGgtaagtgcct	Y	Y	Refseq	Refseq	36.088	0	30.7	0.719185	6.09676e-08	NC	Inc	Fanconi anemia core complex associated protein 20
NBPF20	chr1:144823128-144823179	100288142	chr1	+	NM_001278267	52	CE	gcaaggaaggactgcttaatgtaagagggcccatctgaatttatttgcagGACATCGGTG	CAGGTCCCAGgtgagtctga	NA	NA	Refseq	Refseq	51.055	17.7	21.4	0.000207196	2.19078e-08	NC	Inc	neuroblastoma breakpoint family, member 20
GUCY1A3	chr4:156617958-156618001	2982	chr4	+	NM_000856	44	CE	acatcccagttaccagtgtccttgaattgatagtggcttctgtttgtcagTCTCATATAA	TCGCAGCAGGgtaagagaca	NA	NA	Refseq	KnG_Ens	93.927	-56	0	0.000549235	0.377344	Skp	na	guanylate cyclase 1, soluble, alpha 3
GPR162	chr12:6932806-6932929	27239	chr12	+	NM_019858	124	CE	cagcctcatagttgggaaagtagccagcttgcctgccccatcaattgcagGGATGCTTAA	GAGCACTGGGgtgagcctgg	NA	NA	None	Refseq	92.838	-29.3	0	0.000318849	0.688276	Skp	NC	G protein-coupled receptor 162
GOLGA6L10	chr15:82823317-82823320	647042	chr15	-	NM_001164465	4	A3SS	gaattcagagaggcccagtaagaggtatctccatcaagctgcaggaggagGAGAGAGAAA	tcagagaggcccagtaagaggtatctccatcaagctgcaggaggaggagaGAGAAAGGAG	NA	NA	None	None	93.333	-13.3	-22.5	1.03562e-09	2.29673e-12	NC	Skp	golgin A6 family-like 10
TMEM116	chr12:112374496-112374634	89894	chr12	-	NM_001294314	139	CE	tcttttcttacatctgtagtagtactcctgtttattgattttcttcctagGTGTATCTTG	TACCATTATGgtatggtacc	N	N	Refseq	Refseq	74.726	-25.5	0	0.000247869	0.882005	Skp	NC	transmembrane protein 116
FAM60A	chr12:31478160-31478769	58516	chr12	-	NM_021238	610	A5SS	AGGTTCTTTGgtacgctcgt	TTTGCTCCCGgtgcgttcac	NA	NA	None	KnG_Ens	24.535	-20.9	0	4.3648e-05	0.0792628	Skp	NC	family with sequence similarity 60, member A
PTPRG-AS1	chr3:62278289-62278392	100506994	chr3	-	NR_038282	104	CE	tcttgtgctgtgtagtttgcttagcagcatctctggcttgtatcctctagATGCCATCCA	GCTCTAAACTgtgagtctga	NA	NA	Refseq	Refseq	52.346	0	30.4	0.864006	3.21064e-05	NC	Inc	PTPRG antisense RNA 1
PARP6	chr15:72564622-72564733	56965	chr15	-	NM_020214	112	A5SS	GGTGGACGAAgtgagaggct	TCCTGGGGAGgcaggtgttg	NA	NA	KnG_Ens	KnG_Ens	17.887	0	24.6	1	0.000255364	NC	Inc	poly (ADP-ribose) polymerase family, member 6
MIR548N	chr2:179402331-179402418	100302152	chr2	+	NR_031666	88	CE	acatgaagccgaagtgtggaacccacagctccataatatttctctttcagTGGGTAACCA	GGCTATGCAGgtataaacac	NA	NA	KnG_Ens	Refseq	34.249	23	-12.9	1.77386e-10	2.33068e-07	Inc	NC	microRNA 548n
TTN-AS1	chr2:179402331-179402418	100506866	chr2	+	NR_038272	88	CE	acatgaagccgaagtgtggaacccacagctccataatatttctctttcagTGGGTAACCA	GGCTATGCAGgtataaacac	NA	NA	KnG_Ens	Refseq	34.249	23	-12.9	1.77386e-10	2.33068e-07	Inc	NC	TTN antisense RNA 1
WDFY3	chr4:85729487-85729570	23001	chr4	-	NM_014991	84	CE	tctcttcttctaacctctctaaaccaccctgtctgttttgttgtctgtagTCGTGCAGAA	CCAGGAAAAGgtactgatca	Y	N	Refseq	Refseq	63.828	-18.3	-35.8	0.00713001	3.02431e-07	NC	Skp	WD repeat and FYVE domain containing 3
MIR548A2	chr3:64942571-64957847	693126	chr3	+	NR_030317	15277	A3SS	tatggggtgtgtaaacgtgctttctctgtctcctttgattttccttatagCTAGACCCAC	ctcctttctcacatgtggcactaaagccattttccctactctttcaacagTGCCCTGAAC	NA	NA	None	None	67.857	NA	-42.9	8.25348e-09	2.30617e-10	na	Skp	microRNA 548a-2
ADAMTS9-AS2	chr3:64942571-64957847	100507098	chr3	+	NR_038264	15277	A3SS	tatggggtgtgtaaacgtgctttctctgtctcctttgattttccttatagCTAGACCCAC	ctcctttctcacatgtggcactaaagccattttccctactctttcaacagTGCCCTGAAC	NA	NA	None	None	67.857	NA	-42.9	8.25348e-09	2.30617e-10	na	Skp	ADAMTS9 antisense RNA 2
AHDC1	chr1:27930003-27930005	27245	chr1	-	NM_001029882	3	A3SS	tgtcagcgacggcgggcggctcagggctcctccacgactcctctcctcagCAGCCGGGCG	cagcgacggcgggcggctcagggctcctccacgactcctctcctcagcagCCGGGCGCCC	NA	NA	KnG_Ens	None	67.44	20.6	0	9.90011e-05	0.691162	Inc	NC	AT hook, DNA binding motif, containing 1
KIAA1109	chr4:123247010-123247072	84162	chr4	+	NM_015312	63	CE	atttttcatgagttttttttttttttacttttctcattattttaattaagTTGAAAAATA	GTATTTTCAGgtacttacta	Y	N	KnG_Ens	KnG_Ens	52.007	16.3	23.1	0.0399799	0.000750239	NC	Inc	KIAA1109
ZNF438	chr10:31263523-31263581	220929	chr10	-	NM_001143770	59	CE	attttgtaaagtcaagaggaataaaccatttatcttactgctttgaacagGAGGATTAGA	TTCGTATTAGgtaagtgaca	NA	NA	None	None	29.011	30.1	0	0.000597322	0.845859	Inc	NC	zinc finger protein 438
LINC00630	chrX:102071920-102072010	100287765	chrX	+	NR_038988	91	CE	gtagataattcgttggacccccaagacgaatgagttctctttccttttagGAACTCAGAG	TCTTTGCCAGgtgagtatag	NA	NA	Refseq	Refseq	63.447	-20.1	0	0.000540925	0.472821	Skp	NC	long intergenic non-protein coding RNA 630
CHRM2	chr7:136686610-136686804	1129	chr7	+	NM_001006626	195	CE	gttttatagtagtcaccgtatcataaacaaagttaattcttttatcctagCCAGTCTCAG	ATAATTAAGAgtaagaaaga	NA	NA	None	None	3.154	NA	43.1	1.74719e-05	8.99919e-14	na	Inc	cholinergic receptor, muscarinic 2
SLC39A11	chr17:70943870-70943890	201266	chr17	-	NM_139177	21	A5SS	ATCCGGATAGgtagagctgg	CTTCTTTCAGgcaagctctt	Y	N	Refseq	Refseq	25.75	24.2	0	3.42227e-14	0.900148	Inc	NC	solute carrier family 39, member 11
EXTL3	chr8:28494947-28535710	2137	chr8	+	NM_001440	40764	A5SS	GTGCATCTGAgtaagttttt	AGCCTGAGTGgtgagtgtgc	NA	NA	KnG_Ens	KnG_Ens	19.318	0	32.8	0.0631438	0.000490537	NC	Inc	exostosin-like glycosyltransferase 3
GPR176	chr15:40153021-40153123	11245	chr15	-	NM_001271854	103	CE	ccattagtagtgtttctcttcttcagagtaattgatgctaattcttttagGCTTTCCACC	TCATTTTCAGgtaggtatca	N	Y	KnG_Ens	KnG_Ens	17.7	0	22.1	0.114858	8.76753e-08	NC	Inc	G protein-coupled receptor 176
MTHFS	chr15:80206930-80215484	10588	chr15	-	NM_001199758	8555	A5SS	AGGAGAGCTGgtgagcgccg	GCCACACATGgtgagcattc	NA	NA	Refseq	Refseq	56.784	0	35.7	0.145614	6.37925e-07	NC	Inc	5,10-methenyltetrahydrofolate synthetase (5-formyltetrahydrofolate cyclo-ligase)
MIR548N	chr2:179462323-179462408	100302152	chr2	+	NR_031666	86	CE	tcaacaataattgtcttctttctttctccggcttcatttttggcaagaagAGAATAGACG	GCTTCTTGAGgtaaggttct	NA	NA	Refseq	Refseq	74.723	24.4	7.4	6.63598e-24	0.000911612	Inc	NC	microRNA 548n
TTN-AS1	chr2:179462323-179462408	100506866	chr2	+	NR_038272	86	CE	tcaacaataattgtcttctttctttctccggcttcatttttggcaagaagAGAATAGACG	GCTTCTTGAGgtaaggttct	NA	NA	Refseq	Refseq	74.723	24.4	7.4	6.63598e-24	0.000911612	Inc	NC	TTN antisense RNA 1
ZNF519	chr18:14078199-14078297	162655	chr18	-	NR_033354	99	CE	taatttgcattgaattatacagcttctcccctattaattttttgtatcagTACATGACTT	ACAGCAGGAGgtgagtggtt	NA	NA	Refseq	Refseq	71.569	-12.9	-36	1.06802e-07	4.63084e-05	NC	Skp	zinc finger protein 519
P4HA2	chr5:131562625-131562778	8974	chr5	-	NM_001142599	154	A5SS	GAGCAGTGTGgtgagcgctg	AACAGCCTATgtgagtggga	NA	NA	Refseq	KnG_Ens	6.832	23.9	0	0.000298589	1	Inc	NC	prolyl 4-hydroxylase, alpha polypeptide II
IL15	chr4:142577339-142577460	3600	chr4	+	NM_172175	122	CE	actcaatacataattattaatcctcttatccgtacctttgactcttacagAATCCATTCC	ACAAGATCGTgtaagtaaag	NA	NA	Refseq	Refseq	52.964	-43.3	-29	7.14461e-06	0.01682	Skp	NC	interleukin 15
SDCBP2-AS1	chr20:1306174-1306426	100507495	chr20	+	NR_040048	253	A5SS	AATAGATCAGgtaaagcagc	AAGTCCCAAGgtatttccta	NA	NA	Refseq	Refseq	68.002	0	-33.5	0.567392	1.34578e-06	NC	Skp	SDCBP2 antisense RNA 1
CCDC150	chr2:197541839-197541916	284992	chr2	+	NM_001080539	78	CE	aggaaggaaccagcagagtctgacatgcagacgtgtctttctaatttcagGGCTATTTGT	TCTCTGCAGTgtaggtatta	Y	Y	KnG_Ens	KnG_Ens	59.096	-30.3	-21.2	0.000144433	0.0421386	Skp	NC	coiled-coil domain containing 150
GOLGA6L10	chr15:82824430-82824430	647042	chr15	-	NM_001164465	1	A3SS	acgcgcctgggcaacgacttccacacgaacaagcgcgtgtgcgaggagatCGCCATTATC	cgcgcctgggcaacgacttccacacgaacaagcgcgtgtgcgaggagatcGCCATTATCC	NA	NA	None	None	97.222	0	-22.2	1	4.66811e-64	NC	Skp	golgin A6 family-like 10
ENOX1	chr13:44127603-44127709	55068	chr13	-	NM_017993	107	CE	gttcattatcctgcacttcctttaatccctctacttgtcattatctgcagGAACTAACAA	TAAAGAAGCGgtgagtactt	NA	NA	None	None	3.347	0	29.2	0.571842	1.97944e-12	NC	Inc	ecto-NOX disulfide-thiol exchanger 1
YIPF3	chr6:43483926-43483928	25844	chr6	-	NM_015388	3	A3SS	agggggaatggagtggcatgatctgtagtgattccaagccgtatcctcagCAGTGGAAGA	gggaatggagtggcatgatctgtagtgattccaagccgtatcctcagcagTGGAAGAACA	Y	N	KnG_Ens	KnG_Ens	11.667	0	36.6	0.260121	0.000290903	NC	Inc	Yip1 domain family, member 3
ADAMTS9-AS2	chr3:64959487-64959579	100507098	chr3	+	NR_038264	93	CE	actacaggtgtatgccaccacacctggctaatttttaaatttttttgtagACCTGTGATC	GGAACTATAGgtatgagcca	NA	NA	KnG_Ens	None	25.286	0	20.8	0.17975	0.000118019	NC	Inc	ADAMTS9 antisense RNA 2
ZMIZ2	chr7:44808714-44808823	83637	chr7	+	NM_031449	110	A5SS	GATTGCAGAGgtgtgtcctg	AGCAGGAGAGgcaagaactg	NA	NA	KnG_Ens	None	57.917	0	-37.8	0.289147	0.000171739	na	Skp	zinc finger, MIZ-type containing 2
PTCHD4	chr6:47976321-47976369	442213	chr6	-	NM_001013732	49	A5SS	TTCGCCATGGgtaactatcc	TTGGGGCAAGgtagtatatt	N	Y	Refseq	None	6.341	0	20.9	0.434628	8.32607e-06	NC	Inc	patched domain containing 4
DISP1	chr1:223073123-223073207	84976	chr1	+	NM_032890	85	CE	accacacccacctcagcaagagcaaatttttctttttttttgtttgacagGGTCTCACTC	GGGATTACAGgtatgagcca	NA	NA	Refseq	Refseq	26.506	26.9	19.4	0.000548057	0.00605552	Inc	NC	dispatched homolog 1 (Drosophila)
GOLGA6L10	chr15:82823321-82823323	647042	chr15	-	NM_001164465	3	A3SS	agcgaattcagagaggcccagtaagaggtatctccatcaagctgcaggagGAGGAGAGAG	gaattcagagaggcccagtaagaggtatctccatcaagctgcaggaggagGAGAGAGAAA	Y	N	None	None	27.778	32.9	-15.3	7.24117e-23	8.8152e-10	Inc	NC	golgin A6 family-like 10
MCF2L	chr13:113740438-113740563	23263	chr13	+	NM_001112732	126	CE	gccagggctctccgtgtcccgacgcggttgcctcaccccatgcccctcagGAAATGCTGA	CGGCTATGACgtaaggcgcc	NA	NA	Refseq	Refseq	79.288	19.9	20.7	1.03265e-13	8.16142e-18	NC	Inc	MCF.2 cell line derived transforming sequence-like
MYO9A	chr15:72185306-72185518	4649	chr15	-	NM_006901	213	CE	aaaaaccccaaacattgttgtgttatttgttttatcatttggtcaagcagGTTGCCAGAC	CTCCGAAATGgtaattttac	Y	N	KnG_Ens	KnG_Ens	70.221	29.8	0	0.000152861	0.833877	Inc	NC	myosin IXA
GNG4	chr1:235775804-235775806	2786	chr1	-	NM_001098721	3	A3SS	tgagaccccgtctccaaaaaacctacccaatttatggtattttgttatagCAGCCCAGGT	gaccccgtctccaaaaaacctacccaatttatggtattttgttatagcagCCCAGGTGAA	NA	NA	None	None	31.566	51.8	8.4	3.2307e-10	0.00504924	Inc	NC	guanine nucleotide binding protein (G protein), gamma 4
MCF2L	chr13:113739206-113739298	23263	chr13	+	NM_001112732	93	CE	tgcgctgcccatccctcactgcgtgatgcggtgcctgtccctcggtgcagATGGAAGATT	GTTTTTCCAGgtttgtcccc	NA	NA	Refseq	Refseq	78.261	19.4	21.7	2.51397e-14	2.81031e-21	NC	Inc	MCF.2 cell line derived transforming sequence-like
MCF2L	chr13:113720360-113720484	23263	chr13	+	NM_001112732	125	CE	cgctgtgtgcctggacggggccgggacatgaggctgcattctctccacagGAGGATTTGA	CCGTGCAGAGgtgaggcccg	NA	NA	Refseq	Refseq	76.901	23.1	19.2	3.0941e-12	6.03211e-12	Inc	NC	MCF.2 cell line derived transforming sequence-like
MCF2L	chr13:113724373-113724487	23263	chr13	+	NM_001112732	115	CE	gcatggggcgccgtgggccacacagacggtcaactcctcctctttcccagGCTCCTGGCC	CTTCCGGGAGgtgagtggcc	NA	NA	Refseq	Refseq	77.974	22	19	3.39742e-12	1.88792e-11	Inc	NC	MCF.2 cell line derived transforming sequence-like
LOC102724316	chr10:29709591-29709702	NA	chr10	+	NR_110920	112	A5SS	GGAAGCTCTGgtatatatac	AGAAACTCTAgtatgtacac	NA	NA	None	None	39.021	0	-37.8	0.502754	2.11118e-07	NC	Skp	NA
SERPINH1	chr11:75277653-75277676	871	chr11	+	NM_001207014	24	A3SS	cacccgtggtggtggcctcgtcgctagggctcgtgtcgctgggcggcaagGCGACCACGG	tagggctcgtgtcgctgggcggcaaggcgaccacggcgtcgcaggccaagGCAGTGCTGA	NA	NA	KnG_Ens	None	29.286	52.5	0	1.98985e-05	0.232552	Inc	NC	serpin peptidase inhibitor, clade H (heat shock protein 47), member 1, (collagen binding protein 1)
LOC100131691	chr19:59080280-59080362	NA	chr19	+	NR_027334	83	CE	aggtccctcctgcccacctgctctgtctactaacctgctgtccttgtcagGTCCCAGCCC	GGGAGAGAATgtgggtacgg	NA	NA	Refseq	Refseq	50.564	0	24.3	0.739348	0.000822829	NC	Inc	NA
SDCBP2-AS1	chr20:1355128-1355342	100507495	chr20	+	NR_040048	215	CE	ataaatacaaattaaaaccactgatatcatgttttactcttattgtccagAGGCCAAAGA	TCTGTACAAGgtgagttact	NA	NA	Refseq	Refseq	63	0	30.2	1	0.00037643	NC	Inc	SDCBP2 antisense RNA 1
LARP1B	chr4:129098027-129098062	55132	chr4	+	NM_018078	36	CE	gataaaatgcagacacagcacaaaaagggactaattaactctcttggcagGAGGTGTTCA	CCCAAGAAAGgtaacatctg	Y	N	Refseq	Refseq	29.151	0	-25.4	0.253593	0.000931379	NC	Skp	La ribonucleoprotein domain family, member 1B
NCOA4	chr10:51568391-51572492	8031	chr10	+	NM_001145260	4102	A5SS	GCTCTAGCTGgtaggcatta	GGCCTGTGAGgtacgtctgg	NA	NA	Refseq	Refseq	84.429	0	-34.4	0.126193	1.72437e-05	NC	Skp	nuclear receptor coactivator 4
TIMM23B	chr10:51568391-51572492	100652748	chr10	+	NR_110767	4102	A5SS	GCTCTAGCTGgtaggcatta	GGCCTGTGAGgtacgtctgg	NA	NA	Refseq	Refseq	84.429	0	-34.4	0.126193	1.72437e-05	NC	Skp	translocase of inner mitochondrial membrane 23 homolog B (yeast)
UBE2V2	chr8:48954399-48954496	7336	chr8	+	NM_003350	98	CE	acactcttcttttttttttttttaaatggaatttctctcttgttgcccagGCTGGTGTGC	GGGATTCCAGgcatgtgcca	N	Y	None	None	30.849	0	-26.8	0.718676	8.59977e-06	NC	Skp	ubiquitin-conjugating enzyme E2 variant 2
FRMD5	chr15:44253623-44253780	84978	chr15	-	NM_001286490	158	CE	catcaagattattggtctaaaattctctttttttgttgtgtctccgccagGCTTTGGTAT	ACTTTTTTTGgttggtaagc	N	Y	None	None	23.488	-23.5	0	7.67801e-18	0.0654454	Skp	NC	FERM domain containing 5
SLC39A11	chr17:70845773-70845943	201266	chr17	-	NM_139177	171	CE	gttcaaagcgctgtctttccccatctctctttttttttttttttgctcagACAAGAGTGA	AACGTTCCAGgtgaggtctt	Y	N	Refseq	Refseq	93.533	-27.9	0	1.41138e-32	1	Skp	NC	solute carrier family 39, member 11
ARMC9	chr2:232210924-232220509	80210	chr2	+	NM_001271466	9586	A3SS	tacatgcccttttctctcttaaacttacaatcagtgtttttaacctacagAAAAGTTAAA	gaatctcctggctggctgtactcactgccgtttttcatgtttttctccagGGTGGAAGAC	NA	NA	None	Refseq	23.478	-23.5	0	0.000729844	0.124351	Skp	NC	armadillo repeat containing 9
MAPK10	chr4:87275683-87275797	5602	chr4	-	NM_002753	115	CE	aaatttaaatcttaaaatcaaactcatctgttttttggctttgctttcagGCTAGTGTGA	ACAAGCTGTGgtgagttgcc	NA	NA	Refseq	Refseq	99.49	-21.3	-12.1	1.948e-15	2.38637e-08	Skp	NC	mitogen-activated protein kinase 10
KRIT1	chr7:91875158-91875219	889	chr7	-	NM_194456	62	A5SS	CATAGCCACGgtaacggcgg	TCGGGAGAGGgtgaggggtg	NA	NA	Refseq	KnG_Ens	56.481	0	-42.8	0.550535	3.58182e-05	NC	Skp	KRIT1, ankyrin repeat containing
GOLGA6L17P	chr15:82808796-82808860	642402	chr15	+	NR_111962	65	CE	ggcaggaggagcaggagaggctgctggagagggagaggctgctggaagagGTGGAGAAGC	AGAGGGAGAGgctgctggac	NA	NA	None	None	87.216	10.3	-22.4	0.0348393	1.47853e-12	NC	Skp	golgin A6 family-like 17, pseudogene
CALML4	chr15:68497459-68497489	91860	chr15	-	NM_033429	31	CE	tgaacctcaggtggagccctcccctgactgttttcctttctctgctgcagGCCAAGTTTC	CAAATTAATGgtaggttggg	N	N	Refseq	Refseq	18.733	20.9	0	0.000304638	0.880514	Inc	NC	calmodulin-like 4
GOLGA6L17P	chr15:82810533-82945029	642402	chr15	+	NR_111962	134497	A5SS	AAGCAGGGTGgtgagtagag	CGCGGCGAAGgtgaggagct	NA	NA	KnG_Ens	Refseq	86.726	-24.2	13.3	5.09572e-07	1.14959e-09	Skp	NC	golgin A6 family-like 17, pseudogene
GOLGA6L17P	chr15:83103157-83103239	642402	chr15	+	NR_111962	83	CE	ggcaggaggagcaggagaggctgctggagagggagaggctgctggacgagGTGGAGGAGC	AGCTGGAGAGgttgcgggag	NA	NA	None	None	73.148	2.1	26.9	0.00385455	1.52727e-62	NC	Inc	golgin A6 family-like 17, pseudogene
GOLGA6L10	chr15:83207101-83207101	647042	chr15	-	NM_001164465	1	A5SS	GGATCAGGAGattattgaag	GATCAGGAGAttattgaagt	NA	NA	None	None	11.111	13.9	38.9	0.00129501	1.92935e-18	NC	Inc	golgin A6 family-like 10
GOLGA6L10	chr15:83205534-83205547	647042	chr15	-	NM_001164465	14	A5SS	GTTTGAATTTtttctgtagt	TGTAGTGCTGtattattttc	NA	NA	None	None	33.333	0	-33.3	1	1.42304e-29	NC	Skp	golgin A6 family-like 10
MYH15	chr3:108139935-108140061	22989	chr3	-	NM_014981	127	CE	tcagagtatcctctgtgagccctgaccagcccttctttctcaacttatagGCAAATGCTG	AGTGAGAGTGgtaagtaagt	NA	NA	Refseq	Refseq	66.595	33.4	33.4	0.0120299	0.000590693	NC	Inc	myosin, heavy chain 15
LOC100506990	chr8:12388452-12388540	100506990	chr8	+	NR_040091	89	CE	cttctttcatagatttacttattttttgtttgtccccctctgtatcctagAAACTCCTGG	TGATAATCAGgtaggttctt	NA	NA	Refseq	Refseq	93.18	-36.5	0	2.69731e-08	0.6852	Skp	NC	uncharacterized LOC100506990
ERN1	chr17:62158135-62158168	2081	chr17	-	NM_001433	34	CE	ttgacattttgggatgtttctgatgatggctttgttgttcttttgcacagATCCAGTCCT	ATGTGGAAGAgtaagttttc	NA	NA	Refseq	Refseq	99.038	-23.1	0	3.50337e-06	1	Skp	NC	endoplasmic reticulum to nucleus signaling 1
ERN1	chr17:62135162-62135353	2081	chr17	-	NM_001433	192	CE	gtatctggctagaaattttgcagtgatgtcgcaactctctcccatgcaagGTTATCAACC	CTATCCCCTGgtaaagctca	NA	NA	Refseq	Refseq	98.936	-21.3	0	4.20403e-05	1	Skp	NC	endoplasmic reticulum to nucleus signaling 1
ERN1	chr17:62126415-62126562	2081	chr17	-	NM_001433	148	CE	aggatgaaaactctgctcccagacctctcacgcctcatgtctcttttcagACCTACACGG	GAGAAGCACGgtgagcggtc	NA	NA	Refseq	Refseq	98.387	-20.8	0	6.6228e-05	1	Skp	NC	endoplasmic reticulum to nucleus signaling 1
ERN1	chr17:62137829-62137947	2081	chr17	-	NM_001433	119	CE	accacagctcgggaaattgttctcactaaaggttttgtttcctgtcatagGACACCATGA	CTTTGAGGAAgtgagtgagg	NA	NA	Refseq	Refseq	98.214	-22.3	0	1.19129e-05	1	Skp	NC	endoplasmic reticulum to nucleus signaling 1
MTA3	chr2:42722303-42722394	57504	chr2	+	NM_001282755	92	CE	ggttaaagggaagagtttttcattgccctctacttttcgtaattttgtagGATTGTCCGG	AACTGAAAATgtgagtgctg	NA	NA	Refseq	Refseq	98	0	-22.2	1	3.4433e-05	NC	Skp	metastasis associated 1 family, member 3
LOC100507291	chr3:139141858-139141956	100507291	chr3	+	NR_121609	99	CE	ttcaagatgttttcaaatttgtaaaatcagttttttactttcacttccagGAACATGGAG	TGACACAATGgtgagttccc	NA	NA	Refseq	Refseq	96.774	-29.1	0	3.16267e-05	1	Skp	NC	uncharacterized LOC100507291
MIR548A2	chr3:64673638-64679508	693126	chr3	+	NR_030317	5871	A5SS	GCAGGAGAAGgcgaggaact	CCTGAAACAGgtaatgtcat	NA	NA	None	None	73.333	26.7	NA	1.19453e-27	0.000114985	Inc	na	microRNA 548a-2
TRIM2	chr4:154073770-154073866	23321	chr4	+	NM_001130067	97	A5SS	AGACAGTAAGgttctgttgg	GCTTTGCATGgtgcgcagaa	NA	NA	None	None	70.817	-31.6	-22.7	0.000304743	0.00892748	Skp	NC	tripartite motif containing 2
GARNL3	chr9:130127595-130127645	84253	chr9	+	NM_001286779	51	CE	gcctgcccactaccgttgcccgttatcattgcaggttaattttgttgcagCTATTGATGT	TGTTACAACTgtaagttaag	Y	N	None	Refseq	98.913	-30.5	0	0.000217726	1	Skp	NC	GTPase activating Rap/RanGAP domain-like 3
ZNF767P	chr7:149297379-149317014	79970	chr7	-	NR_027789	19636	A5SS	CCCAGTCCAGgtaagggctg	AATCACGAAGgtgtgttgga	NA	NA	Refseq	None	25.714	-25.7	-25.7	0.000710253	0.00327519	Skp	NC	zinc finger family member 767, pseudogene
GOLGA6L10	chr15:83207657-83207657	647042	chr15	-	NM_001164465	1	A5SS	GGAGGAGAGAgaaaggagag	GAGGAGAGAGaaaggagaga	NA	NA	None	None	33.333	0	66.7	1	1.19348e-17	NC	Inc	golgin A6 family-like 10
GOLGA6L10	chr15:83205548-83205563	647042	chr15	-	NM_001164465	16	A5SS	AACGCCTCGGggacctgttt	GTTTGAATTTtttctgtagt	NA	NA	None	None	66.667	33.3	0	2.6159e-06	1	Inc	NC	golgin A6 family-like 10
GOLGA6L10	chr15:83207668-83207669	647042	chr15	-	NM_001164465	2	A5SS	CAAGCTGCAGgaggaggaga	AGCTGCAGGAggaggagaga	NA	NA	None	None	50	50	0	2.3911e-09	1	Inc	na	golgin A6 family-like 10
PDE4B	chr1:66591510-66644554	5142	chr1	+	NM_001037341	53045	A3SS	tttaagccacatatattaacattgtgcttttgtgttgttttgtttttgagATGGAGTTTC	caactgttcagaaaaagatctatcttaactttttttttcttttttttgagACGGAGTTTC	NA	NA	None	None	100	0	-100	1	1.70327e-31	NC	Skp	phosphodiesterase 4B, cAMP-specific
GOLGA6L10	chr15:83207658-83207658	647042	chr15	-	NM_001164465	1	A5SS	AGGAGGAGAGagaaaggaga	GGAGGAGAGAgaaaggagag	NA	NA	None	None	100	0	-100	1	1.22131e-75	NC	Skp	golgin A6 family-like 10
GOLGA6L10	chr15:83205564-83205565	647042	chr15	-	NM_001164465	2	A5SS	AAAACGCCTCggggacctgt	AACGCCTCGGggacctgttt	NA	NA	None	None	100	-100	0	5.81851e-32	1	Skp	NC	golgin A6 family-like 10
GOLGA6L10	chr15:82823347-82823352	647042	chr15	-	NM_001164465	6	A3SS	gctttgtagttatgtcacgcatctgatgaagcgaattcagagaggcccagTAAGAGGTAT	tagttatgtcacgcatctgatgaagcgaattcagagaggcccagtaagagGTATCTCCAT	NA	NA	None	None	100	-100	0	7.34834e-23	1	Skp	na	golgin A6 family-like 10
PDE4D	chr5:58804478-58856740	5144	chr5	-	NM_001165899	52263	A3SS	ctcttactctgtcatgtttttaaatatctttttgattgaaatctttcaagGCTTTCCAGA	aaattttttatcatttctttaaacagcttaaatatttttttttattttagTTCCTTGATA	NA	NA	KnG_Ens	None	100	0	-100	1	2.33254e-27	na	Skp	phosphodiesterase 4D, cAMP-specific
PDE4D	chr5:58730451-58804477	5144	chr5	-	NM_001165899	74027	A3SS	aaattttttatcatttctttaaacagcttaaatatttttttttattttagTTCCTTGATA	ctcaaatgaactagctatggaacttacaagtggaattttctcatgtgcagCTGATGGTAA	NA	NA	None	None	0	0	100	1	9.37253e-35	na	Inc	phosphodiesterase 4D, cAMP-specific
KCNIP4	chr4:21613078-21616997	80333	chr4	-	NM_147182	3920	A3SS	acaggcgcccaccaccattccagctaatttttttttttttgtatttttagTAGAGACGGG	cacccaaatctcatactgaattgtaatctccataatccccatgtatctagGGAGAGACTT	NA	NA	None	None	0	0	66	1	4.65555e-15	na	Inc	Kv channel interacting protein 4
GOLGA6L17P	chr15:83102946-83102966	642402	chr15	+	NR_111962	21	A3SS	agtctcctgaacaggagacaggaggagaggctacgtgaacaggaggagagGCTACGTGAA	gaggagaggctacgtgaacaggaggagaggctacgtgaacaggaggagagGCTGTGTGAA	NA	NA	None	None	0	100	0	2.07007e-35	1	Inc	na	golgin A6 family-like 17, pseudogene
NCALD	chr8:102733580-102735306	83988	chr8	-	NM_001040628	1727	A3SS	ctgccaattactgtagcatttccctaatgttatcctgccccatcccttcgACTCAAACGG	tcatgccttcattcattcattcaccaaatgccatttgcggtgggctctagGAAGACGAAG	NA	NA	None	KnG_Ens	98.78	-98.8	NA	1.32307e-32	5.09183e-18	Skp	na	neurocalcin delta
SOX5	chr12:24048959-24073548	6660	chr12	-	NM_152989	24590	A3SS	taaggagtaggtccatggataaaagcaatggtattcttgttttcttttagCTCTTCATGA	aaggatttatgtggaggtttcattattttctcctcttttgttccttccagGATGTCTTCC	NA	NA	KnG_Ens	Refseq	0	90.8	0	1.95414e-29	1	Inc	NC	SRY (sex determining region Y)-box 5
PDXDC1	chr16:15103356-15103418	23042	chr16	+	NM_001285447	63	CE	ctgcatatgtacagtttttacctttaattttgtttaactgatttttctagTCTTCAAGGA	ATTGTCAAGAgtaagaattg	Y	Y	None	None	0	5	25	3.24107e-21	5.42643e-67	NC	Inc	pyridoxal-dependent decarboxylase domain containing 1
KCTD1	chr18:24131518-24146792	284252	chr18	-	NM_198991	15275	A3SS	ccttccctgtttgcccccacccccaactttttttttttttttttttttagATCTTGCCTC	tcttcccgtgactcctatagatagtagcccaaagacgtcttcttttccagTATTTAATGA	NA	NA	None	None	85.821	8.3	-40.1	0.00170194	1.09902e-11	NC	Skp	potassium channel tetramerization domain containing 1
KCNIP4	chr4:21616998-21621577	80333	chr4	-	NM_147182	4580	A3SS	tttacatcactttatttcatgaagtaactattgctatacccattttacagGAGACAAGAT	acaggcgcccaccaccattccagctaatttttttttttttgtatttttagTAGAGACGGG	NA	NA	None	None	100	0	-68	1	8.71174e-19	na	Skp	Kv channel interacting protein 4
PDE4B	chr1:66578453-66585521	5142	chr1	+	NM_001037341	7069	A3SS	ttattgcctcaacaccttatcatatttaataattttaaattgtttttcagTTTACCAATG	agtaattagagtgggccctaatctaatatgactggtatcttttaaaaaagAGAGAATTTG	NA	NA	KnG_Ens	None	0	50	0	8.88262e-10	1	Inc	na	phosphodiesterase 4B, cAMP-specific
GOLGA6L10	chr15:83205566-83207085	647042	chr15	-	NM_001164465	1520	A5SS	GAAGTAGATCctgacactaa	AAAACGCCTCggggacctgt	NA	NA	None	None	0	66.7	0	5.40741e-25	1	Inc	NC	golgin A6 family-like 10
GOLGA6L10	chr15:82823327-82823329	647042	chr15	-	NM_001164465	3	A3SS	tgatgaagcgaattcagagaggcccagtaagaggtatctccatcaagctgCAGGAGGAGG	tgaagcgaattcagagaggcccagtaagaggtatctccatcaagctgcagGAGGAGGAGA	NA	NA	None	None	66.667	33.3	0	2.6159e-06	1	Inc	na	golgin A6 family-like 10
NBPF20	chr1:144857583-145001514	100288142	chr1	+	NM_001278267	143932	A3SS	tgtttagagacaacaaaaggttgtttgcattaatcactttccatcatcagTCCCTGGGCC	tctgtaatggtaacttttgttttttcacctgaggaaaataaactaaaaatAATGTTTTCT	NA	NA	None	None	33.333	0	66.7	1	5.1804e-25	na	Inc	neuroblastoma breakpoint family, member 20
SYNPO2	chr4:119856733-119875493	171024	chr4	+	NM_001286754	18761	A3SS	gtcatagaagattataataccatattttcactgtacttttctatgtttagATGTGTTGAG	tttttaagagtgctttctcttttttttctcgctctttcttttttttccagTAACTCCAGA	NA	NA	None	None	33.333	66.7	0	2.44277e-05	1	Inc	na	synaptopodin 2
GTF2I	chr7:74165693-74165748	2969	chr7	+	NM_032999	56	CE	ttagagttttactgtttgatcagcacattttttttctcttttgtctatagGCCCGAAATG	AGCCCTCCCAgtgagtgtat	NA	NA	Refseq	Refseq	33.333	58.7	0	0.000263686	0.0733228	Inc	na	general transcription factor IIi
HPCAL1	chr2:10527884-10527886	3241	chr2	+	NM_134421	3	A3SS	cctgcaagggacacttattccgatgcctgaatctttgcatctctgcccagCAGATGACAG	gcaagggacacttattccgatgcctgaatctttgcatctctgcccagcagATGACAGCAC	NA	NA	None	None	66.667	0	-66.7	1	7.8573e-14	na	Skp	hippocalcin-like 1
WLS	chr1:68698343-68698735	79971	chr1	-	NM_001002292	393	A5SS	ATTTAGCTGGgtatgtgccc	CCCCGAACTGgtgggcaagg	NA	NA	KnG_Ens	KnG_Ens	95	NA	-36.7	7.0431e-10	3.5448e-08	na	Skp	wntless Wnt ligand secretion mediator
TRIM2	chr4:154074423-154119650	23321	chr4	+	NM_001130067	45228	A5SS	AATTGGAAACgtgagtatct	ATGTGGAACTgtaagtcaaa	NA	NA	Refseq	None	0	0	59.3	1	1.10099e-09	NC	Inc	tripartite motif containing 2
LOC100131691	chr19:59083945-59084190	NA	chr19	+	NR_027334	246	CE	cccatttgcaagtggggctgacctccctcctcgcgctgttccttctgcagCTGCGGCTTT	GGGTGCCAAGgtaggtccag	NA	NA	Refseq	Refseq	31.429	0	58.8	0.449927	9.08003e-06	NC	Inc	NA
ENOX1	chr13:44184019-44184055	55068	chr13	-	NM_017993	37	CE	actctaaaaatgtttggaaccaaagattaatttatcttgctcttctccagATGGACAGAA	CATGAATGAAgtaagtccct	NA	NA	Refseq	Refseq	0	21.4	0	2.74224e-08	0.378378	Inc	NC	ecto-NOX disulfide-thiol exchanger 1
MIR548N	chr2:179497102-179501300	100302152	chr2	+	NR_031666	4199	A3SS	atcatgagataactccacagtaaatacagcactttccttctctttggcagTTACATCTTT	taaacctgtgcttgggactctcacggatattgctaccgtctttcatccagGTTGTAATTG	NA	NA	KnG_Ens	KnG_Ens	16.858	0	55.9	0.448133	1.99921e-09	NC	Inc	microRNA 548n
TTN-AS1	chr2:179497102-179501300	100506866	chr2	+	NR_038272	4199	A3SS	atcatgagataactccacagtaaatacagcactttccttctctttggcagTTACATCTTT	taaacctgtgcttgggactctcacggatattgctaccgtctttcatccagGTTGTAATTG	NA	NA	KnG_Ens	KnG_Ens	16.858	0	55.9	0.448133	1.99921e-09	NC	Inc	TTN antisense RNA 1
MTHFS	chr15:80215485-80215778	10588	chr15	-	NM_001199758	294	A5SS	GAAGCTGCAGgtgccggtga	AGGAGAGCTGgtgagcgccg	NA	NA	None	Refseq	86.111	-52.8	NA	0.000844736	7.65557e-07	Skp	na	5,10-methenyltetrahydrofolate synthetase (5-formyltetrahydrofolate cyclo-ligase)
ST20-MTHFS	chr15:80215485-80215778	100528021	chr15	-	NM_001199760	294	A5SS	GAAGCTGCAGgtgccggtga	AGGAGAGCTGgtgagcgccg	NA	NA	None	Refseq	86.111	-52.8	NA	0.000844736	7.65557e-07	Skp	na	ST20-MTHFS readthrough
MMS22L	chr6:97649238-97649342	253714	chr6	-	NM_198468	105	CE	ttcgatctaataaactattgggtctaacagtgatttttactgtgtttcagAGATGATGAT	AGAGTAAGAGgtgattgaag	Y	N	None	None	0	10.1	43.5	4.32815e-16	5.15121e-67	NC	Inc	MMS22-like, DNA repair protein
DHFR	chr5:79933702-79933795	1719	chr5	-	NM_000791	94	CE	tctttttttaaccttagggaacctccacaaggagctcattttctttccagAAGTCTAGAT	TGTTTATAAGgtaagtgtag	N	N	None	Refseq	42.857	27.9	37.3	0.0100678	8.40154e-05	NC	Inc	dihydrofolate reductase
GOLGA6L10	chr15:83207670-83207671	647042	chr15	-	NM_001164465	2	A5SS	ATCAAGCTGCaggaggagga	CAAGCTGCAGgaggaggaga	NA	NA	None	None	50	0	-50	1	1.1609e-10	na	Skp	golgin A6 family-like 10
GOLGA6L10	chr15:82823353-82823358	647042	chr15	-	NM_001164465	6	A3SS	gtgtgtgctttgtagttatgtcacgcatctgatgaagcgaattcagagagGCCCAGTAAG	gctttgtagttatgtcacgcatctgatgaagcgaattcagagaggcccagTAAGAGGTAT	NA	NA	None	None	50	0	50	1	6.3473e-23	na	Inc	golgin A6 family-like 10
KCNIP4	chr4:21548549-21600811	80333	chr4	-	NM_147182	52263	A3SS	aatgtgtattaatattcaaaatgtattatttgttttaacatgtgaaacagGGGAGGAGGA	gatatttgtaaaataacatttcctattatcataccttctctttatttcagATAAGAATAA	NA	NA	None	None	100	-50	0	4.07527e-11	1	Skp	na	Kv channel interacting protein 4
KCNIP4	chr4:21523465-21523521	80333	chr4	-	NM_147182	57	A3SS	ctattaaatggagcttttttttttttattacaatgctctccatggatgagGATGCTTTTG	ttgtacaattcacacatgctttccacattgttctggaacatctgagaaagACACATCATT	NA	NA	None	None	50	-50	NA	7.98096e-10	0.0280067	Skp	na	Kv channel interacting protein 4
GOLGA6L17P	chr15:83024030-83024079	642402	chr15	+	NR_111962	50	A5SS	CGCGGCGAAGgtgaggagct	GAGCCGCACGgtgagagcgc	NA	NA	KnG_Ens	Refseq	100	-50	-20.9	7.08491e-06	0.0233146	Skp	NC	golgin A6 family-like 17, pseudogene
CERS4	chr19:8319434-8319500	79603	chr19	+	NM_024552	67	CE	ttcattggcctgcccctgagccggtggctgggtgtgagggatcagaccagGAGGCAAGTG	GCCCAAGGAGgtgagagccc	NA	NA	None	Refseq	100	-48.3	0	0.00010381	1	Skp	NC	ceramide synthase 4
OSBPL5	chr11:3143578-3143658	114879	chr11	-	NM_020896	81	CE	cctgggccggcccctgtgccctgtcccgcatacccacctctctctttcagGCAGAGTACA	GACTCTCAAGgtgagcccgg	NA	NA	Refseq	Refseq	95.238	0	-46.7	1	0.000945295	na	Skp	oxysterol binding protein-like 5
FBXW11	chr5:171430185-171430186	23291	chr5	-	NM_012300	2	A5SS	TCCTCCACGGgtgtgagtga	CTCCACGGGTgtgagtgaat	NA	NA	None	KnG_Ens	100	0	-47.5	1	1.90726e-18	NC	Skp	F-box and WD repeat domain containing 11
EVC	chr4:5743061-5743168	2121	chr4	+	NM_153717	108	CE	tctccatccattgaaacaggagactgacatggataacttttcatttccagTTCCATACAA	CTTGCACAGAgtaagcactc	Y	N	None	None	0	16.3	47.3	1.51592e-11	1.09319e-26	NC	Inc	Ellis van Creveld protein
LOC100506990	chr8:12338338-12338444	100506990	chr8	+	NR_040091	107	CE	tagctccgtgtaccaatcggaatttaaaactctatcaattcctgctatagAAATGAGGCT	TCGCTCATGTgtaagtacaa	NA	NA	KnG_Ens	KnG_Ens	13.043	23.9	0	0.000115662	0.790289	Inc	NC	uncharacterized LOC100506990
GOLGA6L17P	chr15:83100556-83100619	642402	chr15	+	NR_111962	64	A3SS	ctgtaggggctgatcattctcatgagtgttactgctcttctttcccacagTTAAAAGCAT	gcagaggaagagccctggcattccagcaggagctaacaggaaaaagaaagTCAATGGCAG	NA	NA	Refseq	None	100	0	-35.9	1	5.94938e-15	na	Skp	golgin A6 family-like 17, pseudogene
CERS4	chr19:8320706-8320763	79603	chr19	+	NM_024552	58	CE	tggggcggggcgggtgtctgctattttcacagctccctccccatccacagCTGGAGGTTT	CCTGTACCACgtgagtatac	NA	NA	Refseq	Refseq	100	-45.2	0	1.0861e-05	1	Skp	NC	ceramide synthase 4
SLC25A10	chr17:79684724-79684786	1468	chr17	+	NM_012140	63	A3SS	ctcatgggtcagcctggtgcccccgccagcatgttcctggcccgccctagGAGTCAGGTG	gttctggcacgtgggtgggattcggcgatggtgcctggcgtacctgacagGCCGCTGGTG	Y	Y	KnG_Ens	Refseq	54.545	-45	0	9.6412e-07	0.108211	Skp	NC	solute carrier family 25 (mitochondrial carrier; dicarboxylate transporter), member 10
AHSA2	chr2:61408651-61410681	130872	chr2	+	NM_152392	2031	A3SS	ttgggcatttcaaatagtgttgatcagactgtgtggttcctgtgtggtagTTCGGGTGCC	gaatacatcaaaccagatctttctttggtttctatttttctgatttgtagGTCAACGTTG	NA	NA	None	KnG_Ens	0	5.9	44.4	0.04475	6.24312e-09	NC	Inc	AHA1, activator of heat shock 90kDa protein ATPase homolog 2 (yeast)
LEPR	chr1:66030391-66031213	3953	chr1	+	NM_002303	823	A3SS	aggcagctctgaaaggggttgtagagaccatctaacagtctgatttgtagATGAGGAACC	agacaacttatatatatgtgtttttgtttttgtgtgtgttctgattttagATTTACCTTT	NA	NA	None	None	42.857	-42.9	NA	7.63156e-05	2.11557e-05	Skp	na	leptin receptor
BECN1	chr17:40963310-40963348	8678	chr17	-	NM_003766	39	CE	tccctgaagcccttggaaatacacaggaatgcttcttttgatttttctagGATCCCATTG	TTTACTTAGAgtaaggctgc	Y	N	None	None	0	14.2	41.9	2.62224e-76	6.03643e-251	NC	Inc	beclin 1, autophagy related
RPL39L	chr3:186760560-186781499	116832	chr3	-	NM_052969	20940	A3SS	ttcccaggcaaccttactttggccttaaatacagtttcaaatctttgcagGACTGGGGTT	atttaaaggaatcatagtaactccctttcttcttttccttccacacacagATGACTGCAA	NA	NA	None	None	0	17.7	39.6	3.79554e-06	7.82017e-12	NC	Inc	ribosomal protein L39-like
GOLGA6L17P	chr15:83088806-83092387	642402	chr15	+	NR_111962	3582	A5SS	AGCAAAGAAGgtaattttat	AATTTCAAAAgtgggtatat	NA	NA	KnG_Ens	None	60	NA	40	0.000146209	1.38826e-05	na	Inc	golgin A6 family-like 17, pseudogene
GXYLT1	chr12:42488953-42489016	283464	chr12	-	NM_173601	64	CE	cctagaagtgggattattggattgaaattattacctgtgttcctccatagGGATTGTTTG	CGTCAACAGAgtatagtatc	N	N	None	None	0	17.1	39.6	1.85209e-42	2.11119e-103	NC	Inc	glucoside xylosyltransferase 1
ZMYM6	chr1:35485862-35485880	9204	chr1	-	NM_007167	19	CE	ttaaaattgagggaaagcatcttttcatgtatgtctttctctttctttagAGCTGTGTTT	TTTTCAAACTgtgagtagct	N	N	None	None	0	10.3	39.3	2.81383e-13	8.5593e-51	NC	Inc	zinc finger, MYM-type 6
KCTD16	chr5:143585113-143585604	57528	chr5	+	NM_020768	492	A5SS	TTGCCGGCAGgtggggtggc	ACTCACTAAGgtaagctcta	NA	NA	None	KnG_Ens	40.741	0	30.7	0.302929	0.00083147	na	Inc	potassium channel tetramerization domain containing 16
RRN3P1	chr16:21813957-21814049	730092	chr16	-	NR_003370	93	CE	gttgtattttttaaatccttttattcttttttcccccccctttgttatagGTGAATGCAT	GTTTAATATGgttagcagtt	NA	NA	Refseq	Refseq	100	0	-36.4	1	0.000381693	NC	Skp	RRN3 homolog, RNA polymerase I transcription factor pseudogene 1
MYH15	chr3:108133079-108133275	22989	chr3	-	NM_014981	197	CE	gtgttgctcatggtggtcatgacctttttgttaatgtgtgtcccctacagTCCCAGAGTG	AGGATGCCAAgtgagtaggg	NA	NA	Refseq	Refseq	65	NA	35	0.03755	0.000384884	na	Inc	myosin, heavy chain 15
TET1	chr10:70440629-70440724	80312	chr10	+	NM_030625	96	CE	tgcaggcatttactaaacctctcagttatcctgaccttgctctttcgtagAGATCATGCG	CTCACACAGAgtaggtgttt	Y	Y	None	None	0	13.1	34.9	3.93028e-10	2.44639e-19	NC	Inc	tet methylcytosine dioxygenase 1
MEF2C	chr5:88119748-88135440	4208	chr5	-	NM_001193347	15693	A3SS	gtccgcttttttagcatataagagtaatatgcacactctttccttttcagAACACTTATT	tgaaactgacttgctgttagagtggtatttaatttttcttttttgttcagCAGGAACGAA	NA	NA	KnG_Ens	Refseq	0	0	34.8	1	0.000173083	NC	Inc	myocyte enhancer factor 2C
SLC25A44	chr1:156177682-156177727	9673	chr1	+	NM_014655	46	A3SS	ggtggtgctttgtgtctttagccattgtctttccctggattccagagcagCTCTCCTACC	gcagctctcctacctgtgtcctaaggagtgccctcacattgtctttcaagCTGTCTCGGG	N	Y	None	None	14.286	33.5	0	0.000490047	0.587368	Inc	na	solute carrier family 25, member 44
GOLGA6L10	chr15:83207690-83207702	647042	chr15	-	NM_001164465	13	A5SS	AATTCAGAGAggcccagtaa	CCAGTAAGAGgtatctccat	NA	NA	None	None	0	14.3	32.1	3.08297e-28	3.08297e-28	NC	Inc	golgin A6 family-like 10
ZNF559-ZNF177	chr19:9466333-9466397	100529215	chr19	+	NM_001172650	65	CE	atagatgacagctgaattctcatacttgtttctacattttttgccattagTTGCTTTGAT	GCATTTTCAGgtaattttgg	N	Y	Refseq	Refseq	10.526	28.9	0	0.000549865	0.440446	Inc	na	ZNF559-ZNF177 readthrough
TMEM150C	chr4:83417232-83417348	441027	chr4	-	NM_001080506	117	CE	taggtgtgtgatttaatttcttccattttaagactttgctttattcctagCCCTTGTGGT	ACCTTACTTGgtaattttca	NA	NA	Refseq	KnG_Ens	100	0	-24.4	1	8.64477e-05	NC	Skp	transmembrane protein 150C
DENND4A	chr15:65957537-65957563	10260	chr15	-	NM_001144823	27	CE	accaatgtataactgacttttattttactgtactactttttgtcttacagGTCAAAGTCG	TTGTTTGAGAgtgagtgttt	Y	N	None	None	0	6.3	28.4	3.67618e-05	3.99814e-19	NC	Inc	DENN/MADD domain containing 4A
WDR90	chr16:705886-705889	197335	chr16	+	NM_145294	4	A5SS	GCTCCTGGAGgcaggtgatg	CTGGAGGCAGgtgatgctgt	NA	NA	KnG_Ens	Refseq	85.682	0	-28	0.0755884	0.000227849	na	Skp	WD repeat domain 90
PDE5A	chr4:120427011-120427087	8654	chr4	-	NM_001083	77	CE	aagaccctgggtactcattataactaacaatttttttttaaacattgtagGAGGCGAGGA	GAGTTGTTTTtgtaagtagg	NA	NA	Refseq	None	100	-27	0	0.000131114	1	Skp	NC	phosphodiesterase 5A, cGMP-specific
LOC101926941	chr5:141724981-141725050	101926941	chr5	+	NR_120664	70	CE	gggtgggggttgcagtgagctgatacttacttctgtgtatctctttccagGAAGCTAGTA	ATGAGCTCAGgtaggcaggg	NA	NA	Refseq	Refseq	100	-26.2	0	0.000210399	0.316176	Skp	NC	uncharacterized LOC101926941
ERN1	chr17:62157022-62157094	2081	chr17	-	NM_001433	73	CE	ccatgccctgggctgtaatttatctttgatatttattatttaatctctagGCCTGCCTTT	AGGCCTGACGgtgagtatat	NA	NA	Refseq	Refseq	100	-25.5	0	1.40435e-06	1	Skp	NC	endoplasmic reticulum to nucleus signaling 1
ERN1	chr17:62125218-62125345	2081	chr17	-	NM_001433	128	CE	ctgtggctttggactggtagtcatgagttgcttattttcctcctttatagAAGACGTCAT	GTTCTTCCAGgtagagacgt	NA	NA	Refseq	Refseq	100	-24.5	0	2.24083e-06	0.357542	Skp	NC	endoplasmic reticulum to nucleus signaling 1
FAM222B	chr17:27210234-27417549	55731	chr17	-	NM_001288636	207316	A5SS	GCAGGAGAAGgtgaggacca	ATCATGACGGagaaggaact	NA	NA	Refseq	None	0	20.3	0	3.26727e-11	1	Inc	NC	family with sequence similarity 222, member B
ERN1	chr17:62152535-62152607	2081	chr17	-	NM_001433	73	CE	ttgcacaagacttggttaacttttttttttctttttttttttttttaaagAAACTTCCTT	CTCTACATGGgtaagagttc	NA	NA	Refseq	Refseq	100	-24.1	0	4.52763e-06	1	Skp	NC	endoplasmic reticulum to nucleus signaling 1
ERN1	chr17:62133035-62133308	2081	chr17	-	NM_001433	274	CE	ttccctgtgggaacagctgcccttgtctggatgtgggtttctcttcccagAGCATGCATC	GACGATGGAGgtaaagccag	NA	NA	Refseq	Refseq	100	-24.1	0	5.44097e-06	1	Skp	NC	endoplasmic reticulum to nucleus signaling 1
RAB30	chr11:82708367-82714068	27314	chr11	-	NM_014488	5702	A3SS	acttgctgttgtgggaaggggccttgttgcctgtttacccagcccctccaTTTACAGACC	gggcaagtctgactgggcctttctcacttttgcctgtgtttgccttgcagCTGTGTAAAT	NA	NA	None	Refseq	0	0	23.4	1	1.13128e-08	NC	Inc	RAB30, member RAS oncogene family
TMEM150C	chr4:83424212-83424265	441027	chr4	-	NM_001080506	54	CE	gattcttttttccaatttctttgttctataaacttattcttttttgatagATACTTCATA	CAGCTGAAAGgtaaagttta	NA	NA	Refseq	Refseq	100	0	-22.9	1	1.3953e-06	NC	Skp	transmembrane protein 150C
URI1	chr19:30462081-30462099	8725	chr19	+	NM_001252641	19	A3SS	atacactgatttttgtagctctgtgcatagctctgttttttcatgagtagTTATCTGTTT	tctgtgcatagctctgttttttcatgagtagttatctgttttcatgacagGTGGTCACTA	N	N	None	Refseq	0	22.8	10.1	2.69352e-12	3.62077e-06	Inc	NC	URI1, prefoldin-like chaperone
ERN1	chr17:62175481-62175601	2081	chr17	-	NM_001433	121	CE	caaggtgaagaatcatatcaacattaagagtcttctacatctcgttgcagATTTTTGGAA	TTAAAAGAAGgtaatttgga	NA	NA	Refseq	Refseq	100	-22.4	0	3.48473e-07	1	Skp	NC	endoplasmic reticulum to nucleus signaling 1
TMEM150C	chr4:83424048-83424080	441027	chr4	-	NM_001080506	33	CE	atgacagtgctttaacctgagcttctgtgttttttttttttattatccagGAAACCTGGT	CATATATAAGgtaacccagc	NA	NA	Refseq	Refseq	100	0	-22	1	1.23064e-06	NC	Skp	transmembrane protein 150C
ERN1	chr17:62149341-62149463	2081	chr17	-	NM_001433	123	CE	tacttttttccatatggtgtaaacgacgatgtgtttttgtgtcctttcagGTAAAAAGCA	GGGCGAACAGgtaagaaatg	NA	NA	Refseq	Refseq	100	-22	0	3.51904e-06	1	Skp	NC	endoplasmic reticulum to nucleus signaling 1
ERN1	chr17:62122719-62122842	2081	chr17	-	NM_001433	124	CE	tcagcatctccagcactgaccatcatctgctgcccttgtttctctcacagGACGTGAGCG	CTCCAGACAGgtgatcatgc	NA	NA	Refseq	Refseq	100	-21.3	0	2.54195e-06	0.401747	Skp	NC	endoplasmic reticulum to nucleus signaling 1
ERN1	chr17:62132098-62132188	2081	chr17	-	NM_001433	91	CE	ctttaggtgatatctgtttgaaacaatctctttttcctattttgtcccagATGAGGAAAC	TTGTGTACCGgtgagtggat	NA	NA	Refseq	Refseq	100	-21	0	2.85532e-05	1	Skp	NC	endoplasmic reticulum to nucleus signaling 1
ERN1	chr17:62141346-62141511	2081	chr17	-	NM_001433	166	CE	gacccgctctccctccagggctcctgaccctcactgcaccctctccacagCCCCGCGGCA	CTTCTGATAGgtaagagcag	NA	NA	Refseq	Refseq	100	-20.3	0	1.14067e-06	1	Skp	NC	endoplasmic reticulum to nucleus signaling 1
RPH3AL	chr17:96902-97076	9501	chr17	-	NM_006987	175	CE	ggaggctcctctgcgtcctgtgccccaagcagctctcttcccccactcagGTCTGGAAGA	CGAGGAAGAGgtaagtcccc	N	N	Refseq	Refseq	100	0	-20.3	1	0.000318076	NC	Skp	rabphilin 3A-like (without C2 domains)
GNAQ	chr9:80535578-80535618	2776	chr9	-	NM_002072	41	CE	aataacaaaaagaccctccacaaataattcctcctgcttttattttcaagGGTGAAAAAG	CAGGAACATGgtaattgagc	N	N	None	None	0	5.7	20.1	5.03327e-17	1.75621e-43	NC	Inc	guanine nucleotide binding protein (G protein), q polypeptide

## Sheet: SMN-C3 SMA type I fibroblast
gene_symbol	coordinates	gene_id	contig	strand	refseqid	reg_len	AS_type	startSS_seq	endSS_seq	exon_i_inFrame	exon_i_stopCodon	startSS_supp	endSS_supp	PSI_Ctrl_C3	PSI_Ctrl_C1	deltaPSI_SMN_C3_500nm_Ctrl_C3	deltaPSI_SMA_C1_100nm_Ctrl_C1	Pfisher_SMN_C3_500nm_Ctrl_C3	Pfisher_SMA_C1_100nm_Ctrl_C1	ReguType_SMN_C3_500nm_Ctrl_C3	ReguType_SMA_C1_100nm_Ctrl_C1	gene_desc
SENP6	chr6:76331643-76331687	26054	chr6	+	NM_015571	45	CE	tacaatggaaggcttcaaaataaggaaattgttttttgttttttaaaaagGCATTCTGTT	TTTATCATGAgtaagtgaac			None	None	0.499	0	75.3	22.3	1.11524e-102	7.29024e-20	Inc	Inc	SUMO1/sentrin specific peptidase 6
FHOD3	chr18:34322340-34322431	80206	chr18	+	NM_025135	92	CE	cagttcagggacatcgagcgcacaactttcattgccaatctgcctggaagGACAAAAAGC	AGAAAGGAGAgtaagaggag	N	N	None	None	0.725	0	32.1	0	1.99266e-22	1	Inc	na	formin homology 2 domain containing 3
LARP7	chr4:113558800-113558943	51574	chr4	+	NM_001267039	144	CE	gatagcgaacgtgaggatttatattctaaaattatcatcttcttttgcagGACTCTGCCA	ATCTCAAAGAgtaagatgcc	Y		Refseq	Refseq	1.233	1.998	44.4	10.7	3.18447e-232	3.91517e-07	Inc	NC	La ribonucleoprotein domain family, member 7
SLC25A17	chr22:41193288-41193340	10478	chr22	-	NM_006358	53	CE	ctttatgggactctacaactcactgtgattcttgcttgttttttcctcagATTTGTTCAA	GAAGAGATGAgtaagattag	N	Y	Refseq	Refseq	0	1.1	57.2	18.4	4.77781e-66	3.46179e-13	Inc	NC	solute carrier family 25 (mitochondrial carrier; peroxisomal membrane protein, 34kDa), member 17
APLP2	chr11:129993507-129993674	334	chr11	+	NM_001642	168	CE	tttgacgtcactgcctctgtcctgctgacactctgaccattttcacacagCTGTCTGCTC	AAAGCGATGAgtaagtcctg	Y	N	Refseq	Refseq	14.277	13.994	29.5	13.2	1.8523e-307	2.71846e-71	Inc	NC	amyloid beta (A4) precursor-like protein 2
GON4L	chr1:155737216-155737271	54856	chr1	-	NM_001037533	57	A5SS	ATCCAGCCACatcagtggaa	CTGGTTAAAGgtacagccct			None	Refseq	14.252	100	85.7	0	3.92011e-67	1	Inc	NC	gon-4-like (C. elegans)
YY1AP1	chr1:155737216-155737271	55249	chr1	-	NM_018253	57	A5SS	ATCCAGCCACatcagtggaa	CTGGTTAAAGgtacagccct			None	Refseq	14.252	100	85.7	0	3.92011e-67	1	Inc	NC	YY1 associated protein 1
YY1AP1	chr1:155631098-155631153	55249	chr1	-	NM_018253	56	CE	gaccaaacagctgccagtcctaggaaaatgctgtgaagagatccagccacATCAGTGGAA	CTGGTTAAAGgtacagccct			None	Refseq	80.886	0	-64.1	0	5.43138e-39	1	Skp	NC	YY1 associated protein 1
GON4L	chr1:155630705-155631153	54856	chr1	-	NM_001037533	450	A3SS	gaccaaacagctgccagtcctaggaaaatgctgtgaagagatccagccacATCAGTGGAA	tttcccaaattctgacatgtgctggatcagagtgttctcatttccaatagGCCAGTCTGC			None	Refseq	85.125	0	-85.1	0	2.21416e-74	1	Skp	NC	gon-4-like (C. elegans)
MEMO1	chr2:32112104-32112156	7795	chr2	-	NM_015955	53	CE	agtcacctttggagatgggaaaattacttacctgtatttctttttctcagAAAGCGTGCT	CCCTCAAAGAgtaaggtttc	N	N	None	None	0	#NUM!	42.9	0	1.07086e-42	1	Inc	na	Methylation modifier for class I HLA
STRN3	chr14:31398407-31398517	29966	chr14	-	NM_001083893	111	CE	tgcattgccaactgctgattttttttcttttaataatatgctgcatgtagATAAAGATGA	GGGGTGAAGAgtaagtgcag	Y	N	Refseq	Refseq	28.734	4.812	61.9	35.5	9.23314e-86	3.65021e-24	Inc	Inc	striatin, calmodulin binding protein 3
LARP7	chr4:113559774-113559829	51574	chr4	+	NM_001267039	56	CE	attctcctttgaactggtttttagcacttaactggttcccttatttacagTCAAGCACCA	AAGATTATAGgtgagtaata	N		None	None	3.261	0.565	21.5	0	8.11038e-86	0.112109	Inc	NC	La ribonucleoprotein domain family, member 7
YY1AP1	chr1:155737272-155740857	55249	chr1	-	NM_018253	3587	A5SS	CATCATTAAAgtgagtgttt	ATCCAGCCACatcagtggaa			Refseq	None	76.669	#NUM!	-76.7	0	7.91218e-66	1	Skp	na	YY1 associated protein 1
COPS7B	chr2:232655632-232655883	64708	chr2	+	NM_022730	252	CE	gggactacaggcgcccgccaccgcgcccggctaattttttgtatttttagTAGAGACGGG	TCAGTGAAGAgtaagtaatt	Y	Y	KnG_Ens	KnG_Ens	6.865	3.035	33	0	4.21393e-18	0.44001	Inc	NC	COP9 constitutive photomorphogenic homolog subunit 7B (Arabidopsis)
VPS29	chr12:110937340-110937351	51699	chr12	-	NM_057180	12	CE	ctttttttttcatcccccctgtctgcaatcaacttcttcattccactaagGCTGGGCACA	TGGGCACAGAgtaagtttct	Y	N	Refseq	Refseq	49.121	35.01	36.4	18.8	3.81803e-35	1.98058e-13	Inc	NC	vacuolar protein sorting 29 homolog (S. cerevisiae)
POMT2	chr14:77753576-77753614	29954	chr14	-	NM_013382	39	CE	ttatataaaactaaataaaagctaaattaaacccctctcatcctccacagATGTCCACTT	AGCAGAAAGAgtaagtggca	Y	N	KnG_Ens	KnG_Ens	2.981	3.986	80.9	42.7	9.99076e-129	2.097e-18	Inc	Inc	protein-O-mannosyltransferase 2
PDXDC2P	chr16:70065089-70065151	283970	chr16	-	NR_003610	63	CE	ctgcatatgtacagtttttacctttaatcttgtttaactgatttttctagTCTTCAAGGA	ATTGTCAAGAgtaagaattg	Y		None	None	0.375	#NUM!	89.2	0	1.74365e-67	1	Inc	na	pyridoxal-dependent decarboxylase domain containing 2, pseudogene
GON4L	chr1:155631154-155631214	54856	chr1	-	NM_001037533	62	A3SS	acagtgtttccagaaggaatgtaattcatgcgcatttttttcatgttaagTTTTATAAGA	gaccaaacagctgccagtcctaggaaaatgctgtgaagagatccagccacATCAGTGGAA			Refseq	None	52.503	100	47.5	0	5.77549e-82	1	Inc	NC	gon-4-like (C. elegans)
YY1AP1	chr1:155631154-155631214	55249	chr1	-	NM_018253	62	A3SS	acagtgtttccagaaggaatgtaattcatgcgcatttttttcatgttaagTTTTATAAGA	gaccaaacagctgccagtcctaggaaaatgctgtgaagagatccagccacATCAGTGGAA			Refseq	None	52.503	100	47.5	0	5.77549e-82	1	Inc	NC	YY1 associated protein 1
TAF2	chr8:120757121-120757276	6873	chr8	-	NM_003184	156	CE	tgagctactcgtcttcagaaatctaattttgatcttgaatattgccgcagGAAGATGATC	CAAAATCAGAgtaagaaata	Y	N	KnG_Ens	KnG_Ens	15.348	10.66	21.3	0	3.02368e-12	0.30547	Inc	NC	TAF2 RNA polymerase II, TATA box binding protein (TBP)-associated factor, 150kDa
FN1	chr2:216230275-216230321	2335	chr2	-	NM_002026	48	A3SS	ctttccccacccctacaggatggtgccatgacaatggtgtgaactacaagATTGGAGAGA	aagattggagagaagtgggaccgtcagggagaaaatggccagatgatgagCTGCACATGT			None	None	0.119	#NUM!	99.9	0	2.20141e-174	1	Inc	na	fibronectin 1
MFN2	chr1:12041867-12041910	9927	chr1	+	NM_014874	44	CE	acgtgtgcacagtcaggattggtcccacacctctgcgtttttttccccagGGCACTTCCT	ACCTCAATGAgtaagcttcc	N		KnG_Ens	KnG_Ens	1.771	4.395	26.9	8.8	4.34149e-65	5.21704e-08	Inc	NC	mitofusin 2
MYCBP2	chr13:77692475-77692630	23077	chr13	-	NM_015057	156	CE	ggatgttaatgaataacgagttgtagttttgactgttttacccactgcagGTGACCAACT	CAGCTTCAGAgtaagtctgt	Y	N	None	KnG_Ens	29.883	24.324	29.2	0	1.05532e-06	0.400463	Inc	NC	MYC binding protein 2
RAPGEF1	chr9:134479348-134479440	2889	chr9	-	NM_005312	93	CE	ggctggagggcctggcccatgtgtctttcctctcgtcctgtctcccccagAGTGAAAACG	CTCTCGAGGAgtaagtaacc	Y	N	KnG_Ens	KnG_Ens	0.932	2.548	30.5	4.6	1.80675e-23	0.0212784	Inc	NC	Rap guanine nucleotide exchange factor (GEF) 1
ENAH	chr1:225787910-225788064	55740	chr1	-	NM_001008493	155	CE	cattactttagctgcatctattttttttcttatttattattattttttagACAGAGTCTG	CCATTTGAGAgtaagtcaca	N	Y	None	None	10.57	5.323	32	5.7	1.08944e-30	0.000329403	Inc	NC	enabled homolog (Drosophila)
KDM6A	chrX:44965787-44965894	7403	chrX	+	NM_021140	108	CE	tttgctttcaagacaacactcagttgctaaacccatttccttttctttagGATATTTTCA	TCACAGGAGAgtaagataat	Y	N	KnG_Ens	KnG_Ens	2.458	#NUM!	23.9	0	1.15239e-18	0.594155	Inc	na	lysine (K)-specific demethylase 6A
MEMO1	chr2:32108455-32108531	7795	chr2	-	NM_015955	77	CE	tagcttctaatttttccctattttattttgtacatgatatttgtttcaagGTCAAAGGTT	AGATAAAATGgtaagtcttt	N	Y	Refseq	Refseq	39.597	#NUM!	25.2	0	1.83098e-05	0.692795	Inc	na	Methylation modifier for class I HLA
NGF	chr1:115843018-115843104	4803	chr1	-	NM_002506	87	CE	gggatgtgtttggtgctgactgcttgtgatccatgttttcttggatgcagGTTGGTAGAG	ACTTTAATGAgtaagggtgg	Y		None	None	4.969	0.45	51	11.4	9.79118e-25	5.20732e-12	Inc	NC	nerve growth factor (beta polypeptide)
COL1A1	chr17:48266564-48266608	1277	chr17	-	NM_000088	46	A3SS	cacccctgtttgcctcccaaagggtgctcctggtactcccgggcctcaagGTATTGCTGG	tcaaggtattgctggacagcgtggtgtggtcggcctgcctggtcagagagGAGAGAGAGG			None	None	100	0	-98.2	50	3.37885e-32	8.54275e-111	Skp	Inc	collagen, type I, alpha 1
SNAP23	chr15:42805372-42805407	8773	chr15	+	NM_003825	36	CE	aaatgtcaaaccatgcactaatgggaattttctgtttttccctttaacagTATTGGAATA	TTCACTATGAgtttgtgact	Y	Y	KnG_Ens	None	0	0	63.2	0	2.20609e-139	0.0934972	Inc	NC	synaptosomal-associated protein, 23kDa
PDXDC1	chr16:15103356-15103418	23042	chr16	+	NM_015027	63	CE	ctgcatatgtacagtttttacctttaattttgtttaactgatttttctagTCTTCAAGGA	ATTGTCAAGAgtaagaattg	Y	Y	None	None	0.228	0	37.3	0	1.74939e-74	1	Inc	na	pyridoxal-dependent decarboxylase domain containing 1
RERE	chr1:8456504-8456591	473	chr1	-	NM_012102	88	CE	aattaaacttgatttattagacggctgactgcttccgttgttatccacagCTGAAAAGGA	CTAGTCAAGAgtaagaggat	N	Y	None	None	0	#NUM!	25.8	0	3.46313e-12	0.237818	Inc	na	arginine-glutamic acid dipeptide (RE) repeats
PPHLN1	chr12:42745687-42745851	51535	chr12	+	NM_016488	165	CE	ccaaatagagaaattagtcatttgtatatatttctttttgtctgttttagGATGGCTACA	TCACAGAGGAgtatgtaaat	Y	N	Refseq	Refseq	32.357	25.068	30.4	0	8.85299e-37	0.243711	Inc	NC	periphilin 1
FN1	chr2:216240374-216240429	2335	chr2	-	NM_002026	56	CE	gcaagaactgttaaaaatcatctcttctcaaatcccaggtttacaaccagGCACTGACTA	GAGCTCCCCTgtggtcatcg			None	None	1.161	22.482	6.9	75.7	3.35116e-65	1.91066e-162	NC	Inc	fibronectin 1
FOXM1	chr12:2970545-2970578	2305	chr12	-	NM_202002	34	CE	attttttaaaatgttttatttatttatttttaaattttttatttccatagGTTTTTGGGG	GGTTACATGAgtaagttctt			Refseq	None	0.993	3.167	25	6.8	2.72907e-23	1.39819e-08	Inc	NC	forkhead box M1
THBS1	chr15:39882787-39882809	7057	chr15	+	NM_003246	24	A5SS	GATGCCTGTGatgatgacga	CAATGATAAAattccagatg			None	None	92.5	#NUM!	-92.5	0	3.29365e-55	1	Skp	na	thrombospondin 1
KIF3A	chr5:132042143-132042151	11127	chr5	-	NM_007054	9	CE	tgtgcgtattgcttcctgtctgcgatttgcttactacttcttattgcaagATCAAGCAGG	GATCAAGCAGgttggtgtga	Y	N	Refseq	Refseq	36.098	#NUM!	27.4	0	3.02468e-07	0.125185	Inc	na	kinesin family member 3A
COL1A2	chr7:94034161-94034169	1278	chr7	+	NM_000089	9	CE	atataaccttagtgaaatgatgggtctcccattttcttagggtcctgcagGTGCTCGTGG	GGTGCTCGTGgtccagctgg			None	None	3.985	34.793	96	-1.5	6.64294e-15	4.54212e-34	Inc	NC	collagen, type I, alpha 2
LRRC42	chr1:54413535-54413654	115353	chr1	+	NM_001256409	120	CE	gatcgaacaggtgggtgagattaatttttcacattttttttatccttaagGTTGATGTCA	CTGTTCTAGAgtaagttatt	Y		KnG_Ens	KnG_Ens	32.596	13.976	22.2	6.8	1.59285e-06	0.0402093	Inc	NC	leucine rich repeat containing 42
GGCT	chr7:30540152-30540297	79017	chr7	-	NM_001199815	146	CE	aatttggattcaagtggatattgatcatatcactttgatttcctttgtagGATTTTAAGC	CTCTGGATGAgtaggtggct	N	N	Refseq	Refseq	55.561	65.91	43.9	29	1.13826e-63	7.99332e-11	Inc	Inc	gamma-glutamylcyclotransferase
ACVRL1	chr12:52307343-52307554	94	chr12	+	NM_000020	212	CE	ggggggagctgacctagtggaagctgagcctcagtgtccccctccctcagCCACCCAACC	CATGTTGGGGgtatgggcct	N	N	Refseq	Refseq	#NUM!	85.584	0	-27.9	0.72587	0.000650282	na	Skp	activin A receptor type II-like 1
FBN2	chr5:127850370-127850450	2201	chr5	-	NM_001999	81	CE	aaaacaagatgaaagacgagaatctaattactcataattcctacacttagGATTAATTAC	AGATGTAAGAgtaagttata	Y	N	None	None	0	0.111	40.2	3.3	1.14845e-40	2.76202e-07	Inc	NC	fibrillin 2
GON4L	chr1:155737272-155737332	54856	chr1	-	NM_001037533	61	CE	acagtgtttccagaaggaatgtaattcatgcgcatttttttcatgttaagTTTTATAAGA	ATCCAGCCACatcagtggaa			Refseq	None	37.381	0.29	-37.1	0	2.52035e-76	0.599887	Skp	NC	gon-4-like (C. elegans)
PAPD4	chr5:78937278-78937340	167153	chr5	+	NM_173797	63	CE	taagtttttaaagtgagatggcttcactatgtgtttttttttttttcaagAGCTCTACCT	GCAAAGAAGAgtatgtggca	Y	Y	None	None	3.611	0	37.6	0	1.13971e-32	1	Inc	NC	PAP associated domain containing 4
ST13	chr22:41231564-41231674	6767	chr22	-	NM_003932	111	CE	caaaacttttactgaaatgaatactttttaataacacacttatttttcagTGTCTTCGTC	AAGCACACAGgtaaataatt			Refseq	Refseq	3.244	#NUM!	96.8	0	1.87911e-32	1	Inc	na	suppression of tumorigenicity 13 (colon carcinoma) (Hsp70 interacting protein)
ASAP1	chr8:131173031-131173039	50807	chr8	-	NM_001247996	9	CE	tcaaatgttctgccttttttctctgtttcttttgcccttcctgatcgaagTCTAGGAGAG	GTCTAGGAGAgtaagtcaat	Y	N	KnG_Ens	KnG_Ens	0.092	0	31	0	1.16533e-161	1	Inc	NC	ArfGAP with SH3 domain, ankyrin repeat and PH domain 1
C12orf4	chr12:4646546-4646680	57102	chr12	-	NM_020374	135	CE	tatctttttaaataaccgtatgaataattttttgttctttatttttccagTGAGCACCAT	CTAGCCAAGAgtaagaaata	Y		None	None	0.306	#NUM!	28.7	0	2.26923e-31	1	Inc	na	chromosome 12 open reading frame 4
ACTB	chr7:5568266-5568302	60	chr7	-	NM_001101	37	CE	agatcatgtttgagaccttcaacaccccagccatgtacgttgctatccagGCTGTGCTAT	CGTACCACTGgcatcgtgat			None	None	1.77	59.908	98.2	-31.7	4.58542e-235	4.96269e-33	Inc	Skp	actin, beta
TSEN15	chr1:184041433-184041444	116461	chr1	+	NR_023349	13	A5SS	AGACCCTCAGgtcagttttg	CAGTTTTGAGgtaactgaca	Y	N	Refseq	Refseq	11.513	#NUM!	53.7	0	1.8914e-10	1	Inc	na	tRNA splicing endonuclease 15 homolog (S. cerevisiae)
CTBP1	chr4:1206212-1206214	1487	chr4	-	NM_001012614	4	A3SS	gcctggccaggccgcctacaggtgggcctcacggatggaccctctcccagCAGGTACCCT	tggccaggccgcctacaggtgggcctcacggatggaccctctcccagcagGTACCCTCCG	Y	N	KnG_Ens	Refseq	26.327	35.788	53.7	0	0.000749007	0.652485	Inc	NC	C-terminal binding protein 1
NOP9	chr14:24770776-24770817	56413	chr14	+	NM_174913	43	A3SS	ccaagcggaatccttgttcatctgtgaaatttttctctcctggatggcagTTTGTGATCT	gatggcagtttgtgatctccccactgcacatgttcttaatcttccttcagAAGCACAGAA	Y	N	None	Refseq	0	0	20.4	0	0.0001346	1	Inc	NC	leukotriene B4 receptor 2
TUBA1C	chr12:49666840-49666853	84790	chr12	+	NM_032704	14	CE	tgctgagcaataccacagctgttgccgaggcctgggctcgcctggaccacAAGTTTGACC	TTGACCTGATgtatgccaag			None	None	#NUM!	86.437	0	-71.1	1	3.46131e-20	na	Skp	tubulin, alpha 1c
UBE2V1	chr20:48713209-48713357	7335	chr20	-	NM_199144	149	CE	aagttcccctggagttgctggtatcttgaatttctttccatttattttagGAGTAAAAGT	GCCTCCAAGAgtaagcgtcg	N	N	Refseq	Refseq	68.753	54.093	24.1	13.6	6.31627e-41	0.00784897	Inc	NC	ubiquitin-conjugating enzyme E2 variant 1
TMEM189-UBE2V1	chr20:48713209-48713357	387522	chr20	-	NM_199203	149	CE	aagttcccctggagttgctggtatcttgaatttctttccatttattttagGAGTAAAAGT	GCCTCCAAGAgtaagcgtcg	N	N	Refseq	Refseq	68.753	54.093	24.1	13.6	6.31627e-41	0.00784897	Inc	NC	TMEM189-UBE2V1 readthrough
RPL3	chr22:39711463-39711530	6122	chr22	-	NM_001033853	69	A3SS	ctgtgtctaccttctcctagatgcgcctgcttcctctgcgccagaagaagGCCCACCTGA	caggtgaacggaggcactgtggccgagaagctggactgggcccgcgagagGCTTGAGCAG	N	N	Refseq	None	#NUM!	100	0	-28.7	1	8.38276e-21	na	Skp	ribosomal protein L3
ASCC3	chr6:100957808-100957872	10973	chr6	-	NM_006828	66	A5SS	TTTGAAAAGAgtaggatata	TACCTGGAAGgtaagaagaa	N		None	Refseq	100	100	-57.1	-8.1	1.32945e-22	0.00177229	Skp	NC	activating signal cointegrator 1 complex subunit 3
MYL12A	chr18:3253892-3253930	10627	chr18	+	NM_006471	39	CE	tgtattgtaatgtaattaaaattatgaccccttttaaaaatttagggaagAATCCAACTG	GATGAATGAGgctccaggcc			None	None	0.457	15.675	3.8	34.8	1.12155e-07	0.000103298	NC	Inc	myosin, light chain 12A, regulatory, non-sarcomeric
TARBP1	chr1:234536599-234536694	6894	chr1	-	NM_005646	96	CE	actcttaagcagtgaaaattggctagtcattttcactttctatttctcagGCAGTGTCTG	ATTTGTGCAGgtgagatttc	Y	Y	KnG_Ens	KnG_Ens	18.837	#NUM!	40.1	0	4.18168e-10	1	Inc	na	TAR (HIV-1) RNA binding protein 1
FN1	chr2:216236976-216236992	2335	chr2	-	NM_002026	18	A5SS	CCCACCCTGGgtatgacact	ACTGGAAATGgtattcagct	N		None	None	100	#NUM!	-32.5	0	3.79961e-08	1	Skp	na	fibronectin 1
IGF2BP3	chr7:23401309-23401360	10643	chr7	-	NM_006547	52	CE	aataacttgggaaactcaaaatttataattttctctccccctcctgatagGTGCTGGATA	TGTGAGCAAGgtacatgtct	N	N	Refseq	Refseq	100	#NUM!	-21.7	0	0.000160286	1	Skp	na	insulin-like growth factor 2 mRNA binding protein 3
BACE1	chr11:117164590-117164649	23621	chr11	-	NM_012104	60	CE	ttgactctctggtaaagcagacccacgttcccaacctcttctccctgcagCTTTGTGGTG	CGGAGGGAGCatggtgagta			Refseq	None	79.184	100	0	-47.3	1	2.09131e-06	NC	Skp	beta-site APP-cleaving enzyme 1
FN1	chr2:216296560-216296591	2335	chr2	-	NM_002026	33	A5SS	GTGTGTCTTGgtaatggaaa	CTGCAAGCCCataggtgtgt			None	None	92.122	#NUM!	-92.1	0	1.84788e-26	1	Skp	na	fibronectin 1
ZNF618	chr9:116797471-116797515	114991	chr9	+	NM_133374	45	CE	cacagaacagcagaactagaagagatggctaaactgtttctcttttgcagAAACTGCAAG	CTCCTACAGAgtaagtgatg	Y	N	KnG_Ens	KnG_Ens	22.712	#NUM!	23.1	0	0.000848708	0.534234	Inc	na	zinc finger protein 618
MAGED1	chrX:51932501-51932647	9500	chrX	+	NM_001005333	148	A3SS	gctaaacaggatttctctttccacacctttagaaccaaggacactcccagGCTGAGTCTC	tagtctcatcttctgggtgccaaactctcgtacctcctctcccctcgcagCTGTCCTCTG			None	Refseq	23.575	36.119	-21.6	0	1.1438e-21	1	Skp	NC	melanoma antigen family D, 1
PAN2	chr12:56712021-56712218	9924	chr12	-	NM_014871	198	CE	cctacctccctttgctgggtcccaaactattccacctttacttaccccagACCTGAAGAT	AGTCCCAAGAgtaagacctg	Y	N	Refseq	Refseq	76.38	#NUM!	21.1	0	2.9288e-05	1	Inc	na	PAN2 poly(A) specific ribonuclease subunit homolog (S. cerevisiae)
ACVRL1	chr12:52307758-52307857	94	chr12	+	NM_000020	100	CE	gggctgtggctggttgtggcagcctctcagtggcctctccgtacccccagGACCTCCTGG	GAGTGTGTGGgtgagcagtg	N	N	Refseq	Refseq	#NUM!	86.451	0	-27.5	0.069069	0.000426769	na	Skp	activin A receptor type II-like 1
RUNX2	chr6:45459678-45459851	860	chr6	+	NM_001024630	174	CE	aattgttcagctaattaatatgcttttattttatgatttgctatttccagGGCACAGACA	CAGATTACAGgtaagacaga	Y	N	Refseq	Refseq	92.793	#NUM!	-32	#NUM!	0.000262404	0.0356056	Skp	na	runt-related transcription factor 2
ERC1	chr12:1536281-1536343	23085	chr12	+	NR_027948	63	CE	gaagtgtctcagacctgctttcatctgctctttgtgttcttaaatcccagACAGACCCTT	CAAGAAAGGAgtaggtctca	Y	Y	None	None	0	0	32.4	0	1.75332e-26	1	Inc	NC	ELKS/RAB6-interacting/CAST family member 1
HNRNPA3	chr2:178081270-178081320	220988	chr2	+	NM_194247	51	CE	aaaaaatttagttcagaaataccacactattaatgggcataattgtgaagTGAAAAAGGC	TCACAGAGAGgtgagtagga	Y	N	None	Refseq	27.273	#NUM!	69.6	0	1.01134e-15	1	Inc	na	heterogeneous nuclear ribonucleoprotein A3
STXBP6	chr14:25457092-25457178	29091	chr14	-	NM_014178	87	CE	agctgctgcattgattggctaacttgttgattgttcttcttccccactagAATGTAAGCT	TATTGAATGAgtaagtgtgt	Y		KnG_Ens	KnG_Ens	2.564	0	35.6	21.2	4.81662e-09	1.81472e-06	Inc	Inc	syntaxin binding protein 6 (amisyn)
FAM162A	chr3:122120223-122120382	26355	chr3	+	NM_014367	160	CE	atttattttgccaacatgattatatagacagagaactccttttctttcagGTTGGTTCAT	GCAATTATGAgtaagtgtat	N	Y	KnG_Ens	KnG_Ens	2.307	0	21.3	4.8	1.40232e-31	0.00159586	Inc	NC	family with sequence similarity 162, member A
HERC2P2	chr15:23299915-23300167	400322	chr15	-	NR_002824	253	CE	gctagccgagggcacttcccaaacctcccaggaccctcttgtctgcccagACTGCTGCAC	GGCTTGCCTGgtacttcgtt			Refseq	Refseq	85.632	#NUM!	-36.1	0	2.79258e-08	1	Skp	na	hect domain and RLD 2 pseudogene 2
HERC2P2	chr15:23303805-23303947	400322	chr15	-	NR_002824	143	CE	tgttcgcagttgaaaatagaatcttacacatattttgtttttaaattcagATGATGGAGC	GGAACTTGAGgtacagccat			Refseq	Refseq	85.855	#NUM!	-31.1	0	2.20016e-06	1	Skp	na	hect domain and RLD 2 pseudogene 2
PDE7A	chr8:66693079-66693182	5150	chr8	-	NM_001242318	104	CE	tttgctcactgctttatttccagtgcttgacatgttaacatttgttgcagCATGAAGGAA	GAGAAACAGAgtaagcagga	N	Y	KnG_Ens	KnG_Ens	0	#NUM!	39.9	0	1.78001e-16	1	Inc	na	phosphodiesterase 7A
EXOC6B	chr2:72410023-72410034	23233	chr2	-	NM_015189	12	CE	ttttaactttgtttcccatggttctctctcccactgaccttccgccctagGATATCTAGA	TATCTAGAGAgtaagtatat	Y	N	None	None	7.77	3.196	21.6	-2.8	6.35073e-08	0.0299217	Inc	NC	exocyst complex component 6B
EEF1G	chr11:62334310-62334323	1937	chr11	-	NM_001404	15	A3SS	ggctgcccctgctcctgaggaggagatggatgaatgtgagcaggcgctggCTGCTGAGCC	ctgaggaggagatggatgaatgtgagcaggcgctggctgctgagcccaagGCCAAGGACC			None	None	#NUM!	29.345	0	70.7	1	3.7414e-08	na	Inc	eukaryotic translation elongation factor 1 gamma
TNFRSF10A	chr8:23056779-23056961	8797	chr8	-	NM_003844	183	CE	gtggggagccctgggtgtgggcttctgagttggctctttgccttcctaagGTGTGTTTCT	GTGTCTGCTGgtgagttggg			Refseq	Refseq	#NUM!	31.136	0	59.3	1	6.45955e-07	na	Inc	tumor necrosis factor receptor superfamily, member 10a
SERBP1	chr1:67890614-67890642	26135	chr1	-	NM_015640	29	CE	taaagagtattatgttaactcagttttgttagttctttttcacattacagTGGCCTGAAG	AAACGTGGAGgtagcggatc			Refseq	None	86.575	#NUM!	-44.4	0	8.63102e-09	1	Skp	na	SERPINE1 mRNA binding protein 1
FGFR2	chr10:123324952-123325218	2263	chr10	-	NM_000141	267	CE	tctccctccttcccatctgtctccgtcttctctctcccacctttctgcagAGCCACCAAC	AATGTCACAGgtgagttggc	Y	N	Refseq	Refseq	74.957	#NUM!	-20.9	0	0.000823778	0.569231	Skp	na	fibroblast growth factor receptor 2
HERC2P2	chr15:23313126-23313307	400322	chr15	-	NR_002824	182	CE	atttgtctttagggacttgttaccaagcatgtctattttccctcccgcagCTTCTCCAAA	GCAGAGGCAGgtaatgtgct			Refseq	Refseq	76.793	#NUM!	-44.9	0	4.6639e-07	1	Skp	na	hect domain and RLD 2 pseudogene 2
FAM82B	chr8:87487139-87487143	51115	chr8	-	NM_016033	6	A3SS	cttatgtgcagtggatccaaacttctacagcaaaaacttacttcttttagGAAAGACATA	gtgcagtggatccaaacttctacagcaaaaacttacttcttttaggaaagACATACTTGA			Refseq	None	46.856	#NUM!	22.6	0	0.000764356	1	Inc	na	family with sequence similarity 82, member B
EP400	chr12:132539519-132539564	57634	chr12	+	NM_015409	46	CE	caggggagagcctgacgtgaaattcaaatggattttttttttttaaatagGCAGGAACCA	ATGCCCACTGgtaagacaaa			Refseq	Refseq	61.49	61.482	0	25.4	0.752938	0.000384535	NC	Inc	E1A binding protein p400
SEC22A	chr3:122935406-122935473	26984	chr3	+	NM_012430	68	CE	atttttaatgatgttaaaatttatggctaaaatgggtcttttattcatagGATGATTTAT	TAAGAAAGGAgtaagtgaga	N	Y	None	None	0	0	20.7	0	9.22097e-14	0.482993	Inc	NC	SEC22 vesicle trafficking protein homolog A (S. cerevisiae)
EP400	chr12:132522227-132522338	57634	chr12	+	NM_015409	112	CE	cactgtgtttcctggtgactgacttagcatcttacatcttttgtttgcagGCTTGTGAGT	CTTAACTCAGgtactcctta			Refseq	Refseq	77.872	64.017	0	23.7	0.386879	0.000826162	NC	Inc	E1A binding protein p400
HERC2P2	chr15:23326496-23326666	400322	chr15	-	NR_002824	171	CE	ttattattaaatagggtagactaatgatgaaaattgttttcctttgttagGACAAATGGC	ACTAAAACAGgtaacatttg			Refseq	Refseq	80.746	#NUM!	-42	0	5.02975e-08	1	Skp	na	hect domain and RLD 2 pseudogene 2
HERC2P2	chr15:23299681-23299817	400322	chr15	-	NR_002824	137	CE	tcagggctgttgactcacagtggctggtgtgctgtgtgtgcctctcttagGTGTGGAAGC	CTACTCCATGgtcagtgcct			Refseq	Refseq	88.919	#NUM!	-28.7	0	4.18702e-09	1	Skp	na	hect domain and RLD 2 pseudogene 2
HERC2P2	chr15:23327196-23327329	400322	chr15	-	NR_002824	134	CE	ttaatatttaagtgtatgatttttatagtgaatgatgttttaaaacacagTTCCTAAGAA	ATCACCCAAGgtgcggtatt			Refseq	Refseq	84.819	#NUM!	-34.1	0	1.20391e-07	1	Skp	na	hect domain and RLD 2 pseudogene 2
ACTB	chr7:5568038-5568193	60	chr7	-	NM_001101	157	A3SS	cggggtcacccacactgtgcccatctacgaggggtatgccctcccccatgCCATCCTGCG	gcgtgacattaaggagaagctgtgctacgtcgccctggacttcgagcaagAGATGGCCAC			None	None	0	0	0	81	1	7.90597e-55	na	Inc	actin, beta
FBXO31	chr16:87400979-87401551	79791	chr16	-	NR_024568	573	CE	ttcagaagtccaagcagttaataaaaggctacgtgcattgtttctgacagGTTAGAGGAT	GTGAGAGCAGgtaggccagt	Y	Y	KnG_Ens	KnG_Ens	22.222	8.441	28.6	0	1.54544e-06	0.130474	Inc	NC	F-box protein 31
MALAT1	chr11:65270588-65270591	378938	chr11	+	NR_002819	4	CE	caagtggattgaggaggctgtgctgtgtgccaatgtttcgtttgcctcagACAGGTATCT	CCTCAGACAGgtatctcttc			None	None	33.401	#NUM!	25.4	0	1.07662e-08	1	Inc	na	metastasis associated lung adenocarcinoma transcript 1 (non-protein coding)
ALG13	chrX:110925360-110925463	79868	chrX	+	NM_001099922	104	CE	ttttacatagccagtttaaaaggccctcacattctgatttcctctttcagAAAATCGAGA	ATGTTTACAGgtacaaggat			Refseq	Refseq	52.879	66.848	20.1	0	0.000652753	0.0859306	Inc	NC	asparagine-linked glycosylation 13 homolog (S. cerevisiae)
CIDECP	chr3:10065214-10065243	152302	chr3	-	NR_002786	31	A5SS	GCATCATGAAgtgagcaaat	TGGGGACAAGgtgggtacgg	Y		Refseq	KnG_Ens	#NUM!	2.5	0	29.5	0.787712	0.000378461	na	Inc	cell death-inducing DFFA-like effector c pseudogene
MT1X	chr16:56717077-56717142	4501	chr16	+	NM_005952	66	CE	taccttctgcatctcactccacgctcactgcctttttctcttccttgcagTTGGCTCCTG	TGCAAGAAGAgtgagtgcag			Refseq	Refseq	100	73.955	0	23.7	0.484848	5.90685e-06	NC	Inc	metallothionein 1X
PSG9	chr19:43766012-43766290	5678	chr19	-	NM_002784	279	CE	aggaatcaaaggtgccacacagggcaatcttctctctgttttctgcacagTGGAGACTCC	AATCTCCTCCgtgagtatct			Refseq	Refseq	46.051	60.994	-27.7	-25.3	1.77838e-15	5.84439e-06	Skp	Skp	pregnancy specific beta-1-glycoprotein 9
BGN	chrX:152772321-152772352	633	chrX	+	NM_001711	33	A3SS	ccctcttctcctggcagacctccctgagaccctgaatgaactccacctagACCACAACAA	tgaatgaactccacctagaccacaacaaaatccaggccatcgaactggagGACCTGCTTC			None	None	86.859	100	-26.1	-50	0.00272832	6.71817e-11	NC	Skp	biglycan
PMS1	chr2:190683464-190683555	5378	chr2	+	NM_000534	92	CE	atatctatatgatctgattgaacttttcatttcttaatctctgaaatcagGGATTCCCCC	ATGAAAATGAgtaagactgg	N	Y	None	None	0.855	#NUM!	33.5	0	3.30432e-24	1	Inc	na	PMS1 postmeiotic segregation increased 1 (S. cerevisiae)
EEF1G	chr11:62334278-62334309	1937	chr11	-	NM_001404	32	CE	ctgaggaggagatggatgaatgtgagcaggcgctggctgctgagcccaagGCCAAGGACC	TGCCCAAGAGgtaaggatat			None	Refseq	#NUM!	79.135	0	-78.3	1	1.12629e-22	na	Skp	eukaryotic translation elongation factor 1 gamma
GCFC2	chr2:75929835-75929933	6936	chr2	-	NM_003203	99	CE	ttacttggtaagtcaggctggtctgtcattgatccttctaacttctgtagCTCTCACTGA	CCTCAACAAAgtgagcagta			None	None	0	0	38.9	0	1.20159e-13	1	Inc	na	GC-rich sequence DNA-binding factor 2
SIRPA	chr20:1902041-1902358	140885	chr20	+	NM_001040022	318	CE	gtgattgtcatctgagtcatgtctcctgattatcgatggtccttttgtagCCAAACCCTC	ACCATCCGAGgtagaagacc	Y	N	Refseq	Refseq	62.078	62.817	0	22.1	0.106625	0.000644878	NC	Inc	signal-regulatory protein alpha
HERC2P2	chr15:23308564-23308707	400322	chr15	-	NR_002824	144	CE	agggagtctgagcagggcacgcccttctcactgagtctttccttccgcagGACAAGTGGA	GTTCACACAGgtgtcttttt			Refseq	Refseq	82.996	#NUM!	-34.9	0	2.17369e-08	1	Skp	na	hect domain and RLD 2 pseudogene 2
YBX1	chr1:43149074-43149137	4904	chr1	+	NM_004559	64	CE	aaaaggatagctggtaatcgtggcttgttttgctttgttttcttttccagCAACGAAGGT	TCATCAACAGgtgagctgcc			Refseq	Refseq	78.304	68.75	0	22.7	0.587205	8.76408e-08	NC	Inc	Y box binding protein 1
HERC2P2	chr15:23299023-23299121	400322	chr15	-	NR_002824	99	CE	ttattgagttctcctttttttttttctttgaatgtatttatttcttgtagTCTACTGGTG	GAATATTCAGgtgagtaatt			Refseq	Refseq	88.443	#NUM!	-26.6	0	2.24828e-08	1	Skp	na	hect domain and RLD 2 pseudogene 2
IFITM1	chr11:314249-314356	8519	chr11	+	NM_003641	108	CE	tgctggggccaccccccagcaccatccttccaaggtccaccgtgatcaacATCCACAGCG	CTCCGTGAAGgtgcgtatgg			None	Refseq	20.814	29.71	0	-23.4	0.143052	1.90976e-10	NC	Skp	interferon induced transmembrane protein 1 (9-27)
TSEN15	chr1:184041329-184041432	116461	chr1	+	NR_023349	105	A5SS	AAGTTGCAAGgtgatccaga	AGACCCTCAGgtcagttttg	N		Refseq	Refseq	60.725	#NUM!	-41.5	0	7.23736e-15	1	Skp	na	tRNA splicing endonuclease 15 homolog (S. cerevisiae)
SNRPG	chr2:70515200-70515202	6637	chr2	-	NM_003096	4	A5SS	TATTGGAATGgtggtaagta	TGGAATGGTGgtaagtaaag	Y	N	None	Refseq	95.627	15.385	0	65.9	0.635153	2.28453e-24	NC	Inc	small nuclear ribonucleoprotein polypeptide G
AKR7A2	chr1:19632512-19632641	8574	chr1	-	NM_003689	130	CE	agtgtgacccccatggtactgacccctgtgctaacatcccctctgcacagCTTCTGGAAG	ACAGCTGCAGgtaaccagcg			Refseq	Refseq	90.128	86.925	-34.6	0	1.44747e-06	1	Skp	NC	aldo-keto reductase family 7, member A2 (aflatoxin aldehyde reductase)
BTN3A1	chr6:26410122-26410142	11119	chr6	+	NM_001145008	21	CE	aaaaccccctcacctgtaacagttcattattatttctgcttattttccagTGAAGCTCCT	GAGGAACTCAgtaagttccc	Y	N	Refseq	Refseq	53.613	64.286	26.1	0	0.000345965	0.528386	Inc	NC	butyrophilin, subfamily 3, member A1
HERC2P2	chr15:23329958-23330153	400322	chr15	-	NR_002824	196	CE	ttgctgaaatatttgttgttaaagttgtcttttcctggttaactttgcagACTCATCAAG	AAAAAGAGAGgtaagaatgt			Refseq	Refseq	81.403	#NUM!	-35.7	0	2.56082e-07	1	Skp	na	hect domain and RLD 2 pseudogene 2
HAUS3	chr4:2233672-2233887	79441	chr4	-	NM_024511	216	CE	ggtattaggaataaagtgttttaatttttatttttattttccttttttagGAGTTAACAG	GATTAAGGCTgttagtcttg			Refseq	KnG_Ens	96.667	81.627	-21.4	0	0.000532479	1	Skp	na	HAUS augmin-like complex, subunit 3
HERC2P2	chr15:23310009-23310147	400322	chr15	-	NR_002824	139	CE	atttgttagtcatattggccacactctgacagcttctgtgtcctctccagCTCCCTGCCG	GCCTTTGCAGgtcagtacat			Refseq	Refseq	80.462	#NUM!	-37.6	0	1.08437e-08	1	Skp	na	hect domain and RLD 2 pseudogene 2
HERC2P2	chr15:23316892-23317084	400322	chr15	-	NR_002824	193	CE	cagggcaggttacgcaccctcctaactgatctctactttggctttctcagGATGGGCCTC	GACGACTCTGgtgggtgact			Refseq	Refseq	79.524	#NUM!	-39.3	0	8.8984e-07	1	Skp	na	hect domain and RLD 2 pseudogene 2
KIAA1456	chr8:12864068-12864152	57604	chr8	+	NM_020844	85	CE	tccattgagcctttgcttttcacattgatttttcatttttgttctaatagGAATCCTGAA	TCAGCAGCAAgtaaaaaact			None	None	71.332	#NUM!	-27.4	0	0.000853221	0.474341	Skp	na	KIAA1456
RPL7A	chr9:136217452-136217511	6130	chr9	+	NM_000972	61	A3SS	atttgctgcttttggtcaaaatacagtcttcagctaatgctttcttccagCTGGTTGTCT	tcttgcctgccctgtgtcgtaaaatgggggtcccttactgcattatcaagGGAAAGGCAA	Y	N	Refseq	None	89.928	97.674	-21.4	0	3.37957e-28	0.367884	Skp	NC	ribosomal protein L7a
MALAT1	chr11:65270592-65271199	378938	chr11	+	NR_002819	609	A3SS	tggattgaggaggctgtgctgtgtgccaatgtttcgtttgcctcagacagGTATCTCTTC	tagttcagtgttggggcaatcttgggggggattcttctctaatctttcagAAACTTTGTC			None	None	46.724	#NUM!	-41.1	0	6.72333e-19	1	Skp	na	metastasis associated lung adenocarcinoma transcript 1 (non-protein coding)
EP400	chr12:132516498-132516694	57634	chr12	+	NM_015409	197	CE	ttcccaacattttccaagaatactaactcctgtgttttgtttcatcttagGAACTGATGA	ACATATACAGgtgagggcct			Refseq	Refseq	80.693	64.116	0	23	0.196694	0.000462278	NC	Inc	E1A binding protein p400
EP400	chr12:132537888-132538142	57634	chr12	+	NM_015409	255	CE	caggccgagtctgcccctccagtggctcctcttccttcctggcccctcagGCTCTGGCTG	AGCCGTACTGgtgagcaggg			Refseq	Refseq	67.825	52.675	0	28.8	0.646711	0.000603165	NC	Inc	E1A binding protein p400
TBCEL	chr11:120924339-120924441	219899	chr11	+	NM_001130047	103	CE	gttggagtttctaaacctgagttccaaccctctgaatttgtcggttttagAAAGAACATG	AGTTACCAGAgtaagcccag	N	Y	KnG_Ens	Refseq	68.367	65.757	21.9	29.5	0.00246225	9.9362e-06	NC	Inc	tubulin folding cofactor E-like
MPPE1	chr18:11897525-11897619	65258	chr18	-	NR_040242	95	CE	cctaccttgacacacatcattctcatggattcccatttgatgatttctagAATATTAATG	AGTCAGAGAGgtcagttgtt			KnG_Ens	KnG_Ens	67.652	#NUM!	-36.7	0	0.000109558	0.417774	Skp	na	metallophosphoesterase 1
TUBA1B	chr12:49521837-49521850	10376	chr12	-	NM_006082	15	A3SS	tgccaagcgtgcctttgttcactggtacgtgggtgaggggatggaggaagGCGAGTTTTC	ttgttcactggtacgtgggtgaggggatggaggaaggcgagttttcagagGCCCGTGAAG			None	None	#NUM!	25.641	#NUM!	51.4	0.00618053	3.4686e-33	na	Inc	tubulin, alpha 1b
NSUN4	chr1:46823248-46823331	387338	chr1	+	NR_045789	84	CE	gatttatagtccccttgaaattacatagctctgctgtttctctgcattagGGGCTCAGGA	CTGAGAAGGAgtaaggaaag	Y	Y	None	None	0.457	#NUM!	27.4	0	2.5493e-14	1	Inc	na	NOP2/Sun domain family, member 4
IFITM1	chr11:308439-309084	8519	chr11	+	NM_003641	647	A5SS	CTCCGTGAAGgtgcgtatgg	GTGCCTGAACatctgggccc			Refseq	None	0	0	0	75.5	1	2.12704e-26	NC	Inc	interferon induced transmembrane protein 1 (9-27)
GOLGA8B	chr15:34845096-34845292	440270	chr15	-	NR_027410	197	CE	tcaaaaaaatatataaatgaaaagagaaaaattgcttcattgccttttagGATTTCCAAA	CCCTCCACAGgtgggaaata	N		Refseq	Refseq	43.366	#NUM!	20.8	0	0.000127409	1	Inc	na	golgin A8 family, member B
TUBG2	chr17:40817747-40817845	27175	chr17	+	NM_016437	99	CE	tgtccaccatcatgtcggccagcaccaccaccctgcgctaccccggctacATGAACAATG	AGACCAGTCAgtaagagcag			None	Refseq	18.206	24.42	39.6	0	2.25534e-27	0.681228	Inc	NC	tubulin, gamma 2
TIAM1	chr21:32640727-32649047	7074	chr21	-	NM_003253	8322	A5SS	GCCTTTTAAGgtaggtttgc	GAATTATAGAgtaagtctgg			Refseq	None	7.014	#NUM!	23.1	0	0.00051024	1	Inc	na	T-cell lymphoma invasion and metastasis 1
FN1	chr2:216230267-216230274	2335	chr2	-	NM_002026	8	CE	aagattggagagaagtgggaccgtcagggagaaaatggccagatgatgagCTGCACATGT	AGCTGCACATgtcttgggaa			None	None	99.947	20	-85.7	80	0	1.06369e-15	Skp	Inc	fibronectin 1
PPP6R3	chr11:68228296-68229168	55291	chr11	+	NM_001164160	874	A5SS	GCACCTCCAGgtaatggggg	CATTTTCCTGgtacttcacg			Refseq	None	23.288	50.245	10.9	-50.2	0.0135403	7.8954e-08	NC	Skp	protein phosphatase 6, regulatory subunit 3
BCL2L12	chr19:50170279-50170418	83596	chr19	+	NM_138639	140	CE	tgcaggggatctctggtggggtcagtctctgaagtcctcctctccagaagCCCTGCCCAA	TTAGAGCCTGgtaagagatt	N	N	Refseq	Refseq	#NUM!	53.848	0	-24.5	0.630164	2.83539e-05	na	Skp	BCL2-like 12 (proline rich)
DPH1	chr17:1935194-1935237	1801	chr17	+	NM_001383	44	CE	tttactccaggagttgtaattatgtgtatacctgtcttttcccccactagACTGCTGGTC	GTCCTTACTGgtacgtccac	N	N	None	None	0	0	25.2	0	1.48844e-13	0.253363	Inc	NC	DPH1 homolog (S. cerevisiae)
IFITM2	chr11:309013-309084	10581	chr11	+	NM_006435	72	CE	cggctctcagctgggggatcctggtcccctcaccatctcctctcccccagTCTAGGGACA	GTGCCTGAACatctgggccc			Refseq	None	17.487	23.966	0	64.8	0.0834168	1.73815e-17	NC	Inc	interferon induced transmembrane protein 2 (1-8D)
COL1A1	chr17:48266768-48266853	1277	chr17	-	NM_000088	87	A3SS	ccagggaaatgctggaccccctggccctcctggtcctgctggcaaagaagGCGGCAAAGG	gacgtcctggtgaagttggtccccctggtccccctggccctgctggcgagAAAGGATCCC			None	None	#NUM!	95.858	#NUM!	-21.3	0.024378	7.76285e-13	na	Skp	collagen, type I, alpha 1
HERC2P2	chr15:23330246-23330373	400322	chr15	-	NR_002824	128	CE	tggtacgtattcattccttcactgcccttcttttaaatgtctttttacagGTCATGTGGC	GCTCATTAAGgtgatagatt			Refseq	Refseq	74.286	#NUM!	-37	0	1.89069e-05	1	Skp	na	hect domain and RLD 2 pseudogene 2
ANXA5	chr4:122599595-122599636	308	chr4	-	NM_001154	42	CE	agaagatgtaaataagtatgaaattattttgttgcagaatatggctcaagCCTGGAAGAT	GGTACTACCAgcggatgttg			None	None	16.692	0	29.6	0	3.38951e-08	1	Inc	NC	annexin A5
GAPDH	chr12:6646475-6646517	2597	chr12	+	NM_002046	43	CE	cctatggacacgctcccctgacttgcgccccgctccctctttctttgcagCAATGCCTCC	CCTGGCCAAGgtcatccatg			Refseq	None	99.919	63.158	-1.7	24.8	8.33631e-21	1.07385e-75	NC	Inc	glyceraldehyde-3-phosphate dehydrogenase
TUBA1B	chr12:49666751-49666830	10376	chr12	-	NM_006082	81	A5SS	TGTGGTCCAGgcgagcccag	TCTCCGCCAGgcaccacagt			None	None	#NUM!	15.385	0	54.7	1	4.44842e-22	na	Inc	tubulin, alpha 1b
MYL12A	chr18:3277251-3277294	10627	chr18	+	NM_006471	45	A3SS	ttgaaattaaatgtttttgtctttaaatgttaaaatgtgtattcttacagGGAAGAATCC	ttacagggaagaatcccactgatgcataccttgatgccatgatgaatgagGCCCCAGGGC			Refseq	None	99.928	92.788	-0.6	-26.3	0.00658209	1.49239e-08	NC	Skp	myosin, light chain 12A, regulatory, non-sarcomeric
MYL12B	chr18:3277251-3277294	103910	chr18	+	NM_033546	45	A3SS	ttgaaattaaatgtttttgtctttaaatgttaaaatgtgtattcttacagGGAAGAATCC	ttacagggaagaatcccactgatgcataccttgatgccatgatgaatgagGCCCCAGGGC			Refseq	None	99.928	92.788	-0.6	-26.3	0.00658209	1.49239e-08	NC	Skp	myosin, light chain 12B, regulatory
ST13	chr22:41228573-41228675	6767	chr22	-	NM_003932	103	CE	taggtgaatatgtataaaaggctcctaaaatgagtgtaaatctgtttcagACTTCTAGGC	TCAACCTAGGgtatgtcaaa	N	N	Refseq	Refseq	0.538	#NUM!	54.3	0	4.14315e-19	1	Inc	na	suppression of tumorigenicity 13 (colon carcinoma) (Hsp70 interacting protein)
COL1A1	chr17:48262941-48262958	1277	chr17	-	NM_000088	18	CE	gtcacaccggagcctggggcaagacagtgattgaatacaaaaccaccaagACCTCCCGCC	CCTGCCCATCatcgatgtgg			None	None	19.937	#NUM!	80.1	0	2.02707e-47	1	Inc	na	collagen, type I, alpha 1
GAPDH	chr12:6646973-6646995	2597	chr12	+	NM_002046	23	CE	ccgtgtccccactgccaacgtgtcagtggtggacctgacctgccgtctagAAAAACCTGC	ATATGATGACatcaagaagg			None	None	#NUM!	8.657	0	49.4	0.0513784	9.5965e-42	na	Inc	glyceraldehyde-3-phosphate dehydrogenase
COL1A2	chr7:94055108-94055116	1278	chr7	+	NM_000089	9	CE	gtagggagagcgcggttaccctggcaatattggtcccgttggtgctgcagGTGCACCTGG	GGTGCACCTGgtcctcatgg			None	None	9.364	54.702	0	-49.2	0.183571	0	NC	Skp	collagen, type I, alpha 2
SUMO2	chr17:73170847-73170918	6613	chr17	-	NM_006937	72	CE	agaattctgtttctcttaatgctgtttattgcttttaaattctcgttcagGGATTGTCAA	ACCTGCACAGgtaaaaaaat	Y	N	Refseq	Refseq	96.339	33.675	0	23.1	0.189558	0.000251854	NC	Inc	SMT3 suppressor of mif two 3 homolog 2 (S. cerevisiae)
RPS3A	chr4:152022127-152022314	6189	chr4	+	NM_001006	188	CE	ttgcttatatggttcctaaatgttaagatacttgtttttttcttttgtagAAATTGCATC	AAAATGGCAGgtgagaccca	N	N	Refseq	Refseq	45.526	87.71	25.1	0	1.25447e-08	0.692748	Inc	NC	ribosomal protein S3A
PSG5	chr19:43688982-43689299	5673	chr19	-	NM_001130014	319	A3SS	accccaatacacaggtctcaatattgactggtgctttctccacctcctagCATCACTTTT	tgtcacccgggaagacgcaggatcctacaccttacacatcataaagcgagGTGATAGGAC			Refseq	None	29.833	100	-18.3	-92	0.000614817	1.26564e-17	NC	Skp	pregnancy specific beta-1-glycoprotein 5
PSG4	chr19:43688982-43689299	5672	chr19	-	NM_002780	319	A3SS	accccaatacacaggtctcaatattgactggtgctttctccacctcctagCATCACTTTT	tgtcacccgggaagacgcaggatcctacaccttacacatcataaagcgagGTGATAGGAC			Refseq	None	29.833	100	-18.3	-92	0.000614817	1.26564e-17	NC	Skp	pregnancy specific beta-1-glycoprotein 4
PSG9	chr19:43688982-43689299	5678	chr19	-	NM_002784	319	A3SS	accccaatacacaggtctcaatattgactggtgctttctccacctcctagCATCACTTTT	tgtcacccgggaagacgcaggatcctacaccttacacatcataaagcgagGTGATAGGAC			Refseq	None	29.833	100	-18.3	-92	0.000614817	1.26564e-17	NC	Skp	pregnancy specific beta-1-glycoprotein 9
COL1A2	chr7:94040206-94040219	1278	chr7	+	NM_000089	14	CE	caagagatttctttaattctctctatttcatgtactttcttgcagggtagTCCTGGTTCT	GGTTCTCGTGgtcttcctgg			None	None	2.334	11.006	-2.2	42.7	4.0399e-24	3.6088e-78	NC	Inc	collagen, type I, alpha 2
CALU	chr7:128398934-128399028	813	chr7	+	NM_001199672	95	CE	tgaaagtcttttaagatttgacctaaatttttgttttctagatgatccagATCCTGATGA	TGCCACCAAGgaggagttca			None	None	1.507	100	0.9	-95.1	0.014266	1.29803e-31	NC	Skp	calumenin
TLK1	chr2:171902684-171902872	9874	chr2	-	NM_001136554	189	CE	tgaaaagtaatggaaggttaatatggttttatttgtttatttttacacagGCAACAAGAA	TACCACAACTgtaagcctcc	Y	N	Refseq	Refseq	89.522	67.708	0	32.3	0.0778053	4.85555e-05	NC	Inc	tousled-like kinase 1
ZMYM4	chr1:35761528-35761589	9202	chr1	+	NM_005095	62	CE	agccatttttctgttatatagattaaactgcccatctatttcattcctagGAACATCGTG	CTGATTACCGgtatgtccct	N	N	KnG_Ens	KnG_Ens	48.367	41.601	0	22	0.728874	0.000823698	NC	Inc	zinc finger, MYM-type 4
TUBA1B	chr12:49666435-49666750	10376	chr12	-	NM_006082	317	A5SS	TCTCCGCCAGgcaccacagt	AGGGCACCAGgttggtctgg			None	None	#NUM!	99.128	0	-76.8	1	2.97975e-145	na	Skp	tubulin, alpha 1b
EEF2	chr19:3978006-3978101	1938	chr19	-	NM_001961	97	A3SS	cgtaccgcgagacggtcagtgaagagtcgaacgtgctctgcctctccaagTCCCCCAACA	ccgacggcctggccgaggacatcgataaaggcgaggtgtccgcccgtcagGAGCTCAAGC	Y	N	None	None	#NUM!	66.667	0	-66.7	1	3.33825e-35	na	Skp	eukaryotic translation elongation factor 2
FTL	chr19:49468671-49468739	2512	chr19	+	NM_000146	70	A5SS	TTTCCTCTCCgcttgcaacc	CGTTTTTGTGgttagctcct			None	None	#NUM!	100	0	-62.5	1	1.69251e-60	na	Skp	ferritin, light polypeptide
TUBG1	chr17:40817747-40818104	7283	chr17	+	NM_001070	359	A3SS	tgtccaccatcatgtcggccagcaccaccaccctgcgctaccccggctacATGAACAATG	gggactgtgccctgagcgctggccgggtccctgtctcactgtcccatcagGTGGCCAGCG			None	Refseq	0	0	54.8	0	3.46094e-54	1	Inc	NC	tubulin, gamma 1
GBA	chr1:155186413-155186682	2629	chr1	-	NM_001005742	271	A3SS	ccaagggagcggggaatgggaaggggccactcaagggacagcccagagacATCTACCACC	ggtctggcccactttcttggctggatcattcatgacctttctcttgccagGTTCCTGGAT			None	Refseq	20.673	0	-20.7	14.5	0.000136041	1.58738e-14	Skp	NC	glucosidase, beta, acid
LOX	chr5:121402837-121403052	4015	chr5	-	NM_002317	217	A3SS	tgtaccctctctccttcattttcctcactgaaacaaaatgtacggaccagGTGACTCTGA	ttagctttggtccagtttctgcctattaatgtattattctacatccaaagCCATGCTGGA			None	None	56.869	#NUM!	43.1	0	6.59732e-78	1	Inc	na	lysyl oxidase
RPL13A	chr19:49994682-49994804	23521	chr19	+	NM_012423	123	CE	tagatatccttacaacttcatttgttcaccccccccccccccccccgcagTTTGCCTATC	ACAGCTCATGgtgaggccag			Refseq	Refseq	#NUM!	100	0	-54.5	1	3.17403e-61	na	Skp	ribosomal protein L13a
RPL13AP5	chr19:49994682-49994804	728658	chr19	+	NR_026712	123	CE	tagatatccttacaacttcatttgttcaccccccccccccccccccgcagTTTGCCTATC	ACAGCTCATGgtgaggccag			Refseq	Refseq	#NUM!	100	0	-54.5	1	3.17403e-61	na	Skp	ribosomal protein L13a pseudogene 5
FTL	chr19:49469541-49469615	2512	chr19	+	NM_000146	75	CE	tatgtgccgagtgtgtgtattctgagccatttctcccttctatatagaagCCAGCTGAAG	GCTGAACCAGgcccttttgg			None	None	100	100	0	-45.5	1	4.38815e-245	NC	Skp	ferritin, light polypeptide
COL1A1	chr17:48265318-48265334	1277	chr17	-	NM_000088	18	A3SS	ggaacttccgcctgacagtttgtccctttctctcttctagggaccccaagGCCCCCGTGG	gtttgtccctttctctcttctagggaccccaaggcccccgtggtgacaagGGTGAGACAG			None	None	#NUM!	53.386	#NUM!	46.6	0.0285714	0	na	Inc	collagen, type I, alpha 1
RPL13A	chr19:49994303-49994356	23521	chr19	+	NM_012423	54	CE	gtctgtccctcccgggctcttaagcccctctctttctctaacagaaaaagCGGATGGTGG	TACAAGAAAGgtgagtccca			None	Refseq	#NUM!	100	0	-57.2	1	5.34827e-58	na	Skp	ribosomal protein L13a
RPL13AP5	chr19:49994303-49994356	728658	chr19	+	NR_026712	54	CE	gtctgtccctcccgggctcttaagcccctctctttctctaacagaaaaagCGGATGGTGG	TACAAGAAAGgtgagtccca			None	Refseq	#NUM!	100	0	-57.2	1	5.34827e-58	na	Skp	ribosomal protein L13a pseudogene 5
FTL	chr19:49468843-49468866	2512	chr19	+	NM_000146	24	CE	ccaccgacgtggaggcagccgtcaacagcctggtcaatttgtacctgcagGCCTCCTACA	CCTCTCTCTGgtgagtcccc			None	Refseq	100	100	0	-36.1	1	7.60699e-251	NC	Skp	ferritin, light polypeptide
FN1	chr2:216261895-216261946	2335	chr2	-	NM_002026	52	CE	gtcaagagctttgtgtcagctttgacttttaaaatgttctttctgcatagCATTGTCTCC	ACACTGGAGTgctcacagtc			Refseq	None	78.997	100	20.3	0	0	0.481309	Inc	NC	fibronectin 1
FN1	chr2:216262403-216262456	2335	chr2	-	NM_002026	54	CE	cgttgtgtccggcttgactccaggagtagaatacgtctacaccatccaagTCCTGAGAGA	GTGGTGACACgtaagaagaa			None	Refseq	79.004	100	20.3	0	0	0.481309	Inc	NC	fibronectin 1
TUBG1	chr17:40765918-40766016	7283	chr17	+	NM_001070	100	A5SS	CCCTGGCTACatgaacaatg	GGACCAGTCAgtaagagcag			None	Refseq	100	100	-49.1	0	4.05558e-56	1	Skp	NC	tubulin, gamma 1
TUBG2	chr17:40765918-40766016	27175	chr17	+	NM_016437	100	A5SS	CCCTGGCTACatgaacaatg	GGACCAGTCAgtaagagcag			None	Refseq	100	100	-49.1	0	4.05558e-56	1	Skp	NC	tubulin, gamma 2
APEX1	chr14:20924075-20924258	328	chr14	+	NM_001641	184	CE	agttggaaaccaccagctttttgtcagtatatattactcattttatagagCCAGAGGCCA	AAAGGATTAGatgtgagtgg			None	None	100	#NUM!	-34.2	0	0.000340272	0.22807	Skp	na	APEX nuclease (multifunctional DNA repair enzyme) 1
COL1A2	chr7:94038082-94038109	1278	chr7	+	NM_000089	28	CE	tcttaatttacttggaggaaatttcttaccaccttctgctttgatttcagGGTCCCATTG	GGCCCTCCAGgcttcccagg			Refseq	None	48.851	88.978	27.5	3	2.99435e-242	1.81694e-81	Inc	NC	collagen, type I, alpha 2
RPL13A	chr19:49994112-49994121	23521	chr19	+	NM_012423	11	A5SS	TCCCACCGCCctacgacaag	CTACGACAAGgtgagctatg			None	Refseq	#NUM!	100	0	-43.6	1	3.03694e-59	na	Skp	ribosomal protein L13a
RPL13AP5	chr19:49994112-49994121	728658	chr19	+	NR_026712	11	A5SS	TCCCACCGCCctacgacaag	CTACGACAAGgtgagctatg			None	Refseq	#NUM!	100	0	-43.6	1	3.03694e-59	na	Skp	ribosomal protein L13a pseudogene 5
COL1A1	chr17:48265255-48265317	1277	chr17	-	NM_000088	64	A3SS	gtttgtccctttctctcttctagggaccccaaggcccccgtggtgacaagGGTGAGACAG	aacagggcgacagaggcataaagggtcaccgtggcttctctggcctccagGGTCCCCCTG			None	None	#NUM!	38.538	0	-38.5	0.119281	0	na	Skp	collagen, type I, alpha 1
GAPDH	chr12:6646357-6646382	2597	chr12	+	NM_002046	26	CE	ccccctctgctgatgcccccatgttcgtcatgggtgtgaaccatgagaagTATGACAACA	AGATCATCAGgtgaggaagg			None	Refseq	99.919	53.731	-1.6	28.9	2.08674e-19	3.25241e-56	NC	Inc	glyceraldehyde-3-phosphate dehydrogenase
EEF1A1	chr6:74227580-74227589	1915	chr6	-	NM_001402	11	A3SS	atatgagacagacagttgcggtgggtgtcatcaaagcagtggacaagaagGCTGCTGGAG	gacagttgcggtgggtgtcatcaaagcagtggacaagaaggctgctggagCTGGCAAGGT			None	KnG_Ens	#NUM!	88.595	0	-22.3	1	7.62881e-17	na	Skp	eukaryotic translation elongation factor 1 alpha 1
NCOR2	chr12:124887105-124887107	9612	chr12	-	NM_006312	4	A3SS	cggttttcttccctccccactcccctctgccctcccccggggtctgacagCAGCAGCAAC	ttttcttccctccccactcccctctgccctcccccggggtctgacagcagCAGCAACAAC	Y	N	Refseq	None	100	100	0	-33.2	1	1.03663e-07	NC	Skp	nuclear receptor corepressor 2
NOLC1	chr10:103916943-103916945	9221	chr10	+	NM_004741	4	A3SS	ttggtttgggaagattccagtcccctagaaattggtccaatctacctcagCAGGTCTGCC	gtttgggaagattccagtcccctagaaattggtccaatctacctcagcagGTCTGCCAAG	Y	N	Refseq	Refseq	100	99.359	0	-30.3	0.499845	2.03766e-21	NC	Skp	nucleolar and coiled-body phosphoprotein 1
UBC	chr12:125397867-125397909	7316	chr12	-	NM_021009	44	A5SS	TGACTACAACatccagaaag	CGTCTCAGAGgtgggatgca			None	KnG_Ens	#NUM!	51.748	0	-46.3	1	4.43909e-47	na	Skp	ubiquitin C
SRRM1	chr1:24995737-24996078	10250	chr1	+	NM_005839	343	A5SS	CTCCCCCTCCtaaacgaaga	AGATAAAAAAgtaaaaatat			None	Refseq	73.996	#NUM!	26	0	1.89132e-06	1	Inc	na	serine/arginine repetitive matrix 1
SRRM1	chr1:24996611-24996781	10250	chr1	+	NM_005839	172	A3SS	gaagagagatggctgttctcaatgctgaatgttttttcctttttgtctagGGCTGCTTCC	ccgtctacaaactggtcaccagctgtaccggtcaaaaaggccaaaagcccAACACCGAGC			Refseq	None	73.996	#NUM!	26	0	1.89132e-06	1	Inc	na	serine/arginine repetitive matrix 1
UBB	chr17:16285445-16285497	7314	chr17	+	NM_018955	54	A5SS	CGTCTGAGAGgtggtatgca	CACCCTGGAAgtggagccca			KnG_Ens	None	100	30.031	0	25.2	1	9.01936e-07	na	Inc	ubiquitin B
GAPDH	chr12:6647092-6647162	2597	chr12	+	NM_002046	71	CE	tcctgggctacactgagcaccaggtggtctcctctgacttcaacagcgacACCCACTCCT	TCATTTCCTGgtatgtggct			None	Refseq	98.677	55.755	-2.1	27.7	6.49705e-06	1.22569e-76	NC	Inc	glyceraldehyde-3-phosphate dehydrogenase
FN1	chr2:216274286-216274457	2335	chr2	-	NM_002026	172	CE	tctagatgactgaaggctgactttcccctttctgtgactctctaggcaacACCGTGACAG	CAGTACCTGGgtaagctcaa			None	Refseq	61.724	99.989	35.3	0	0	1	Inc	NC	fibronectin 1
PALM2	chr9:112704966-112705661	114299	chr9	+	NM_001037293	696	CE	tggctttttttgttgtaacatgcacttcctttctcttgttttcattcaagCTGTGTACGC	CCAGCCCCAGgtacccaaaa	Y	N	Refseq	KnG_Ens	79.814	21.053	-21.5	0	0.000563641	0.679073	Skp	na	paralemmin 2
PALM2-AKAP2	chr9:112704966-112705661	445815	chr9	+	NM_007203	696	CE	tggctttttttgttgtaacatgcacttcctttctcttgttttcattcaagCTGTGTACGC	CCAGCCCCAGgtacccaaaa	Y	N	Refseq	KnG_Ens	79.814	21.053	-21.5	0	0.000563641	0.679073	Skp	na	PALM2-AKAP2 readthrough
FTH1	chr11:61734787-61734873	2495	chr11	-	NM_002032	88	A5SS	CACCTCGCAGgtgcgccaga	TTACCTGTCCatggtgagcg			KnG_Ens	None	0	0	0	49	1	2.36404e-16	NC	Inc	ferritin, heavy polypeptide 1
LDHC	chr11:18436731-18436848	3948	chr11	+	NM_017448	118	CE	tcctaaaacttaagtaggaacattttattcagaacttttgtatattttagGATTTGGCTG	TCTGGAAAAGgttaatttta			Refseq	Refseq	95.745	5.455	-57.3	#NUM!	5.26983e-41	0.0135858	Skp	na	lactate dehydrogenase C
EEF1A1	chr6:74228424-74228439	1915	chr6	-	NM_001402	16	CE	tcctaccaccaactcgtccaactgacaagcccttgcgcctgcctctccagGATGTCTACA	TACAAAATTGgtggtaagtt			None	None	0	1.627	25.9	8.3	1.34145e-21	5.0546e-10	Inc	NC	eukaryotic translation elongation factor 1 alpha 1
LDHA	chr11:18436731-18460074	3939	chr11	+	NM_005566	23345	A3SS	tcctaaaacttaagtaggaacattttattcagaacttttgtatattttagGATTTGGCTG	ctgatgccatattgggaagaagagtttattttgagatctgtattttttagTGCCCTTATG			Refseq	Refseq	94.529	#NUM!	-52.9	0	7.15487e-36	0.52381	Skp	na	lactate dehydrogenase A
EEF1A1	chr6:74228421-74228423	1915	chr6	-	NM_001402	4	A5SS	TACAAAATTGgtggtaagtt	AAAATTGGTGgtaagttggc	Y	N	None	Refseq	100	79.514	-100	-19	9.22794e-252	5.30297e-09	Skp	NC	eukaryotic translation elongation factor 1 alpha 1
HERC2P2	chr15:23335488-23335658	400322	chr15	-	NR_002824	171	CE	ttttacctgttgattgatcaatggactgattctggtttctgtatatacagAGTCATTTTT	AGTATTCTTGgtaagattac			Refseq	Refseq	75.245	#NUM!	-28.8	0	0.000201326	1	Skp	na	hect domain and RLD 2 pseudogene 2
ZNF780A	chr19:40582043-40582116	284323	chr19	-	NM_001142579	74	CE	atgtgtgttatacgaaaataaaataggtttgctttcttcatttctttcagATTTGGAGTT	ACCCAAACAGgttataaagc			Refseq	Refseq	67.749	#NUM!	21.9	0	0.000783891	0.607752	Inc	na	zinc finger protein 780A
YY1AP1	chr1:155742857-155744753	55249	chr1	-	NM_018253	1898	A5SS	TTTACTTGCGgtgagaggtg	CTGAGGACAAgtaagtgttt			KnG_Ens	Refseq	96.078	67.655	0	32.3	0.685181	8.96776e-06	NC	Inc	YY1 associated protein 1
ACTB	chr7:5568792-5568815	60	chr7	-	NM_001101	24	CE	ctcccgaggagcaccccgtgctgctgaccgaggcccccctgaaccccaagGCCAACCGCG	GATGACCCAGgtgagtggcc			None	Refseq	75.919	72.105	23.3	-10.1	0	6.57039e-36	Inc	NC	actin, beta
RPS6	chr9:19200319-19200423	6194	chr9	-	NM_001010	106	A3SS	aataaggaagacgctgcagaatatgctaagcttttggcaagagaatgaagGAGGCTAAGG	tgcgagcttctacttctaagtgagtaaaaaataaataagatcagactcacAAAAAAAAAA			None	None	66.24	100	33.8	0	2.52887e-13	1	Inc	NC	ribosomal protein S6
SPARC	chr5:151054206-151054228	6678	chr5	-	NM_003118	23	CE	cttattcctgacccctctgaacgctactttctctttccaacagcagcaagAAGCCCTGCC	TGAGACAGAGgtggtggaag			None	None	70.835	26.924	0	34.3	2.31066e-67	9.53287e-10	NC	Inc	secreted protein, acidic, cysteine-rich (osteonectin)
CEP164	chr11:117253512-117253658	22897	chr11	+	NM_014956	147	CE	tcttgctttcttactggctttaacacagttgtttccttactgctatcaagGGAGCAGGCC	CTCCAGAGGTgtaagggcca	Y	N	Refseq	Refseq	#NUM!	20.93	0	24.8	0.461505	2.06872e-05	na	Inc	centrosomal protein 164kDa
TUBG2	chr17:40817494-40817580	27175	chr17	+	NM_016437	87	CE	ctatgcccattttatcctcaagatgctgtgatgctcttctgtccccccagGTGGTGCTGG	CAACCAGCTGgtgggccccc			Refseq	Refseq	76.692	40.748	-23.7	0	1.66203e-35	1	Skp	NC	tubulin, gamma 2
RPL12	chr9:130211955-130211987	6136	chr9	-	NM_000976	33	CE	gctgtggttcacctctggacaccatgttgattacatgcctttatttctagTCTCCAAAAA	CATTGCCAAGgcaacgggtg			Refseq	None	57.494	85.507	0	-22.1	0.14438	9.52573e-05	NC	Skp	ribosomal protein L12
COL1A2	chr7:94038634-94038652	1278	chr7	+	NM_000089	19	CE	gctgtttcattatttgctggttaattccttggtttaatttcctcttttagGGTGAAATTG	GGAGCTGTTGgtaacgctgg			Refseq	None	44.336	86.532	27	3.8	8.60647e-138	2.3681e-77	Inc	NC	collagen, type I, alpha 2
COL1A2	chr7:94043206-94043224	1278	chr7	+	NM_000089	19	CE	acagtggtgacatacgttgctatttatgctctctttcctgtcactttcagGGTGTTCAAG	GGTGGAAAAGgtgaacaggg	N	N	Refseq	None	67.503	95.394	22.1	-1.9	0	9.00182e-26	Inc	NC	collagen, type I, alpha 2
RPL7A	chr9:136217512-136217543	6130	chr9	+	NM_000972	33	A3SS	tcttgcctgccctgtgtcgtaaaatgggggtcccttactgcattatcaagGGAAAGGCAA	ccttactgcattatcaagggaaaggcaagactgggacgtctagtccacagGAAGACCTGC			None	None	66.667	14.286	33.3	-5.8	4.3616e-30	0.00126926	Inc	NC	ribosomal protein L7a
INIP	chr9:115451807-115451897		chr9	-	NM_021218	91	CE	taaggatgtttctgccttaagcagctgagtaaccaagattcccattttagCATTGCACTC	AGCTTTGCAGgtgagcagtg	N	N	Refseq	Refseq	62.68	#NUM!	-23.1	0	3.3535e-07	0.060497	Skp	na
CALR	chr19:13054536-13054570	811	chr19	+	NM_004343	35	CE	tggcagggggcaaggccctgaggtgtgtgctctgcctgcaggcagcagagAAACAAATGA	AGGAGCAGAGgcttaaggag			None	KnG_Ens	100	100	-28.8	0	6.91191e-40	1	Skp	na	calreticulin
COL1A2	chr7:94042395-94042413	1278	chr7	+	NM_000089	19	CE	cattaaatgtgcaaagctgttctttgttttgtttttcatttttactctagGGTGATCCTG	GGCAAAAACGgtgataaagg			Refseq	None	47.57	95.255	31.9	0	1.85469e-135	0.0877778	Inc	NC	collagen, type I, alpha 2
MOB4	chr2:198365963-198367852	25843	chr2	+	NM_199482	1891	A5SS	TAAAGGAAAGgtaaatggga	AGATGACAAGgtgtgtaaac			Refseq	Refseq	0.759	0	0	48.1	0.127461	2.96666e-07	NC	Inc	MOB family member 4, phocein
COL1A2	chr7:94043534-94043552	1278	chr7	+	NM_000089	19	CE	ctcctgaacgtagccatgggattgagatttgtatttcttttcatttttagGGTCTGCCTG	GGCCCCTCAGgtcccgctgg			Refseq	None	41.852	72.584	25.4	-1.8	1.13282e-89	7.39689e-10	Inc	NC	collagen, type I, alpha 2
RPL7A	chr9:136217575-136217582	6130	chr9	+	NM_000972	9	A5SS	CTTCACACAGgtgaactcgt	AGGTGAACTCgtaagtacac	N		None	Refseq	77.529	98.863	-46.8	0	4.82864e-57	0.826467	Skp	NC	ribosomal protein L7a
COL1A2	chr7:94041380-94041425	1278	chr7	+	NM_000089	46	CE	agtatgtaagttaaagtgccaatataaaaacatcctcatttattttatagGGTCTTCCTG	GGAAAAGAAGgtcctgtcgt			Refseq	None	40.381	93.934	36.1	0	1.1628e-87	0.0750609	Inc	NC	collagen, type I, alpha 2
P4HB	chr17:79804889-79804944	5034	chr17	-	NM_000918	57	A3SS	ttaatagtgtgtgactcagacccagtaacttaagtttataacacagacagCCCCGAAGAT	agatttttggaggtgaaatcaagactcacatcctgctgttcttgcccaagAGTGTGTCTG	N	N	None	KnG_Ens	#NUM!	68.873	#NUM!	-24.9	0.0218498	0.000269623	na	Skp	prolyl 4-hydroxylase, beta polypeptide
SUMO1	chr2:203084755-203084829	7341	chr2	-	NM_001005781	75	CE	attaaaatagcatgtaggaacttttatcttgaaatttaattttctttcagGAGGCAAAAC	CATTGGACAGgtgagtttca	Y	N	Refseq	Refseq	91.641	12.045	-19	22.6	0.0109396	1.74598e-05	NC	Inc	SMT3 suppressor of mif two 3 homolog 1 (S. cerevisiae)
COL1A1	chr17:48268240-48268266	1277	chr17	-	NM_000088	27	CE	ctggaaatctcaagcttatccatgtctttagggtgatgctggtcccaaagGTGCTGATGG	GGCAAAGATGgcgtccgtgg			None	None	0	12.233	29.8	9.8	8.52366e-16	0.00568961	Inc	NC	collagen, type I, alpha 1
FN1	chr2:216251483-216251655	2335	chr2	-	NM_002026	173	CE	tcctcccccgggtgggaaaaacaggtcttgattccccaactggcattgacTTTTCTGATA	CAGGCACAGAgtatgtggtc			None	None	2.23	100	-2.1	-100	4.28553e-08	3.11379e-38	NC	Skp	fibronectin 1
EEF1A1	chr6:74228077-74228187	1915	chr6	-	NM_001402	111	CE	aatctgtcgaaatgcaccatgaagctttgagtgaagctcttcctggggacAATGTGGGCT	CACTGCTCAGgtaacaattt			None	Refseq	100	69.029	-23.8	-9.2	1.94282e-10	9.45135e-12	Skp	NC	eukaryotic translation elongation factor 1 alpha 1
PSG9	chr19:43771984-43772301	5678	chr19	-	NM_002784	318	CE	accacaatacataggtctcaatattaactgatgctgtctccccctcctagCATCACTTTT	ATAAAGCGAGgtgatgagac			Refseq	None	71.31	#NUM!	20.3	#NUM!	0.000906516	0.0031051	Inc	na	pregnancy specific beta-1-glycoprotein 9
TUBA1B	chr12:49523389-49523403	10376	chr12	-	NM_006082	16	A3SS	cctgctgggagctctactgcctggaacacggcatccagcccgatggccagATGCCAAGTG	actgcctggaacacggcatccagcccgatggccagatgccaagtgacaagACCATTGGGG			None	None	#NUM!	73.05	0	23.3	1	3.49398e-09	na	Inc	tubulin, alpha 1b
COL1A2	chr7:94043553-94043587	1278	chr7	+	NM_000089	35	CE	gattgagatttgtatttcttttcatttttagggtctgcctggcccctcagGTCCCGCTGG	AGGAGAAAGGgtgagtaaaa			None	Refseq	53.55	97.153	24.3	-2.5	5.32073e-118	1.35875e-53	Inc	NC	collagen, type I, alpha 2
TPM3	chr1:154145560-154145675	7170	chr1	-	NM_152263	116	CE	gacacactcctcagggtgtcagtattgcttttgtcctatttctggcagagGTATGAAGGT	GTATGAAGAGgtaagtgacc			None	Refseq	100	#NUM!	-25.9	0	4.28945e-08	1	Skp	na	tropomyosin 3
TUBA1A	chr12:49578847-49578902	7846	chr12	-	NM_006009	56	CE	tgccaaacgtgcctttgttcactggtacgttggggaggggatggaggaagGTGAGTTTTC	TTATGAGGAGgttggtgtgg			None	None	#NUM!	12.741	#NUM!	26.6	0.00234742	2.0496e-221	na	Inc	tubulin, alpha 1a
SEPT7	chr7:35840881-35840882	989	chr7	+	NM_001788	3	A5SS	AGCACCATGGgtgagtctca	CACCATGGGTgagtctcagc	N	N	Refseq	Refseq	74.126	73.397	0	-20.2	0.387114	5.2856e-07	NC	Skp	septin 7
CALR	chr19:13054531-13054535	811	chr19	+	NM_004343	6	A3SS	agggctggcagggggcaaggccctgaggtgtgtgctctgcctgcaggcagCAGAGAAACA	tggcagggggcaaggccctgaggtgtgtgctctgcctgcaggcagcagagAAACAAATGA	N		None	None	64.937	76.507	20.2	23.5	0.000873309	4.94682e-24	Inc	Inc	calreticulin
HERC2P2	chr15:23306734-23306791	400322	chr15	-	NR_002824	58	CE	ttttattctgaatatttttgatgtgtggtttgttgaatctttggatgcagAACCCATGGA	CATGAAAACAgtaagtgaac	N		Refseq	Refseq	67.692	#NUM!	-30.7	0	0.000276408	0.522727	Skp	na	hect domain and RLD 2 pseudogene 2
YWHAE	chr17:1264450-1264592	7531	chr17	-	NR_024058	143	CE	cgttcctagtttaaattttttttttttttttaattttggttttgttttagGAAAGGGGAC	ATTCGCTTAGgtcttgctct			Refseq	None	61.383	37.129	0	36.7	1	1.59419e-06	NC	Inc	tyrosine 3-monooxygenase/tryptophan 5-monooxygenase activation protein, epsilon polypeptide
RPS15	chr19:1440241-1440252	6209	chr19	+	NM_001018	13	A5SS	CTTCAACCAGgtggagatca	GGAGATCAAGgtgtgtgcgg	Y	N	KnG_Ens	Refseq	#NUM!	80.954	#NUM!	-32	4.29754e-05	1.13024e-05	na	Skp	ribosomal protein S15
COL1A1	chr17:48266755-48266763	1277	chr17	-	NM_000088	9	CE	tcctggtgaagttggtccccctggtccccctggccctgctggcgagaaagGATCCCCTGG	GGATCCCCTGgtgctgatgg			None	None	61.085	45.839	-24.9	-15.4	5.51426e-07	1.51287e-198	Skp	NC	collagen, type I, alpha 1
FTH1	chr11:61734784-61734786	2495	chr11	-	NM_002032	4	A5SS	TTACCTGTCCatggtgagcg	CCTGTCCATGgtgagcgcgg			None	Refseq	100	100	0	-24.8	1	1.95961e-36	NC	Skp	ferritin, heavy polypeptide 1
PFN1	chr17:4849968-4850106	5216	chr17	-	NM_005022	139	CE	gtgcactgactaacttgatgggcgcttggttcctcttccagccagctgagGTGGGTGTCC	AAGAGCACCGgtggggcccc	N	N	None	None	#NUM!	10.526	0	47.9	0.657609	6.6068e-06	na	Inc	profilin 1
RBM7	chr11:114272420-114272582	10179	chr11	+	NM_016090	163	CE	attttcccttagttgctttatttaaattctaaacacctttttgtttgtagGCTGGGCCAG	TTTAGATCAGgtaactgccc	N	N	Refseq	Refseq	99.573	77.778	0	22.2	0.190331	0.000429191	NC	Inc	RNA binding motif protein 7
FTH1	chr11:61732982-61732987	2495	chr11	-	NM_002032	7	A3SS	acctgtctctggggatccctagtataacacattcagtgttcccctttcagTCTTACTACT	ctctggggatccctagtataacacattcagtgttcccctttcagtcttacTACTTTGACC			Refseq	None	100	100	0	-24.6	1	4.05339e-35	NC	Skp	ferritin, heavy polypeptide 1
COL1A1	chr17:48266764-48266767	1277	chr17	-	NM_000088	5	A3SS	gacgtcctggtgaagttggtccccctggtccccctggccctgctggcgagAAAGGATCCC	tcctggtgaagttggtccccctggtccccctggccctgctggcgagaaagGATCCCCTGG			None	None	5.174	7.908	0	35.2	1	2.15794e-30	NC	Inc	collagen, type I, alpha 1
COL1A1	chr17:48272797-48272802	1277	chr17	-	NM_000088	7	A5SS	GGTGCTAAAGgtgccaatgt	AAAGGTGCCAatgtaagtat			None	None	6.977	63.425	93	36.6	1.67798e-19	2.41423e-80	Inc	Inc	collagen, type I, alpha 1
SPARC	chr5:151055699-151055708	6678	chr5	-	NM_003118	10	CE	cccagcaccatgagggcctggatcttctttctcctttgcctggccgggagGGCCTTGGCA	GGCCTTGGCAgcccctgtaa			None	None	1.449	0	0	36.9	0.305838	1.1064e-15	NC	Inc	secreted protein, acidic, cysteine-rich (osteonectin)
COL1A1	chr17:48271307-48271309	1277	chr17	-	NM_000088	4	A5SS	ACCTAAAGGTgctgctgtga	TAAAGGTGCTgctgtgagta			None	None	0	38.128	0	57.2	1	5.4684e-44	na	Inc	collagen, type I, alpha 1
TGFBI	chr5:135389677-135389724	7045	chr5	+	NM_000358	48	CE	tgtagccaagacactatttgaattggctgcagagtctgatgtgtccacagCCATTGACCT	CTCTCTGGAAgtgagcggtt	Y	N	None	None	86.928	51.163	-21.6	48.8	1.29819e-13	5.90833e-24	Skp	Inc	transforming growth factor, beta-induced, 68kDa
RPS8	chr1:45242387-45242411	6202	chr1	+	NM_001012	26	A5SS	GTGCGGGGAGgtaacaagaa	GTGCCCTGAGgttggacgtg	N		KnG_Ens	None	#NUM!	1.333	#NUM!	24	0.0374625	2.46147e-21	na	Inc	ribosomal protein S8
RPS27A	chr2:55462546-55462548	6233	chr2	+	NM_001135592	4	A3SS	tgagtcacttaaattagacttcagaatgtgttgtaaaattatcttaacagCAGGTTTGTG	gtcacttaaattagacttcagaatgtgttgtaaaattatcttaacagcagGTTTGTGCTT	Y	N	None	None	35.772	#NUM!	-35.8	0	0.000851485	1	Skp	na	ribosomal protein S27a
COL1A1	chr17:48272936-48272944	1277	chr17	-	NM_000088	10	A5SS	GGCCCTGCTGgtgctgctgg	GGTGCTGCTGgccctgctgt	Y		None	None	#NUM!	76.035	0	24	1	5.57672e-09	na	Inc	collagen, type I, alpha 1
VIM	chr10:17276710-17276775	7431	chr10	+	NM_003380	66	CE	agcaatctacatttctgttttcttcccaacagtttgctgacctctctgagGCTGCCAACC	CCGGAGACAGgtgcagtccc			None	None	55.556	74.222	0	-32.9	0.0816671	2.11187e-94	na	Skp	vimentin
UBB	chr17:16285325-16285346	7314	chr17	+	NM_018955	23	A5SS	GATAAGGAAGgcattccccc	ACCAGCAGAGgctcatcttt			None	None	#NUM!	100	0	-21.5	1	1.89396e-13	na	Skp	ubiquitin B
GAPDH	chr12:6646996-6647053	2597	chr12	+	NM_002046	59	A5SS	ATATGATGACatcaagaagg	CTGGGCTACActgagcacca			None	None	#NUM!	51.866	0	-33	1	3.95431e-16	na	Skp	glyceraldehyde-3-phosphate dehydrogenase
MALAT1	chr11:65266934-65266953	378938	chr11	+	NR_002819	21	A5SS	AAAGTTGTAGgtgattaaaa	TAATTTGAAGgcgatctttt			None	None	0	#NUM!	57.7	0	2.30059e-30	1	Inc	na	metastasis associated lung adenocarcinoma transcript 1 (non-protein coding)
FN1	chr2:216241255-216241381	2335	chr2	-	NM_002026	127	CE	gcaggcactaatctctagctatgctcctgtgcagatgtcagcccaccaagAAGGGCTCGT	CCAGAGAACCatcaagccag			None	None	1.275	#NUM!	27.7	0	0	1	Inc	na	fibronectin 1
TBC1D5	chr3:17560394-17560487	9779	chr3	-	NM_001134381	94	CE	atgacaggagtgcctcatttacacagccctctgctctcaactccttgcagGAGGGAGCCT	GAGCGCGCAGgtgagcaggt	N		KnG_Ens	KnG_Ens	6.911	5.337	20.5	0	8.50953e-21	0.593448	Inc	NC	TBC1 domain family, member 5
COL1A2	chr7:94029554-94029595	1278	chr7	+	NM_000089	43	A5SS	GGTCCCACAGgccctcctgg	CCTGGTCTCGgtggggtaag			None	None	#NUM!	0	#NUM!	33.3	0.00116144	1.73472e-26	na	Inc	collagen, type I, alpha 2
TUBA1A	chr12:49469522-49521794	7846	chr12	-	NM_006009	52274	A3SS	tttcagaggcccgtgaagatatggctgcccttgagaaggattatgaggagGTTGGTGTGG	ttcaatatcagatagttcaggttactgtaggtcaggcacccaatatcgagGTTTCTATGA			None	None	#NUM!	0	0	31.1	1	3.59274e-90	na	Inc	tubulin, alpha 1a
YBX1	chr1:43162851-43162865	4904	chr1	+	NM_004559	16	A3SS	ttttattatattactgacccagtaggcttaatttccattgtctttttcagGGTGCTGACA	gacccagtaggcttaatttccattgtctttttcagggtgctgacaaccagGGTGCAGGAG			Refseq	None	0	100	#NUM!	-27.9	3.65205e-05	6.96734e-13	na	Skp	Y box binding protein 1
PSAP	chr10:73581768-73581769	5660	chr10	-	NM_001042465	3	A3SS	tgaggagcagtgggcgtaggcttgctgctgactggttgttctgtgctctcTTCAGCAACC	aggagcagtgggcgtaggcttgctgctgactggttgttctgtgctctcttCAGCAACCCA			Refseq	Refseq	100	51.189	-8.8	-21.8	0.000238222	0.000119014	NC	Skp	prosaposin
FN1	chr2:216296592-216296664	2335	chr2	-	NM_002026	73	CE	ctaacattttcgttgtatcttcaacagaccgctgccatgaagggggtcagTCCTACAAGA	GTGTGTCTTGgtaatggaaa			None	None	0.836	#NUM!	26.1	0	4.18351e-26	1	Inc	na	fibronectin 1
TUBA1A	chr12:49579621-49579740	7846	chr12	-	NM_006009	121	A5SS	GGGCTTCTTGgttttccaca	GGCGCCCCAGgtttccacag			None	None	#NUM!	66.667	0	32.2	1	1.36129e-07	na	Inc	tubulin, alpha 1a
TUBA1B	chr12:49579621-49579740	10376	chr12	-	NM_006082	121	A5SS	GGGCTTCTTGgttttccaca	GGCGCCCCAGgtttccacag			None	None	#NUM!	66.667	0	32.2	1	1.36129e-07	na	Inc	tubulin, alpha 1b
TGFBI	chr5:135388665-135388706	7045	chr5	+	NM_000358	43	A3SS	cttgaagtcagctatgtgtgctgaagccatcgttgcggggctgtctgtagAGACCCTGGA	gtctgtagagaccctggagggcacgacactggaggtgggctgcagcggggACATGCTCAC	Y	N	None	KnG_Ens	72.426	0	-39.1	0	1.93176e-06	1	Skp	NC	transforming growth factor, beta-induced, 68kDa
FN1	chr2:216285420-216285453	2335	chr2	-	NM_002026	34	CE	tcacttacaatgtgaacgacacattccacaagcgtcatgaagaggggcacATGCTGAACT	CAGGGTCGGGgcaggtggaa			None	None	3.599	0	48.5	100	7.20092e-225	1.81765e-73	Inc	Inc	fibronectin 1
TUBA1B	chr12:49580137-49580184	10376	chr12	-	NM_006082	49	A5SS	CTTATCACAGgcaaagaaga	TACACCATTGgcaaggagat	Y		None	None	0	7.484	0	30	1	1.30651e-13	NC	Inc	tubulin, alpha 1b
TBC1D5	chr3:17665341-17665405	9779	chr3	-	NM_001134381	65	CE	taaaaactatttcatagatttaaagatccttttttttttctttatttcagTGATATCAGT	AAGAAAATCTgtaagaataa	N		Refseq	Refseq	82.209	73.122	-21.8	0	2.42701e-24	0.854784	Skp	NC	TBC1 domain family, member 5
AHNAK	chr11:62289397-62289611	79026	chr11	-	NM_024060	215	CE	gggcccagaagtggatgttaatttgcccaaagctgacattgatgtctcagGACCCAAAGT	TGAAGTTGACatcaagggcc			None	None	88.452	#NUM!	-46.8	0	8.0094e-16	1	Skp	na	AHNAK nucleoprotein
TUBA1B	chr12:49522194-49522475	10376	chr12	-	NM_006082	283	A3SS	cccacaccaccctggagcactctgattgtgccttcatggtagacaatgagGCCATCTATG	agctttctgtagcagagatcaccaatgcttgctttgagccagccaaccagATGGTGAAAT			None	None	#NUM!	0.595	0	50.6	1	1.49343e-16	na	Inc	tubulin, alpha 1b
CDK11B	chr1:1636343-1636357	984	chr1	-	NM_033489	16	A5SS	GCATCCCAACattgtcaccg	CACCGTTAGAgtgagcatgg			None	Refseq	55.952	25.926	44	0	2.49446e-10	0.539132	Inc	NC	cyclin-dependent kinase 11B
CDK11A	chr1:1636343-1636357	728642	chr1	-	NM_033529	16	A5SS	GCATCCCAACattgtcaccg	CACCGTTAGAgtgagcatgg			None	Refseq	55.952	25.926	44	0	2.49446e-10	0.539132	Inc	NC	cyclin-dependent kinase 11A
S100A6	chr1:153507751-153507794	6277	chr1	-	NM_014624	45	A3SS	gctgccagctccaagcccagccctcagccatggcatgccccctggatcagGCCATTGGCC	gatcaggccattggcctcctcgtggccatcttccacaagtactccggcagGGAGGGTGAC	N		None	None	#NUM!	50	0	-50	0.0804954	0.00014261	na	Skp	S100 calcium binding protein A6
PSMB5	chr14:23504299-23504320	5693	chr14	-	NM_001144932	23	A5SS	AAGATGGCAGgtacgtcctt	AGAATTTAAGgttagtgaag	N		Refseq	None	5.128	0	0	23.7	0.750346	2.35391e-06	NC	Inc	proteasome (prosome, macropain) subunit, beta type, 5
COL1A2	chr7:94056573-94056599	1278	chr7	+	NM_000089	28	A5SS	GGACCTGCTGgcattcgagg	GGTCACCAAGgccctgctgt	Y		None	None	#NUM!	70.238	0	29.8	1	6.60616e-17	na	Inc	collagen, type I, alpha 2
COL1A1	chr17:48273292-48273300	1277	chr17	-	NM_000088	10	A5SS	GGCTTCCCTGgtgctgttgg	GGTGCTGTTGgtgctaaggt			None	None	100	77.404	0	-27.4	1	2.11888e-05	NC	Skp	collagen, type I, alpha 1
SPARC	chr5:151042337-151042670	6678	chr5	-	NM_003118	335	A3SS	gggcttccccaggtggcctggaggtgggcaaagggaagtaacagacacacGATGTTGTCA	cctctgtcttttggagaaccagggctcttctcaggggctctagggactgcCAGGCTGTTT			None	None	0	1.613	#NUM!	37.7	2.10309e-12	1.19795e-56	na	Inc	secreted protein, acidic, cysteine-rich (osteonectin)
COL1A2	chr7:94038110-94038127	1278	chr7	+	NM_000089	19	A5SS	GGCCCTCCAGgcttcccagg	GGTGCCCCTGgccccaaggt			None	None	#NUM!	57	0	-41	1	9.59967e-06	na	Skp	collagen, type I, alpha 2
YWHAE	chr17:1257511-1257606	7531	chr17	-	NR_024058	96	CE	ttgaaatacctttaggttggcaaaagcagcttttgatgatgcaattgcagAACTGGATAC	GACATGCAGGgtgacggtaa			None	None	2.564	#NUM!	26.1	0	4.22302e-05	0.0697674	Inc	na	tyrosine 3-monooxygenase/tryptophan 5-monooxygenase activation protein, epsilon polypeptide
UBC	chr12:125397358-125397453	7316	chr12	-	NM_021009	96	CE	tctttgccggaaagcagctggaagatgggcgcaccctgtctgactacaacATCCAGAAAG	CACTCTCGAAgtggagccga			None	None	0	59.537	0	-20.8	1	1.30001e-26	na	Skp	ubiquitin C
ST13	chr22:41244298-41244373	6767	chr22	-	NM_003932	76	CE	ttcggtatgttattaaatactgatagtactgtttgtcttccctttgctagGAAGAAAAAC	AGTGATCTAGgtgaggagac	N	N	Refseq	Refseq	42.74	#NUM!	20.6	0	2.38105e-16	0.0909091	Inc	na	suppression of tumorigenicity 13 (colon carcinoma) (Hsp70 interacting protein)
UBC	chr12:125397639-125397681	7316	chr12	-	NM_021009	43	CE	tctttgccggaaaacagctggaagatggtcgtaccctgtctgactacaacATCCAGAAAG	CGTCTCAGAGgtgggatgca			None	None	0	3.874	56.2	0	4.20678e-08	0.200527	Inc	NC	ubiquitin C
CALM2	chr2:47389769-47389792	805	chr2	-	NM_001743	25	A3SS	attaatctgtgtatttggattgtggtctttctttcaaacagaattcaaagAAGCTTTTTC	gtctttctttcaaacagaattcaaagaagctttttcactatttgacaaagATGGTGATGG	Y	N	None	None	#NUM!	50	0	-35.1	1	0.000262966	na	Skp	calmodulin 2 (phosphorylase kinase, delta)
MAPK9	chr5:179713975-179714067	5601	chr5	-	NM_139070	93	CE	tgctggcaagtactaatctagtctgcatctctatacttttgtcttttcagGAATGTTATA	CCAAGTTGTGgtatgtttca	Y		KnG_Ens	KnG_Ens	100	28.386	-60.3	0	7.54248e-06	0.746179	Skp	NC	mitogen-activated protein kinase 9
COL1A1	chr17:48271310-48271311	1277	chr17	-	NM_000088	3	A5SS	GGACCTAAAGgtgctgctgt	ACCTAAAGGTgctgctgtga	N		None	None	100	100	-100	-58.8	5.73555e-15	1.21513e-21	Skp	Skp	collagen, type I, alpha 1
RPL9	chr4:39458053-39458098	6133	chr4	-	NM_000661	46	CE	acaagatgaggtctgtgtatgctcacttccccatcaacgttgttatccagGAGAATGGGT	GGTGAAAAATatatccgcag			None	None	#NUM!	0	0	100	1	1.78076e-16	na	Inc	ribosomal protein L9
FTH1	chr11:61732916-61732981	2495	chr11	-	NM_002032	67	A3SS	ctctggggatccctagtataacacattcagtgttcccctttcagtcttacTACTTTGACC	atgtggctttgaagaactttgccaaatactttcttcaccaatctcatgagGAGAGGGAAC			None	None	#NUM!	0	0	100	1	1.50667e-48	na	Inc	ferritin, heavy polypeptide 1
IFITM1	chr11:309085-309153	8519	chr11	+	NM_003641	70	A5SS	GTGCCTGAACatctgggccc	GGTCGTCCAGgcccagcgat			None	None	#NUM!	100	0	-100	1	1.66567e-45	na	Skp	interferon induced transmembrane protein 1 (9-27)
IFITM1	chr11:314964-314993	8519	chr11	+	NM_003641	31	A3SS	tcccccagtctagggacaggaagatggttggcgacgtgaccggggcccagGCCTATGCCT	gcgacgtgaccggggcccaggcctatgcctccaccgccaagtgcctgaacATCTGGGCCC			None	None	#NUM!	100	0	-100	1	1.66567e-45	na	Skp	interferon induced transmembrane protein 1 (9-27)
MT2A	chr16:56642917-56642934	4502	chr16	+	NM_005953	19	A5SS	ACTCCTGCACctgcgccggc	GCTCCTGCAAatgcaaagag			None	None	1.449	0	0	100	0.166826	5.94109e-16	NC	Inc	metallothionein 2A
IFITM2	chr11:309085-309153	10581	chr11	+	NM_006435	70	A5SS	GTGCCTGAACatctgggccc	GGTCGTCCAGgcccagcgat			None	None	#NUM!	100	0	-100	1	1.66567e-45	na	Skp	interferon induced transmembrane protein 2 (1-8D)
IFITM2	chr11:314964-314993	10581	chr11	+	NM_006435	31	A3SS	tcccccagtctagggacaggaagatggttggcgacgtgaccggggcccagGCCTATGCCT	gcgacgtgaccggggcccaggcctatgcctccaccgccaagtgcctgaacATCTGGGCCC			None	None	#NUM!	100	0	-100	1	1.66567e-45	na	Skp	interferon induced transmembrane protein 2 (1-8D)
TUBA1B	chr12:49521807-49521836	10376	chr12	-	NM_006082	31	A3SS	ttgttcactggtacgtgggtgaggggatggaggaaggcgagttttcagagGCCCGTGAAG	aggaaggcgagttttcagaggcccgtgaagatatggctgcccttgagaagGATTATGAGG			None	None	#NUM!	98.864	0	-98.9	1	3.33028e-15	na	Skp	tubulin, alpha 1b
COL1A1	chr17:48266854-48266866	1277	chr17	-	NM_000088	14	A5SS	TCCTGGTCCTgctggcaaag	GGCAAAGAAGgcggcaaagg			None	None	#NUM!	98.06	0	-98.1	0.236818	9.80957e-51	na	Skp	collagen, type I, alpha 1
MALAT1	chr11:65268383-65268466	378938	chr11	+	NR_002819	84	CE	ggtgtaaagggatttatatggggacgtaggccgatttccgggtgttgtagGTTTCTCTTT	ATAGTAGATGgcaagtttgt			None	None	13.333	#NUM!	78.7	0	4.204e-09	1	Inc	na	metastasis associated lung adenocarcinoma transcript 1 (non-protein coding)
GSDMB	chr17:38065211-38065295	55876	chr17	-	NM_001165958	85	CE	aatgatgtagaaacacctggggatccgtcaatgtgagctcctttttctagGGCCAAAGGG	GAGACGATGAgtaagcaaag	N	N	Refseq	Refseq	29.73	#NUM!	70.3	0	8.42619e-08	1	Inc	na	gasdermin B
PSG5	chr19:43709625-43709652	5673	chr19	-	NM_001130014	29	A5SS	CACACAGCGCatcacctgga	CTGCTCACAGgtgaggagag			None	Refseq	100	96.667	0	-67.5	1	2.54591e-10	NC	Skp	pregnancy specific beta-1-glycoprotein 5
PSG4	chr19:43709625-43709652	5672	chr19	-	NM_002780	29	A5SS	CACACAGCGCatcacctgga	CTGCTCACAGgtgaggagag			None	Refseq	100	96.667	0	-67.5	1	2.54591e-10	NC	Skp	pregnancy specific beta-1-glycoprotein 4
MT2A	chr16:56660792-56667282	4502	chr16	+	NM_005953	6492	A3SS	ggtgcccggtcaagtctactgccacctctcactctccccttcttccccagGCTGCTGTTC	gtttttctcttccttgcaggtgtctcctgcgcctgcaccggctcctgcacGTGCAAAGAG			Refseq	None	#NUM!	100	0	-61	0.313274	2.48696e-10	na	Skp	metallothionein 2A
EIF3A	chr10:120801788-120801822	8661	chr10	-	NM_003750	36	A5SS	GGGGTCCCAGgcgagggttg	CCCAGGCGAGgcatggatga			None	None	#NUM!	45.098	0	54.9	0.109091	1.363e-13	na	Inc	eukaryotic translation initiation factor 3, subunit A
TUBA1C	chr12:49666933-49666938	84790	chr12	+	NM_032704	7	A3SS	acgtgggtgaggggatggaggaaggcgagttttcagaggcccgtgaggacATGGCTGCCC	gtgaggggatggaggaaggcgagttttcagaggcccgtgaggacatggctGCCCTTGAGA			None	None	#NUM!	0	0	53.6	1	1.10728e-10	na	Inc	tubulin, alpha 1c
COL1A2	chr7:94049564-94049568	1278	chr7	+	NM_000089	6	A5SS	GGGGCTGCTGgtcctgctgg	TGCTGGTCCTgctggtcctg			None	None	#NUM!	58.871	0	41.1	1	1.90251e-26	na	Inc	collagen, type I, alpha 2
NAT9	chr17:72769825-72769827	26151	chr17	-	NM_015654	4	A3SS	gtatgcctctgaatgagtcctccatgtctaaagccacccctctgtcccagCAGGTACCAC	tgcctctgaatgagtcctccatgtctaaagccacccctctgtcccagcagGTACCACGAG	Y	N	Refseq	Refseq	0	35.714	0	-35.7	1	4.98904e-07	NC	Skp	N-acetyltransferase 9 (GCN5-related, putative)
GTF2IRD2B	chr7:74539289-74539317	389524	chr7	+	NM_001003795	29	CE	atgcttttttcattggtccgtgctgggtaatggtgttgcttttcttgcagACCCTTCCTA	AGTCAGCTGGgtaagtgaca			Refseq	Refseq	0	#NUM!	33.3	0	1.08142e-05	1	Inc	na	GTF2I repeat domain containing 2B
USP42	chr7:6161122-6161269	84132	chr7	+	NM_032172	148	CE	tagcctatagtttcttataatgccttttttttttcttgttttggcattagGGTAATGTTG	TTTCTCATGGgcaggtttta			None	None	4.762	#NUM!	27.1	0	0.000279532	0.357143	Inc	na	ubiquitin specific peptidase 42
YWHAZ	chr8:101960961-101961014	7534	chr8	-	NM_003406	55	A3SS	atatgatgacatggcagcctgcatgaagtctgtaactgagcaaggagctgAATTATCCAA	atccaatgaggagaggaatcttctctcagttgcttataaaaatgttgtagGAGCCCGTAG			None	KnG_Ens	0	25	0	-25	1	0.000119011	NC	Skp	tyrosine 3-monooxygenase/tryptophan 5-monooxygenase activation protein, zeta polypeptide
