# Supplementary material for: Small molecule splicing modifiers with systemic HTT-lowering activity
Source: Nat Commun. 2021 Dec 15;12:7299. doi: 10.1038/s41467-021-27157-z (PMC8674292; doi:10.1038/s41467-021-27157-z)
Supplement: Supplementary file 6 — Supplementary Data 3 [file 41467_2021_27157_MOESM6_ESM.xlsx]

## Sheet: psiExon-HTT-C2, U1GA
gene_symbol	Coordinates	contig	strand	reg_len	gene_id	endSS_seq	exon_i_inFrame	exon_i_stopCodon	refseqid	PSI_mock.HEK293	PSI_DMSO_SHSY5Y	Pfisher_U1-GA_mock	Pfisher_HTT-C2.100nM_DMSO	deltaPSI_U1-GA_mock	deltaPSI_HTT-C2.100nM_DMSO	ReguType_U1-GA_mock	ReguType_HTT-C2.100nM_DMSO	gene_desc
C12orf4	chr12:4646546-4646680	chr12	-	135	57102	CTAGCCAAGAgtaagaaata	NA	NA	NM_020374	1.818	0	8.46672e-94	4.90596e-94	89.2	79.3	Inc	Inc	chromosome 12 open reading frame 4
ZNF37BP	chr10:43046848-43046910	chr10	-	63	100129482	TGACAACAGAgtaagaaaaa	NA	NA	NR_026777	11.204	11.281	1.73889e-23	3.6875e-49	76.7	77.5	Inc	Inc	zinc finger protein 37B, pseudogene
PAPD4	chr5:78937278-78937340	chr5	+	63	167153	GCAAAGAAGAgtatgtggca	Y	Y	NM_001114393	2.037	7.693	1.78158e-152	1.12679e-58	86.2	69.4	Inc	Inc	PAP associated domain containing 4
HTT	chr4:3215349-3215463	chr4	+	115	3064	AGGCAGCAGAgtaagggggc	N	Y	NM_002111	0.296	0.652	2.60911e-45	1.77966e-61	59.8	68.7	Inc	Inc	huntingtin
WDR27	chr6:170061799-170061846	chr6	-	48	253769	ACCACAGAGAgtaagcaggg	Y	Y	NM_182552	0	0.182	3.32258e-09	1.1211e-63	31.4	62.4	Inc	Inc	WD repeat domain 27
PAPD4	chr5:78937325-78937340	chr5	+	16	167153	GCAAAGAAGAgtatgtggca	NA	NA	NM_001114393	1.152	4.372	2.85982e-111	4.94235e-41	80	60.4	Inc	Inc	PAP associated domain containing 4
CACNA2D1	chr7:81705332-81705438	chr7	-	107	781	AGGTAAACAGgttggtaata	N	Y	NM_000722	0	0.306	1.78107e-28	1.51314e-168	76.3	57.4	Inc	Inc	calcium channel, voltage-dependent, alpha 2/delta subunit 1
FHOD3	chr18:34322340-34322431	chr18	+	92	80206	AGAAAGGAGAgtaagaggag	N	N	NM_001281740	0	0.221	1.0952e-17	3.68184e-37	31.8	54.9	Inc	Inc	formin homology 2 domain containing 3
DHFR	chr5:79928051-79928121	chr5	-	71	1719	GAGACCTAGAgtaagtcagt	N	Y	NM_000791	13.514	46.818	3.05723e-36	2.39917e-26	84.1	50.5	Inc	Inc	dihydrofolate reductase
TIAM1	chr21:32640727-32641011	chr21	-	285	7074	GAATTATAGAgtaagtctgg	NA	NA	NM_003253	25	2.771	1.22948e-10	2.62665e-26	36.8	45	Inc	Inc	T-cell lymphoma invasion and metastasis 1
MMS22L	chr6:97649238-97649342	chr6	-	105	253714	AGAGTAAGAGgtgattgaag	Y	N	NM_198468	0	0	1.83656e-109	5.15121e-67	94.9	43.5	Inc	Inc	MMS22-like, DNA repair protein
BECN1	chr17:40963310-40963348	chr17	-	39	8678	TTTACTTAGAgtaaggctgc	Y	N	NM_003766	0	0	0	6.03643e-251	64.9	41.9	Inc	Inc	beclin 1, autophagy related
GXYLT1	chr12:42488953-42489016	chr12	-	64	283464	CGTCAACAGAgtatagtatc	N	N	NM_173601	0	0	1.14301e-140	2.11119e-103	87.1	39.6	Inc	Inc	glucoside xylosyltransferase 1
ZMYM6	chr1:35485862-35485880	chr1	-	19	9204	TTTTCAAACTgtgagtagct	N	N	NM_007167	0	0	5.50545e-45	8.5593e-51	48	39.3	Inc	Inc	zinc finger, MYM-type 6
TET1	chr10:70440629-70440724	chr10	+	96	80312	CTCACACAGAgtaggtgttt	NA	NA	NM_030625	0	0	5.81117e-17	2.44639e-19	58.5	34.9	Inc	Inc	tet methylcytosine dioxygenase 1
TNRC6A	chr16:24769760-24769920	chr16	+	161	27327	TAGGATAAGAgtaagcactg	N	Y	NM_014494	1.282	0.945	1.33556e-58	3.8224e-89	67	30.1	Inc	Inc	trinucleotide repeat containing 6A
ZNF680	chr7:64002108-64002295	chr7	-	188	340252	TGATTAGAGAgtaagttcag	N	Y	NM_178558	1.574	1.573	2.04083e-67	1.57983e-38	81.5	30	Inc	Inc	zinc finger protein 680
ENOX1	chr13:44127603-44127709	chr13	-	107	55068	TAAAGAAGCGgtgagtactt	NA	NA	NM_017993	32.203	3.347	0.42301	1.97944e-12	6.5	29.2	NC	Inc	ecto-NOX disulfide-thiol exchanger 1
LARP7	chr4:113559774-113559829	chr4	+	56	51574	AAGATTATAGgtgagtaata	NA	NA	NM_001267039	3.416	3.912	1.65326e-60	6.67576e-107	18.3	29	NC	Inc	La ribonucleoprotein domain family, member 7
DENND4A	chr15:65957537-65957563	chr15	-	27	10260	TTGTTTGAGAgtgagtgttt	Y	N	NM_001144823	0	0	4.47608e-74	3.99814e-19	80.2	28.4	Inc	Inc	DENN/MADD domain containing 4A
SENP6	chr6:76331643-76331687	chr6	+	45	26054	TTTATCATGAgtaagtgaac	Y	N	NM_015571	1.783	1.579	1.97079e-101	1.59421e-104	45.1	28.1	Inc	Inc	SUMO1/sentrin specific peptidase 6
GOLGA6L17P	chr15:83103157-83103239	chr15	+	83	642402	AGCTGGAGAGgttgcgggag	NA	NA	NR_111962	100	73.148	0.00304666	1.52727e-62	-4.7	26.9	NC	Inc	golgin A6 family-like 17, pseudogene
SPIDR	chr8:48185929-48186042	chr8	+	114	23514	GATGGATAGAgtaagacatg	Y	Y	NM_001080394	6.044	1.139	8.97735e-48	1.25582e-29	77.9	25.8	Inc	Inc	scaffolding protein involved in DNA repair
PDXDC1	chr16:15103356-15103418	chr16	+	63	23042	ATTGTCAAGAgtaagaattg	Y	Y	NM_001285447	0	0	3.7682e-119	5.42643e-67	50.8	25	Inc	Inc	pyridoxal-dependent decarboxylase domain containing 1
MEMO1	chr2:32112104-32112156	chr2	-	53	7795	CCCTCAAAGAgtaaggtttc	N	N	NM_015955	0	0.07	5.42081e-135	4.1278e-64	74.1	24.3	Inc	Inc	Methylation modifier for class I HLA
DPH1	chr17:1935194-1935237	chr17	+	44	1801	GTCCTTACTGgtacgtccac	N	N	NM_001383	1.896	0.546	2.02192e-211	2.58812e-39	72.5	21.9	Inc	Inc	diphthamide biosynthesis 1
GNAQ	chr9:80535578-80535618	chr9	-	41	2776	CAGGAACATGgtaattgagc	N	N	NM_002072	0	0	1.60169e-35	1.75621e-43	62.2	20.1	Inc	Inc	guanine nucleotide binding protein (G protein), q polypeptide
L3MBTL2	chr22:41613520-41613848	chr22	+	329	83746	TTTACCCAGAgtaagccact	N	Y	NM_031488	3.144	3.297	1.0648e-79	2.3188e-11	71.1	19.7	Inc	NC	l(3)mbt-like 2 (Drosophila)
ZNF138	chr7:64277652-64277713	chr7	+	62	7697	TGGTTACAGAgtaagttcag	N	N	NM_001160183	8.695	1.506	4.57148e-28	1.30127e-20	58.1	19.7	Inc	NC	zinc finger protein 138
URGCP-MRPS24	chr7:43944971-43945050	chr7	-	80	100534592	CATGAATAGAgtaagcaggg	N	Y	NM_001204871	0	0	1.12389e-42	7.1238e-24	66.8	19.2	Inc	NC	URGCP-MRPS24 readthrough
URGCP	chr7:43944971-43945050	chr7	-	80	55665	CATGAATAGAgtaagcaggg	N	Y	NM_001290076	0	0	1.12389e-42	7.1238e-24	66.8	19.2	Inc	NC	upregulator of cell proliferation
C11orf30	chr11:76259972-76260061	chr11	+	90	56946	CATTTTAAGAgtaagaaaca	Y	Y	NM_020193	0	0	9.56073e-33	1.00057e-19	83.1	19.1	Inc	NC	chromosome 11 open reading frame 30
MLLT10	chr10:22017561-22017604	chr10	+	44	8028	ACAATGGAGAgtaagagaaa	N	N	NM_004641	1.765	0	2.40006e-36	2.50127e-41	73.6	18.9	Inc	NC	myeloid/lymphoid or mixed-lineage leukemia; translocated to, 10
STXBP1	chr9:130404748-130404842	chr9	+	95	6812	GTGTAAACTGgtaaagagtg	N	Y	NM_003165	4.522	5.066	3.3886e-100	4.41434e-37	64.4	18.9	Inc	NC	syntaxin binding protein 1
SF3B3	chr16:70561279-70561332	chr16	+	54	23450	ATTGTGTAGAgtaagacata	Y	Y	NM_012426	0	0	0	0	70.5	18.8	Inc	NC	splicing factor 3b, subunit 3, 130kDa
PMS1	chr2:190683464-190683555	chr2	+	92	5378	ATGAAAATGAgtaagactgg	N	Y	NM_000534	0	0.414	1.506e-46	1.84596e-21	76.9	17.7	Inc	NC	PMS1 homolog 1, mismatch repair system component
WNK1	chr12:1004327-1004362	chr12	+	36	65125	GCTGGGGAGAgtaggtgata	Y	N	NM_001184985	0	0	1.50136e-127	2.35405e-86	43.4	17.7	Inc	NC	WNK lysine deficient protein kinase 1
GCFC2	chr2:75929835-75929933	chr2	-	99	6936	CCTCAACAAAgtgagcagta	Y	Y	NM_003203	2.993	0	1.43934e-42	4.07159e-45	42.7	16.3	Inc	NC	GC-rich sequence DNA-binding factor 2
DIAPH3	chr13:60266851-60266972	chr13	-	122	81624	GCCTAATAGAgtaggttatg	N	Y	NM_001042517	0	0	2.27768e-136	1.33138e-27	75.8	16.1	Inc	NC	diaphanous-related formin 3
DIAPH3	chr13:60548219-60548266	chr13	-	48	81624	AGCATAAAGAgtaagaaaat	Y	Y	NM_001042517	0	0	6.52635e-27	6.68395e-19	54.5	16	Inc	NC	diaphanous-related formin 3
KIF21A	chr12:39835764-39835889	chr12	-	126	55605	TCATCCTAGAgtaagtgcgt	Y	Y	NM_001173464	0	0.206	4.0266e-08	4.1036e-79	31.8	15.9	Inc	NC	kinesin family member 21A
CACNA2D1	chr7:81696525-81696572	chr7	-	48	781	TTTAATTAAAgtaagtatca	Y	Y	NM_000722	0	0.761	8.12338e-19	2.15525e-27	69.2	15.7	Inc	NC	calcium channel, voltage-dependent, alpha 2/delta subunit 1
PCDH10	chr4:134074437-134074588	chr4	+	152	57575	CCTGTTAAGAgtaaactaac	N	Y	NM_032961	0.505	0	3.24822e-51	1.52723e-09	80.5	15	Inc	NC	protocadherin 10
DLG5	chr10:79572471-79572531	chr10	-	61	9231	ACCCCCCAGAgtttgtaatt	N	N	NM_004747	0	0	5.82434e-34	1.73204e-43	53.8	14.4	Inc	NC	discs, large homolog 5 (Drosophila)
KIAA1524	chr3:108284889-108284925	chr3	-	37	57650	TTCACTGATGgtaataagat	N	N	NM_020890	5.241	1.344	4.02745e-80	2.83058e-21	70.5	13.9	Inc	NC	KIAA1524
CRYBG3	chr3:97635177-97635237	chr3	+	61	131544	TATTTATAGAgtaagtaggt	N	Y	NM_153605	0	0	4.13503e-15	5.30414e-08	45.2	12.5	Inc	NC	beta-gamma crystallin domain containing 3
CNTN1	chr12:41263098-41263196	chr12	+	99	1272	AGTCGCCAGAgtaagtttgg	NA	NA	NM_001843	0	0.111	1.00913e-276	3.33511e-62	59	12.4	Inc	NC	contactin 1
KIAA1524	chr3:108284745-108284778	chr3	-	34	57650	GACCTTTAGAgtaagaatta	N	Y	NM_020890	0.352	0	7.06851e-89	1.36818e-28	72	12.3	Inc	NC	KIAA1524
DET1	chr15:89087842-89087925	chr15	-	84	55070	CAAAGCAGGAgtgagtcctt	NA	NA	NM_017996	18.286	9.049	7.11808e-18	0.00415336	58.4	12	Inc	NC	de-etiolated homolog 1 (Arabidopsis)
CEP162	chr6:84932696-84932759	chr6	-	64	22832	AGTTTAGAGAgtaagtaaaa	N	Y	NM_014895	0	0	9.03558e-07	1.45969e-10	21	11.4	Inc	NC	centrosomal protein 162kDa
TRIM37	chr17:57062275-57062342	chr17	-	68	4591	AGCACCTAGAgtaagagttt	N	Y	NM_001005207	0	0	8.2528e-15	1.3107e-06	73	11.2	Inc	NC	tripartite motif containing 37
LHFPL2	chr5:77943261-77943397	chr5	-	137	10184	CCCCAGAGAGgtaaaccgga	NA	NA	NM_005779	2.381	5.43	9.48358e-28	0.00274424	65	10.6	Inc	NC	lipoma HMGIC fusion partner-like 2
RERE	chr1:8456504-8456591	chr1	-	88	473	CTAGTCAAGAgtaagaggat	N	Y	NM_012102	0	0	1.247e-67	3.42106e-19	69	10.5	Inc	NC	arginine-glutamic acid dipeptide (RE) repeats
INO80	chr15:41305408-41305472	chr15	-	65	54617	TTCCAATAGAgtaagagtta	N	N	NM_017553	0	0	5.02858e-30	3.19814e-15	69.4	10.3	Inc	NC	INO80 complex subunit
LRRC1	chr6:53784070-53784138	chr6	+	69	55227	CTTGCAAAGAgtatgttgcg	Y	Y	NM_018214	0	0.447	2.20061e-88	2.32269e-09	61.7	10.2	Inc	NC	leucine rich repeat containing 1
TRAF3	chr14:103356688-103356763	chr14	+	76	7187	CAGCCAAAGAgtaagaatga	N	Y	NM_145725	0	0.373	1.20994e-25	4.72093e-09	42.3	9.9	Inc	NC	TNF receptor-associated factor 3
CENPI	chrX:100411511-100411544	chrX	+	34	2491	GGTTACATGAgtaagttctt	N	N	NM_006733	0	3.125	1.24095e-209	1.28351e-10	92.4	9.8	Inc	NC	centromere protein I
SNX24	chr5:122233837-122233931	chr5	+	95	28966	CTCCTACAGAgtcagtctta	N	Y	NM_014035	0	0	4.30486e-94	9.96019e-16	98.6	9.8	Inc	NC	sorting nexin 24
TASP1	chr20:13395770-13395909	chr20	-	140	55617	AGCGAAATGAgtaagaaggc	N	Y	NM_017714	0	0	1.60675e-24	1.4461e-07	64.8	9.8	Inc	NC	taspase, threonine aspartase, 1
ERRFI1	chr1:8080646-8080923	chr1	-	278	54206	GGTGACAAGAgtaagactcc	NA	NA	NM_018948	0	0	4.9928e-32	0.000174892	24.8	9.7	Inc	NC	ERBB receptor feedback inhibitor 1
FYCO1	chr3:45969478-45969535	chr3	-	58	79443	AGGCTACAGAgtaagatgtt	N	Y	NM_024513	3.226	4	1.06844e-13	0.0593725	45.7	9.6	Inc	NC	FYVE and coiled-coil domain containing 1
LPHN1	chr19:14284108-14284211	chr19	-	104	22859	GGGCAATAGAgtaagaccct	N	Y	NM_001008701	0	0	1.24749e-25	1.85541e-20	36.4	9.4	Inc	NC	adhesion G protein-coupled receptor L1
ARHGAP5	chr14:32619665-32619772	chr14	+	108	394	CACTCAGAGAgtaagagaca	Y	N	NM_001173	0	0	1.5804e-107	1.94121e-30	56.2	9.3	Inc	NC	Rho GTPase activating protein 5
SELO	chr22:50643348-50643453	chr22	+	106	83642	CTTACATGAGgtacctagag	N	Y	NM_031454	26.564	58.324	1.72296e-20	0.121764	50.2	9.2	Inc	NC	selenoprotein O
XRN2	chr20:21326472-21326525	chr20	+	54	22803	GATAGAGAGAgtaggtatac	Y	Y	NM_012255	0.16	0.082	2.71709e-145	1.9214e-77	32.7	9.1	Inc	NC	5'-3' exoribonuclease 2
SNX4	chr3:125189410-125189430	chr3	-	21	8723	GATCCAAGAGgtgagggtgg	NA	NA	NM_003794	3.777	3.778	2.8584e-25	5.96366e-11	26.1	8.9	Inc	NC	sorting nexin 4
ADAL	chr15:43629554-43629613	chr15	+	60	161823	AGCTTAGAGAgtaagtgatt	Y	Y	NM_001159280	0	0	5.05099e-21	1.042e-10	35	8.8	Inc	NC	adenosine deaminase-like
TBCA	chr5:77070009-77070041	chr5	-	33	6902	CCATACTAGAgtaaagctgg	Y	N	NM_004607	2.381	0	4.61224e-72	1.06673e-244	92.9	8.1	Inc	NC	tubulin folding cofactor A
DENND1A	chr9:126385322-126385380	chr9	-	59	57706	AACGAAAGGAgtaagacatt	N	N	NM_020946	0	0	5.12688e-30	4.24438e-12	56.7	7.9	Inc	NC	DENN/MADD domain containing 1A
TJP2	chr9:71792959-71793045	chr9	+	87	9414	AGGAGACAGAgtaaggacta	Y	Y	NM_004817	0	0	1.36656e-31	1.75031e-25	42.7	7.9	Inc	NC	tight junction protein 2
IFT57	chr3:107911323-107911373	chr3	-	51	55081	AAAGAAAAGAgtaggccttt	Y	N	NM_018010	0	0	0	2.56919e-45	69.3	7.7	Inc	NC	intraflagellar transport 57
SNX7	chr1:99204216-99204359	chr1	+	144	51375	CAGCAAAAGAgtaacaacat	Y	N	NM_015976	0	0.128	7.52455e-170	9.40749e-76	35.2	7.7	Inc	NC	sorting nexin 7
DCAF17	chr2:172298464-172298546	chr2	+	83	80067	TTAAATTAGAgtaagtggtg	N	Y	NM_025000	0	0.581	2.39966e-19	3.08779e-08	32.8	7.5	Inc	NC	DDB1 and CUL4 associated factor 17
SGMS1	chr10:52328298-52328405	chr10	-	108	259230	TTTGAGTAGAgtaaggcagt	NA	NA	NM_147156	0	0	6.2646e-22	4.1617e-05	48.3	7.4	Inc	NC	sphingomyelin synthase 1
FBXO31	chr16:87398051-87398100	chr16	-	50	79791	ACTGGCCCAGgtctggctgc	N	N	NM_001282683	3.763	0.587	1.12556e-08	2.23021e-06	22.5	7.3	Inc	NC	F-box protein 31
DYRK1A	chr21:38794884-38794954	chr21	+	71	1859	ACACTTAAGAgtaggttttc	N	Y	NM_101395	0	0.159	3.17181e-24	8.85809e-11	48.6	7	Inc	NC	dual-specificity tyrosine-(Y)-phosphorylation regulated kinase 1A
FAM155B	chrX:68733724-68733931	chrX	+	208	27112	GCTACTCGGGgtgagacagg	N	Y	NM_015686	24.396	5.806	1.14223e-08	0.0676678	40.1	6.9	Inc	NC	family with sequence similarity 155, member B
KIAA1598	chr10:118742652-118742706	chr10	-	55	57698	CCCCTAGCCAgtaagtgctc	N	Y	NM_001258300	6	4.48	2.12573e-19	0.00037528	36	6.7	Inc	NC	shootin 1
PITPNB	chr22:28290364-28290410	chr22	-	47	23760	AGAGACCAGAgtaagagaga	N	Y	NM_012399	0.644	0.113	8.24324e-169	9.57094e-28	54.4	6.7	Inc	NC	phosphatidylinositol transfer protein, beta
GLCE	chr15:69517534-69517591	chr15	+	58	26035	ATAATAAAGAgtaagccctt	NA	NA	NM_015554	0	0	9.85606e-50	0.00125262	66.6	6.6	Inc	NC	glucuronic acid epimerase
MAFIP	chr4_gl000194_random:109661-109720	chr4_gl000194_random	-	60	727764	AAACATTTGAgtaagtacag	NA	NA	NR_046439	0	1.897	8.14695e-271	0.0113258	53.4	6.6	Inc	NC	MAFF interacting protein (pseudogene)
MYCBP2	chr13:77628054-77628142	chr13	-	89	23077	AGGACAAAGAgtatgttttt	N	N	NM_015057	1.056	0	1.52643e-43	3.24714e-08	38.8	6.5	Inc	NC	MYC binding protein 2, E3 ubiquitin protein ligase
LHFPL2	chr5:77943505-77943561	chr5	-	57	10184	CAACACCAGAgtaaagacaa	NA	NA	NM_005779	0	0	9.06379e-19	0.0245135	49.8	6.4	Inc	NC	lipoma HMGIC fusion partner-like 2
MAN1A2	chr1:117998707-117998828	chr1	+	122	10905	ACGTTCAAGAgtaaggtcat	N	Y	NM_006699	0	0	4.45626e-85	4.47017e-18	80.5	6.4	Inc	NC	mannosidase, alpha, class 1A, member 2
DDX51	chr12:132627951-132628045	chr12	-	95	317781	CGCCTCAGGAgtaagtcaga	N	N	NM_175066	2.232	3.497	8.13369e-24	0.0224816	37.2	6.3	Inc	NC	DEAD (Asp-Glu-Ala-Asp) box polypeptide 51
BIN3	chr8:22501165-22501255	chr8	-	91	55909	CAAATCCAGAgtaaggtcac	N	Y	NM_018688	0	0.114	5.52662e-107	1.50201e-18	38.2	6.2	Inc	NC	bridging integrator 3
RCOR3	chr1:211478332-211478493	chr1	+	162	55758	ATTAGAGAGAgtaagaatta	Y	Y	NM_001136223	0	0	4.68403e-71	1.93078e-18	71.9	6.2	Inc	NC	REST corepressor 3
SUPT20H	chr13:37585696-37585794	chr13	-	99	55578	AATTAAAAGAgtaagccata	Y	Y	NM_001014286	0	0	3.29441e-116	8.86229e-24	72.4	6.2	Inc	NC	suppressor of Ty 20 homolog (S. cerevisiae)
ASH1L	chr1:155410294-155410384	chr1	-	91	55870	CAGTGGGAAAgtaagtataa	N	N	NM_018489	5	1.433	9.50347e-09	0.000258058	32.7	6.1	Inc	NC	ash1 (absent, small, or homeotic)-like (Drosophila)
FAM3A	chrX:153740892-153741030	chrX	-	139	60343	AGAGTAAGGGgtagggagct	N	Y	NM_001171132	0.457	0.118	8.31391e-57	1.53727e-09	35.9	5.9	Inc	NC	family with sequence similarity 3, member A
SCO1	chr17:10594907-10594966	chr17	-	60	6341	TGAATTGAGAgtaaggacac	Y	Y	NM_004589	0.228	0.161	1.04887e-280	2.76865e-21	73	5.8	Inc	NC	SCO1 cytochrome c oxidase assembly protein
AKAP8L	chr19:15523995-15524082	chr19	-	88	26993	GAATTGCAGAgtaaggaatc	N	N	NR_111971	0	0.68	3.97008e-256	1.92513e-19	49.8	5.7	Inc	NC	A kinase (PRKA) anchor protein 8-like
BTBD10	chr11:13440824-13440890	chr11	-	67	84280	AAGTGATAGAgtaagagctt	N	Y	NM_032320	0	0	6.04713e-89	1.3782e-13	66.2	5.7	Inc	NC	BTB (POZ) domain containing 10
CAND2	chr3:12869526-12869666	chr3	+	141	23066	AACAGACAGAgtgagtctgg	Y	Y	NM_001162499	4.051	2.024	1.13454e-15	0.0196945	30.2	5.7	Inc	NC	cullin-associated and neddylation-dissociated 2 (putative)
TOR1AIP2	chr1:179834814-179834901	chr1	-	88	163590	TAAGACTTGGgtacgtgtgt	NA	NA	NM_001199260	0	1.985	5.90742e-10	0.000588526	32.5	5.7	Inc	NC	torsin A interacting protein 2
DCAF17	chr2:172309926-172309987	chr2	+	62	80067	TACAAAATGAgtaaggtttt	N	N	NM_025000	0	0	5.55508e-27	5.12337e-08	50.6	5.6	Inc	NC	DDB1 and CUL4 associated factor 17
ANKRD13C	chr1:70767706-70767766	chr1	-	61	81573	AACCTACAGAgtaatgaatt	N	Y	NM_030816	0	0.517	6.34584e-51	6.91339e-05	61.9	5.5	Inc	NC	ankyrin repeat domain 13C
STRADB	chr2:202335632-202335834	chr2	+	203	55437	CTAAGGGAGAgtaaggatct	N	Y	NM_018571	0	0	2.03602e-63	1.33823e-15	39.2	5.5	Inc	NC	STE20-related kinase adaptor beta
ZNF280D	chr15:56935673-56935772	chr15	-	100	54816	TGCCTCCAGAgtaagttaac	N	Y	NM_001288588	0	1.027	8.01675e-10	0.0064425	57.1	5.4	Inc	NC	zinc finger protein 280D
PELI1	chr2:64339697-64339806	chr2	-	110	57162	TCTAAGCAGAgtaagaatat	NA	NA	NM_020651	0	0	1.16464e-32	5.3514e-11	67.4	5.3	Inc	NC	pellino E3 ubiquitin protein ligase 1
AGPS	chr2:178297714-178297852	chr2	+	139	8540	AAATCACAGAgtaagagaaa	N	Y	NM_003659	0	0.322	2.16254e-151	8.31363e-15	83.1	5.1	Inc	NC	alkylglycerone phosphate synthase
POLQ	chr3:121225660-121225747	chr3	-	88	10721	TTATGCTTCAgtaagtaaca	N	Y	NM_199420	2	0.758	8.90905e-07	0.00485648	22.2	5.1	Inc	NC	polymerase (DNA directed), theta
UVRAG	chr11:75603173-75603437	chr11	+	265	7405	GGAATGCAGAgtaagtgttt	N	Y	NM_003369	1.361	0.21	1.59583e-28	8.36662e-06	33.4	5.1	Inc	NC	UV radiation resistance associated
MARCH8	chr10:45955188-45955325	chr10	-	138	220972	GGACCAAAGAgtgagcgtct	Y	Y	NM_001282866	2.222	0.763	9.42466e-26	0.000462315	88.3	4.9	Inc	NC	membrane-associated ring finger (C3HC4) 8, E3 ubiquitin protein ligase
EP300	chr22:41496302-41496407	chr22	+	106	2033	AGTCTTAAGAgtaagcctta	N	Y	NM_001429	0	0	7.58306e-29	7.73156e-06	31.4	4.8	Inc	NC	E1A binding protein p300
TRAF3IP2-AS1	chr6:111891288-111891430	chr6	+	143	643749	CTCCAGAACTgtgagaaaat	NA	NA	NR_034108	63.404	3.064	9.46889e-06	0.000581601	27.4	4.8	Inc	NC	TRAF3IP2 antisense RNA 1
ASH1L	chr1:155364601-155364693	chr1	-	93	55870	TATGATCAGAgtaagaagcc	Y	Y	NM_018489	0	0	2.35498e-14	2.74534e-07	36.3	4.7	Inc	NC	ash1 (absent, small, or homeotic)-like (Drosophila)
ERC1	chr12:1536281-1536343	chr12	+	63	23085	CAAGAAAGGAgtaggtctca	Y	Y	NR_027948	0	0	7.48275e-35	4.06094e-11	41.8	4.7	Inc	NC	ELKS/RAB6-interacting/CAST family member 1
KIAA1715	chr2:176834927-176835145	chr2	-	219	80856	AGGACCAAGAgtaagacaga	Y	Y	NM_030650	0.701	0.277	1.31826e-74	3.41827e-12	75.1	4.7	Inc	NC	KIAA1715
UBAC2	chr13:99889601-99889708	chr13	+	108	337867	AAGACAGAGAgtaggttggt	Y	Y	NM_001144072	0	0	8.22048e-38	1.17098e-12	39.8	4.7	Inc	NC	UBA domain containing 2
MMS19	chr10:99241106-99241240	chr10	-	135	64210	GGGAGAAAGAgtaagcacag	Y	Y	NM_001289405	0	0	3.32634e-39	8.91287e-17	39.1	4.6	Inc	NC	MMS19 homolog, cytosolic iron-sulfur assembly component
RTEL1-TNFRSF6B	chr20:62306625-62306788	chr20	+	164	100533107	TTGGTAGAGAgtgagtttgc	N	Y	NR_037882	0	0.856	1.14672e-40	8.76405e-05	53.7	4.6	Inc	NC	RTEL1-TNFRSF6B readthrough (NMD candidate)
RTEL1	chr20:62306625-62306788	chr20	+	164	51750	TTGGTAGAGAgtgagtttgc	N	Y	NM_016434	0	0.856	1.14672e-40	8.76405e-05	53.7	4.6	Inc	NC	regulator of telomere elongation helicase 1
CLN5	chr13:77572178-77572220	chr13	+	43	1203	ACACAGCTTAgtaagtggga	N	Y	NM_006493	11.53	2.836	7.64279e-127	0.00268153	61.5	4.5	Inc	NC	ceroid-lipofuscinosis, neuronal 5
N4BP1	chr16:48604093-48604203	chr16	-	111	9683	AAAACCGAGAgtgagcccac	Y	N	NM_153029	17.176	0.214	7.4476e-42	0.00026765	68.7	4.5	Inc	NC	NEDD4 binding protein 1
NLN	chr5:65118355-65118497	chr5	+	143	57486	TCTAGACAGAgtaaggctaa	N	Y	NM_020726	0.192	0.073	2.75397e-37	1.18252e-11	30.8	4.5	Inc	NC	neurolysin (metallopeptidase M3 family)
SENP7	chr3:101081974-101082043	chr3	-	70	57337	AATTAAGCAGgtaaatggcg	N	Y	NM_020654	0	5.263	2.81935e-16	0.191309	39	4.5	Inc	NC	SUMO1/sentrin specific peptidase 7
BICD1	chr12:32486172-32486263	chr12	+	92	636	TATTTTATGAgtaaagtctc	N	Y	NM_001714	0	0	8.34584e-20	0.000107992	66.4	4.4	Inc	NC	bicaudal D homolog 1 (Drosophila)
ELP4	chr11:31649786-31649934	chr11	+	149	26610	TCTTCTGAGAgtaagaaatt	N	Y	NM_001288726	0	0	3.20657e-39	1.07922e-07	36	4.4	Inc	NC	elongator acetyltransferase complex subunit 4
PDE7A	chr8:66633490-66633532	chr8	-	43	5150	CTGGATAAGAgtaaggcatt	N	Y	NM_001242318	0	0.294	1.5118e-87	2.22834e-16	75.5	4.4	Inc	NC	phosphodiesterase 7A
APPL2	chr12:105625147-105625422	chr12	-	276	55198	GTGGTACAGAgtaagtggta	Y	Y	NM_018171	2.209	1.987	2.00875e-10	0.00199662	41.5	4.3	Inc	NC	adaptor protein, phosphotyrosine interaction, PH domain and leucine zipper containing 2
KIDINS220	chr2:8961097-8961232	chr2	-	136	57498	TGGATTTAGAgtttgttgct	N	Y	NM_020738	0	0	7.10949e-26	6.19288e-11	38	4.3	Inc	NC	kinase D-interacting substrate, 220kDa
LPCAT4	chr15:34653370-34653430	chr15	-	61	254531	GAAATAATCAgtaaggacta	N	N	NM_153613	3.15	5.786	3.62345e-16	0.000773402	30.3	4.3	Inc	NC	lysophosphatidylcholine acyltransferase 4
ASH1L	chr1:155344203-155344322	chr1	-	120	55870	TTTGTTTAGAgtaagtcaga	Y	Y	NM_018489	0	0	1.46898e-11	9.4793e-09	20.7	4.2	Inc	NC	ash1 (absent, small, or homeotic)-like (Drosophila)
MANEA	chr6:96029731-96029787	chr6	+	57	79694	AGAAAACAGAgtaagaaaat	NA	NA	NM_024641	0	0	1.56099e-29	1.63641e-07	28.1	4.2	Inc	NC	mannosidase, endo-alpha
C1orf21	chr1:184415286-184415381	chr1	+	96	81563	TCAGAGTAGAgtatacagtc	NA	NA	NM_030806	0	0	8.83707e-119	2.27285e-15	34.7	4.1	Inc	NC	chromosome 1 open reading frame 21
TMEM131	chr2:98528084-98528134	chr2	-	51	23505	TTCCTCATTTgtgagtcttc	Y	N	NM_015348	9.636	2.476	4.61647e-49	0.0159703	70.7	4	Inc	NC	transmembrane protein 131
UBAP2L	chr1:154234649-154234678	chr1	+	30	9898	AGAAAAAGGAgtaggcgtga	Y	N	NM_001287816	0	0.029	0	2.49992e-66	53.2	4	Inc	NC	ubiquitin associated protein 2-like
ZBTB41	chr1:197136917-197137047	chr1	-	131	360023	TCACAATTAAgtatgatatt	N	Y	NM_194314	3.846	1.174	1.93003e-11	0.00462948	47	4	Inc	NC	zinc finger and BTB domain containing 41
ADAM22	chr7:87773150-87773308	chr7	+	159	53616	TAAACCCAGAgtaagagaat	Y	Y	NM_021722	0	0	1.42413e-10	1.07406e-18	29	3.9	Inc	NC	ADAM metallopeptidase domain 22
ACACA	chr17:35592380-35592416	chr17	-	37	31	AGAGTTTAGAgtaagactgg	N	Y	NM_198839	0	0	1.8429e-34	4.74239e-07	50.9	3.8	Inc	NC	acetyl-CoA carboxylase alpha
PLA2G4A	chr1:186933295-186933475	chr1	+	181	5321	AATGTGAAGAgtaatgtgtt	N	Y	NM_024420	0	0	8.89439e-15	0.0069134	55	3.8	Inc	NC	phospholipase A2, group IVA (cytosolic, calcium-dependent)
SOS2	chr14:50600526-50600608	chr14	-	83	6655	CTGGGAAGGAgtaagcaaat	N	Y	NM_006939	0	0	1.48499e-38	1.19517e-06	83	3.8	Inc	NC	son of sevenless homolog 2 (Drosophila)
IVD	chr15:40706571-40706723	chr15	+	153	3712	GGGGGAAAGAgtaattctct	Y	N	NM_002225	0	0	1.23016e-123	1.08345e-14	52.6	3.7	Inc	NC	isovaleryl-CoA dehydrogenase
KLHL13	chrX:117162899-117163061	chrX	-	163	90293	TACATCCCAGgtgaggtgca	NA	NA	NM_001168301	2.745	43.594	3.10006e-38	0.0344221	81.1	3.7	Inc	NC	kelch-like family member 13
PPP3CA	chr4:102012852-102012977	chr4	-	126	5530	TGTCTCTAGAgtaagcaaat	Y	Y	NM_000944	0	0	5.03003e-30	1.88133e-07	34.5	3.7	Inc	NC	protein phosphatase 3, catalytic subunit, alpha isozyme
TARBP1	chr1:234571386-234571695	chr1	-	310	6894	TTACAAGAGAgtaaggaaat	N	Y	NM_005646	0	0.61	4.61545e-41	0.0110128	58.1	3.6	Inc	NC	TAR (HIV-1) RNA binding protein 1
AGK	chr7:141339634-141339742	chr7	+	109	55750	AAAGCCAAGAgtaagtggaa	N	Y	NM_018238	0	0	4.43201e-176	3.32728e-15	63	3.5	Inc	NC	acylglycerol kinase
EDEM1	chr3:5233955-5234017	chr3	+	63	9695	ACCACACCAGgtagatttct	Y	Y	NM_014674	0	3.826	1.72528e-07	0.066413	27.7	3.5	Inc	NC	ER degradation enhancer, mannosidase alpha-like 1
NSUN4	chr1:46823256-46823331	chr1	+	76	387338	CTGAGAAGGAgtaaggaaag	N	Y	NR_045789	0.53	0.55	1.933e-90	6.03647e-06	67.4	3.5	Inc	NC	NOP2/Sun domain family, member 4
SF3B3	chr16:70578072-70578152	chr16	+	81	23450	TGCAGAGAGAgtaaagaatt	Y	N	NM_012426	0	0.014	0	2.33564e-66	52.9	3.5	Inc	NC	splicing factor 3b, subunit 3, 130kDa
TTC7B	chr14:91171544-91171677	chr14	-	134	145567	AGCTACATGAgtaggtgtgc	N	N	NM_001010854	0	0	6.7239e-39	2.44901e-06	51.8	3.5	Inc	NC	tetratricopeptide repeat domain 7B
ZNF514	chr2:95821281-95821402	chr2	-	122	84874	TGGAGATCCTgtgggtctgg	NA	NA	NM_032788	27.778	10.328	0.000224833	0.430745	38	3.4	Inc	NC	zinc finger protein 514
ATP7A	chrX:77178496-77178539	chrX	+	44	538	TTTGCTGAAGgtatacaaca	NA	NA	NM_000052	5.527	9.581	1.72625e-12	0.276285	28.2	3.3	Inc	NC	ATPase, Cu++ transporting, alpha polypeptide
PIGN	chr18:59764914-59764997	chr18	-	84	23556	TTTCTGAGGAgtaagttgtc	Y	N	NM_176787	0	0.947	4.02819e-63	0.000210407	89.1	3.2	Inc	NC	phosphatidylinositol glycan anchor biosynthesis, class N
KDSR	chr18:61002156-61002332	chr18	-	177	2531	CTCCTCTAGAgtaaggggta	Y	Y	NM_002035	0	0	1.20111e-37	2.16911e-07	57.4	3.1	Inc	NC	3-ketodihydrosphingosine reductase
NF1	chr17:29581145-29581274	chr17	+	130	4763	GAGTGACAGAgtaagaccct	N	Y	NM_001042492	0	0	6.76507e-23	8.5561e-07	48	3.1	Inc	NC	neurofibromin 1
ZMYND8	chr20:45921415-45921622	chr20	-	208	23613	ACTCCTGAGAgtactgtaca	N	Y	NM_001281774	0	0	4.40895e-50	5.76303e-18	58.5	3.1	Inc	NC	zinc finger, MYND-type containing 8
AIDA	chr1:222857978-222858039	chr1	-	62	64853	AAAAGAAAGAgtatgtatgg	N	Y	NM_022831	0	0.076	2.46172e-99	1.5111e-08	82.4	2.9	Inc	NC	axin interactor, dorsalization associated
AVL9	chr7:32602170-32602375	chr7	+	206	23080	CTACAAAAAAgtaaaaaaat	N	Y	NM_015060	0	0.565	2.61498e-15	6.84093e-06	20.6	2.9	Inc	NC	AVL9 homolog (S. cerevisiase)
HMGXB4	chr22:35663361-35663507	chr22	+	147	10042	AAGCAGCAGAgtaaaataac	Y	N	NR_027780	0	0.075	2.92316e-62	1.37836e-10	39.1	2.9	Inc	NC	HMG box domain containing 4
CEP112	chr17:63924736-63924813	chr17	-	78	201134	GCCTCCCAGAgtacatgtat	Y	N	NM_001199165	0	1.429	2.32567e-21	0.131253	68.3	2.8	Inc	NC	centrosomal protein 112kDa
COQ6	chr14:74426818-74426912	chr14	+	95	51004	GGGCTTAAGAgtaagcttag	N	Y	NM_182480	0	0	2.28147e-45	1.51878e-05	27	2.7	Inc	NC	coenzyme Q6 monooxygenase
PCM1	chr8:17818551-17818653	chr8	+	103	5108	GGTTTAAAGAgtaagttgta	N	Y	NM_006197	0	0	9.35587e-84	1.93363e-20	52.2	2.7	Inc	NC	pericentriolar material 1
WDR37	chr10:1148398-1148517	chr10	+	120	22884	GGAAACAGGAgtaaggcggg	Y	N	NM_014023	0	0	2.16117e-13	0.0130659	34.9	2.7	Inc	NC	WD repeat domain 37
C6orf57	chr6:71286523-71286565	chr6	+	43	135154	CCAACACCTAgtaagtggtt	N	Y	NM_145267	13.948	5.285	1.92841e-40	0.0539408	40.9	2.6	Inc	NC	succinate dehydrogenase complex assembly factor 4
ADAM22	chr7:87600609-87600690	chr7	+	82	53616	CTACCAGGAGgtgagatgcc	N	Y	NM_021722	8.108	5.274	3.66525e-09	0.0794566	54.8	2.5	Inc	NC	ADAM metallopeptidase domain 22
BRWD3	chrX:79964663-79964728	chrX	-	66	254065	GAAAAAAAGAgtaagaggaa	Y	Y	NM_153252	0	0	3.07514e-20	0.000800495	43.1	2.5	Inc	NC	bromodomain and WD repeat domain containing 3
FAM208B	chr10:5762223-5762360	chr10	+	138	54906	ACTGAGTCAGgtatagttac	NA	NA	NM_017782	16.698	16.213	2.33492e-21	0.243061	50.2	2.5	Inc	NC	family with sequence similarity 208, member B
VAV2	chr9:136695845-136695953	chr9	-	109	7410	ACTTGGGGAGgtaatgtagt	NA	NA	NM_001134398	0	0.217	1.17334e-08	1.35649e-07	30.9	2.5	Inc	NC	vav 2 guanine nucleotide exchange factor
PBX3	chr9:128726391-128726477	chr9	+	87	5090	AACCACCAGAgtaaggatta	Y	Y	NM_006195	0	0	4.81876e-38	7.88875e-08	27.6	2.4	Inc	NC	pre-B-cell leukemia homeobox 3
PDS5B	chr13:33263018-33263158	chr13	+	141	23047	TGACATAAGAgtaagcacaa	Y	Y	NM_015032	0	0	5.325e-07	1.10081e-06	22	2.4	Inc	NC	PDS5 cohesin associated factor B
USP42	chr7:6161777-6161831	chr7	+	55	84132	CTTTTCCAATgtaagtgtca	N	Y	NM_032172	0.769	3.183	1.13937e-14	0.06877	36.7	2.4	Inc	NC	ubiquitin specific peptidase 42
LOC100133315	chr11:71637464-71637556	chr11	-	93	100133315	GGCATACAGGgtaaacgagt	NA	NA	NR_029192	1.754	8.14	8.93116e-27	0.204837	75.8	2.3	Inc	NC	transient receptor potential cation channel, subfamily C, member 2-like
MAP3K10	chr19:40709579-40709625	chr19	+	47	4294	CTGGCCTGCAgtaagtgctt	N	N	NM_002446	4.455	4.104	4.04039e-20	0.157789	30	2.3	Inc	NC	mitogen-activated protein kinase kinase kinase 10
PIK3R1	chr5:67538784-67538973	chr5	+	190	5295	CGATGAAAGAgtaaggccca	N	Y	NM_181523	0	0	5.21431e-08	0.000951671	24.9	2.3	Inc	NC	phosphoinositide-3-kinase, regulatory subunit 1 (alpha)
TMX3	chr18:66354719-66354784	chr18	-	66	54495	TTGCATGTGGgtcagtgatt	Y	N	NM_019022	0	0.794	9.94404e-12	0.00803579	20.6	2.3	Inc	NC	thioredoxin-related transmembrane protein 3
DAAM1	chr14:59801175-59801262	chr14	+	88	23002	CATTACAAAGgtaatggcat	N	N	NM_001270520	0	0	3.06219e-12	0.0179717	38.3	2.2	Inc	NC	dishevelled associated activator of morphogenesis 1
EIF2B3	chr1:45350311-45350395	chr1	-	85	8891	AGAGCTAAGAgtaagtgttg	N	Y	NM_020365	0.071	0	4.83989e-61	2.49274e-05	21.7	2.2	Inc	NC	eukaryotic translation initiation factor 2B, subunit 3 gamma, 58kDa
KDSR	chr18:61008169-61008292	chr18	-	124	2531	CTTTGGGAGAgtaagacttg	N	Y	NM_002035	0	0.075	6.1991e-22	4.52149e-05	26.8	2.2	Inc	NC	3-ketodihydrosphingosine reductase
RICTOR	chr5:38982988-38983073	chr5	-	86	253260	TTGAAAAAGAgtaaaaataa	N	Y	NM_001285439	0	0	3.1886e-41	0.174333	98.1	2.2	Inc	NC	RPTOR independent companion of MTOR, complex 2
ZNF680	chr7:64007536-64007760	chr7	-	225	340252	ATTACATAGAgtgagaccaa	Y	Y	NM_178558	0	0	4.51468e-23	0.000342594	39.9	2.2	Inc	NC	zinc finger protein 680
ADAMTS19	chr5:128902069-128902228	chr5	+	160	171019	CAAACCAGCAgtgagtttat	N	Y	NM_133638	0	0.534	1.27513e-05	0.00777614	26.3	2.1	Inc	NC	ADAM metallopeptidase with thrombospondin type 1 motif, 19
ANKHD1-EIF4EBP3	chr5:139864261-139864383	chr5	+	123	404734	AGAGTACATTgtatgattcc	Y	Y	NM_020690	0	0.267	2.51586e-73	0.000195577	68.7	2.1	Inc	NC	ANKHD1-EIF4EBP3 readthrough
ANKHD1	chr5:139864261-139864383	chr5	+	123	54882	AGAGTACATTgtatgattcc	Y	Y	NM_017747	0	0.267	2.51586e-73	0.000195577	68.7	2.1	Inc	NC	ankyrin repeat and KH domain containing 1
PLEKHA1	chr10:124148798-124148900	chr10	+	103	59338	CTTCTGAGGAgtaagtctca	NA	NA	NM_001195608	1.429	1.622	4.60743e-32	0.233015	58.6	2.1	Inc	NC	pleckstrin homology domain containing, family A (phosphoinositide binding specific) member 1
PPIP5K2	chr5:102492916-102492948	chr5	+	33	23262	ATGAAAAGGAgtaggtcaaa	Y	N	NM_001281471	0	0	4.03124e-34	3.78986e-07	57.5	2.1	Inc	NC	diphosphoinositol pentakisphosphate kinase 2
PRMT9	chr4:148569620-148569667	chr4	-	48	90826	GATGCATAGAgtaagcatgt	Y	N	NM_138364	0	0	3.71199e-17	0.0186898	22.7	2.1	Inc	NC	protein arginine methyltransferase 9
RCBTB1	chr13:50124547-50124600	chr13	-	54	55213	GAGAAATATAgtaagtttgg	Y	Y	NM_018191	4.022	0.388	3.79792e-07	0.003107	21.4	2	Inc	NC	regulator of chromosome condensation (RCC1) and BTB (POZ) domain containing protein 1
TAF2	chr8:120771264-120771346	chr8	-	83	6873	ATAAATATGAgtaagatttt	N	Y	NM_003184	0	0	1.13622e-113	9.57025e-06	71.4	2	Inc	NC	TAF2 RNA polymerase II, TATA box binding protein (TBP)-associated factor, 150kDa
CNNM2	chr10:104804474-104804599	chr10	+	126	54805	AATTTTCAGTgtaagaagcc	Y	N	NM_017649	15.476	0	7.37418e-11	0.138986	31.1	1.9	Inc	NC	cyclin and CBS domain divalent metal cation transport mediator 2
DENND5A	chr11:9227736-9227781	chr11	-	46	23258	TACCACTAGAgtaagctaac	N	Y	NM_001243254	0	0	4.16718e-19	2.87777e-06	29.1	1.9	Inc	NC	DENN/MADD domain containing 5A
GPR125	chr4:22419037-22419134	chr4	-	98	166647	TAAGCACTCAgtaagtatta	N	Y	NM_145290	0.282	0.115	2.44356e-50	3.00999e-09	62	1.9	Inc	NC	adhesion G protein-coupled receptor A3
KIAA1841	chr2:61340905-61340989	chr2	+	85	84542	TAATCGTTAAgtatgtaatg	N	Y	NM_032506	0	2.129	5.49793e-09	0.324591	31.2	1.9	Inc	NC	KIAA1841
SLC23A2	chr20:4917481-4917521	chr20	-	41	9962	TCTGGAAGAGgtgggtgaag	NA	NA	NM_203327	9.184	1.754	4.79713e-14	0.0892214	27.1	1.9	Inc	NC	solute carrier family 23 (ascorbic acid transporter), member 2
ZNF133	chr20:18274853-18276048	chr20	+	1196	7692	ATCAACACTGgtgatcaatg	N	Y	NM_003434	4	0.258	0.000604988	0.0635032	21	1.9	Inc	NC	zinc finger protein 133
ABHD13	chr13:108873677-108873802	chr13	+	126	84945	TTCACCCAGAgtaattaatg	NA	NA	NM_032859	0	0	2.40661e-58	0.00242172	62.8	1.8	Inc	NC	abhydrolase domain containing 13
CASP7	chr10:115477382-115477512	chr10	+	131	840	TGGAAGATGAgtaagtcctg	N	Y	NM_033340	0	0.134	1.12468e-154	0.00377873	50.2	1.8	Inc	NC	caspase 7, apoptosis-related cysteine peptidase
KLHL12	chr1:202884859-202884900	chr1	-	42	59349	ACCACCACTAgtaagtggta	Y	N	NM_021633	2.586	1.829	2.74566e-90	0.00255957	50.1	1.8	Inc	NC	kelch-like family member 12
RFWD2	chr1:176044399-176044514	chr1	-	116	64326	TCAGTAATGAgtaagacaaa	N	Y	NM_022457	0	0	8.66453e-58	9.40922e-07	48.5	1.8	Inc	NC	ring finger and WD repeat domain 2, E3 ubiquitin protein ligase
SLC35A5	chr3:112298306-112298346	chr3	+	41	55032	GCCAATGAAAgtgagatatt	N	N	NM_017945	0	0	2.36592e-72	1.05773e-06	45	1.8	Inc	NC	solute carrier family 35, member A5
AP2A2	chr11:943605-943773	chr11	+	169	161	GATGGCAAGAgtaagagagt	N	Y	NM_001242837	0	0.637	1.22141e-199	0.000930415	74.7	1.7	Inc	NC	adaptor-related protein complex 2, alpha 2 subunit
ASB3	chr2:54009354-54009429	chr2	-	76	51130	CTTGCATAGAgtgagtaatc	NA	NA	NM_016115	0	0	1.53359e-45	0.000182176	30.1	1.7	Inc	NC	ankyrin repeat and SOCS box containing 3
GPR75-ASB3	chr2:54009354-54009429	chr2	-	76	100302652	CTTGCATAGAgtgagtaatc	NA	NA	NM_001164165	0	0	1.53359e-45	0.000182176	30.1	1.7	Inc	NC	GPR75-ASB3 readthrough
PM20D2	chr6:89858244-89858293	chr6	+	50	135293	AATCGAATTAgtaagtttgt	N	Y	NM_001010853	1.09	3.896	3.49286e-23	0.195784	21.1	1.7	Inc	NC	peptidase M20 domain containing 2
SEC22A	chr3:122935406-122935462	chr3	+	57	26984	AGTTGGCCATgtaagaaagg	Y	Y	NM_012430	0.409	0.188	9.55458e-183	0.00099948	78.5	1.7	Inc	NC	SEC22 homolog A, vesicle trafficking protein
ST6GALNAC3	chr1:76849147-76849342	chr1	+	196	256435	GCAATGAAGAgtaagagaaa	N	Y	NM_152996	0	0	3.58198e-43	0.00109359	78.8	1.7	Inc	NC	ST6 (alpha-N-acetyl-neuraminyl-2,3-beta-galactosyl-1,3)-N-acetylgalactosaminide alpha-2,6-sialyltransferase 3
ACSF3	chr16:89213439-89213557	chr16	+	119	197322	GAGCCACAGAgtgagtgagg	N	N	NM_174917	0.256	0.21	5.92206e-32	0.0195377	36.1	1.6	Inc	NC	acyl-CoA synthetase family member 3
SLC25A40	chr7:87473292-87473368	chr7	-	77	55972	AGAAAGCAAGgtatgtcaag	N	Y	NM_018843	7.99	3.886	7.39233e-06	0.157144	21.4	1.6	Inc	NC	solute carrier family 25, member 40
SNX13	chr7:17914662-17914916	chr7	-	255	23161	AGTGACGAGAgtgagaccct	Y	Y	NM_015132	0	0.333	1.56739e-19	0.305665	71.4	1.6	Inc	NC	sorting nexin 13
UBAC2	chr13:99939706-99939856	chr13	+	151	337867	TGTAACAAGAgtaaggaaaa	N	N	NM_001144072	0	0.039	4.79146e-50	2.15163e-09	37.8	1.6	Inc	NC	UBA domain containing 2
VAV2	chr9:136698469-136698500	chr9	-	32	7410	CGGGAGAGGAgtaagagggg	N	N	NM_001134398	0	0.869	2.11397e-14	0.00452386	50.1	1.6	Inc	NC	vav 2 guanine nucleotide exchange factor
ZNF232	chr17:5012041-5012080	chr17	-	40	7775	AAAATTAGGAgtaagaataa	N	Y	NM_014519	0	0	5.73487e-45	9.51444e-06	45.5	1.6	Inc	NC	zinc finger protein 232
ATF6	chr1:161840821-161840851	chr1	+	31	22926	GCTCGGCAGAgtaagtccta	N	N	NM_007348	0	0	1.85926e-96	2.51742e-08	27.7	1.5	Inc	NC	activating transcription factor 6
DDX50	chr10:70667667-70667726	chr10	+	60	79009	TGATGAAGAGgtgtgcagag	Y	Y	NM_024045	0	0.237	7.4391e-58	9.96411e-06	25.6	1.5	Inc	NC	DEAD (Asp-Glu-Ala-Asp) box polypeptide 50
PCNXL3	chr11:65403440-65403502	chr11	+	63	399909	ACTCTGCAAAgtaggtggca	Y	Y	NM_032223	6.734	3.131	1.52991e-10	0.160259	24	1.5	Inc	NC	pecanex-like 3 (Drosophila)
SIPA1	chr11:65403440-65403502	chr11	+	63	6494	ACTCTGCAAAgtaggtggca	Y	Y	NM_006747	6.734	3.131	1.52991e-10	0.160259	24	1.5	Inc	NC	signal-induced proliferation-associated 1
ZFYVE9	chr1:52708684-52708783	chr1	+	100	9372	TTGTTAATGAgtgagtaaat	N	N	NM_004799	0.311	0.225	7.5091e-31	0.0419439	43.7	1.5	Inc	NC	zinc finger, FYVE domain containing 9
ADPRHL2	chr1:36555046-36555183	chr1	+	138	54936	GTTCTCTAGAgtcagtatac	Y	Y	NM_017825	0.329	0	3.7093e-75	3.19019e-08	30.1	1.4	Inc	NC	ADP-ribosylhydrolase like 2
ATF2	chr2:175968766-175968875	chr2	-	110	1386	AGTCTTCAGAgtaagcttgt	N	N	NR_045769	0	0.076	1.75107e-75	0.000148881	69.2	1.4	Inc	NC	activating transcription factor 2
MTCL1	chr18:8828355-8828467	chr18	+	113	23255	ACTTTTTAGAgtaagtggca	N	N	NM_015210	0	0	1.5677e-11	0.0175098	29.1	1.4	Inc	NC	microtubule crosslinking factor 1
PCNX	chr14:71515707-71515862	chr14	+	156	22990	AAAATATAAAgtaaataatc	Y	Y	NM_014982	5.213	2.651	2.61972e-06	0.255512	23.9	1.4	Inc	NC	pecanex homolog (Drosophila)
POFUT2	chr21:46698213-46698296	chr21	-	84	23275	ACGCGCCCTGgttagtgtcc	Y	Y	NR_004858	0.794	1.218	1.05653e-50	0.0599694	31.3	1.4	Inc	NC	protein O-fucosyltransferase 2
TEKT2	chr1:36555046-36555183	chr1	+	138	27285	GTTCTCTAGAgtcagtatac	Y	Y	NM_014466	0.329	0	3.7093e-75	3.19019e-08	30.1	1.4	Inc	NC	tektin 2 (testicular)
CLPB	chr11:72048047-72048170	chr11	-	124	81570	AGGAAAAGGAgtaagtaggg	N	Y	NM_001258394	0	0.048	2.61121e-72	1.31403e-07	57.5	1.3	Inc	NC	ClpB homolog, mitochondrial AAA ATPase chaperonin
DENND1A	chr9:126502069-126502187	chr9	-	119	57706	TAAGATGAGAgtatgtcatc	N	Y	NM_020946	1.163	0.389	4.59872e-21	0.0103377	36.2	1.3	Inc	NC	DENN/MADD domain containing 1A
FCHO2	chr5:72346978-72347022	chr5	+	45	115548	AACTAAAAAGgtgtaatttt	NA	NA	NM_138782	0	0	3.08675e-16	0.13207	33.1	1.3	Inc	NC	FCH domain only 2
METTL15	chr11:28156093-28156192	chr11	+	100	196074	TCCTCCTGAGgtcagtttaa	N	Y	NM_152636	32.468	0	1.63434e-06	0.0101836	44.7	1.3	Inc	NC	methyltransferase like 15
NEDD4	chr15:56132348-56132413	chr15	-	66	4734	GCATTTCAGAgtaagttata	Y	N	NM_006154	0	0	9.91538e-12	0.0535369	21.5	1.3	Inc	NC	neural precursor cell expressed, developmentally down-regulated 4, E3 ubiquitin protein ligase
PRPF31	chr19:54632112-54632180	chr19	+	69	26121	ACCCACACGAgtaaggaagg	Y	N	NM_015629	0.024	0.216	0	2.07283e-08	43.3	1.3	Inc	NC	pre-mRNA processing factor 31
MSANTD4	chr11:105884673-105884768	chr11	-	96	84437	TTCCACATAGgtaagagtct	NA	NA	NM_032424	7.6	7.694	3.21987e-07	0.41521	22.9	1.2	Inc	NC	Myb/SANT-like DNA-binding domain containing 4 with coiled-coils
PCBD2	chr5:134271874-134271964	chr5	+	91	84105	GAGAGGAAGAgtaagaagga	N	N	NM_032151	0	0	3.10505e-23	4.20341e-05	55	1.2	Inc	NC	pterin-4 alpha-carbinolamine dehydratase/dimerization cofactor of hepatocyte nuclear factor 1 alpha (TCF1) 2
RAB23	chr6:57075549-57075601	chr6	-	53	51715	CACAGAACTAgtaagtggca	NA	NA	NM_001278666	0	0	1.03087e-24	0.156791	26	1.2	Inc	NC	RAB23, member RAS oncogene family
SEPT7P2	chr7:45800527-45800622	chr7	-	96	641977	GGGCAACAGAgtgagaccct	NA	NA	NR_024271	0	0	1.5809e-27	0.145842	72.7	1.2	Inc	NC	septin 7 pseudogene 2
SNX25	chr4:186162950-186163015	chr4	+	66	83891	GCATAATAGAgtaagtcttt	NA	NA	NM_031953	0	0	4.06851e-27	0.148995	44.7	1.2	Inc	NC	sorting nexin 25
TPMT	chr6:18150590-18150884	chr6	-	295	7172	TGAATTAGGAgtaagtacaa	NA	NA	NM_000367	2.142	0.866	1.08253e-69	0.105128	40.2	1.2	Inc	NC	thiopurine S-methyltransferase
AGPS	chr2:178306848-178306963	chr2	+	116	8540	TAAAATAAAGgtgagtttgc	N	Y	NM_003659	0.168	0.458	1.07283e-25	0.000898401	23.3	1.1	Inc	NC	alkylglycerone phosphate synthase
C18orf54	chr18:51901586-51901636	chr18	+	51	162681	ACCTTATGAAgtaagtacta	Y	N	NM_001288981	1.515	1.961	1.52432e-07	0.39354	20.8	1.1	Inc	NC	chromosome 18 open reading frame 54
FAM126A	chr7:23011871-23011932	chr7	-	62	84668	TTTGTTACGAgtaagccatt	N	Y	NM_032581	0	0	1.39535e-103	0.24351	81.8	1.1	Inc	NC	family with sequence similarity 126, member A
PRKDC	chr8:48791086-48791208	chr8	-	123	5591	CAGAATCAGAgtaagggcga	Y	Y	NM_006904	0	0	1.07486e-26	1.09372e-08	22.3	1.1	Inc	NC	protein kinase, DNA-activated, catalytic polypeptide
ZFR	chr5:32421736-32421759	chr5	-	24	51663	GCAGCATGGAgtaagtgtct	Y	N	NM_016107	4.333	0.724	0	0.00389129	90.9	1.1	Inc	NC	zinc finger RNA binding protein
ZNF777	chr7:149153846-149154134	chr7	-	289	27153	TTATCAAAGAgtaagagtct	NA	NA	NM_015694	0	0	2.7379e-21	0.356061	26.3	1.1	Inc	NC	zinc finger protein 777
ANAPC1	chr2:112599249-112599352	chr2	-	104	64682	GTCACTCAGAgtaaaggcca	NA	NA	NM_022662	0.87	0	8.40399e-68	0.000727477	55.5	1	Inc	NC	anaphase promoting complex subunit 1
ANKRA2	chr5:72850950-72851162	chr5	-	213	57763	GCATCCATGAgtaaaagttt	Y	Y	NM_023039	0	0	6.56858e-17	0.172727	32.5	1	Inc	NC	ankyrin repeat, family A (RFXANK-like), 2
ASPH	chr8:62422552-62422632	chr8	-	81	444	ACAGCCTGGAgtgagtactt	Y	N	NM_004318	1.471	1.112	8.46619e-21	0.113648	28.1	1	Inc	NC	aspartate beta-hydroxylase
CDKAL1	chr6:21087328-21087432	chr6	+	105	54901	TGGAAATAGAgtaagatgga	Y	Y	NM_017774	0	0	1.00591e-77	0.0289907	73.2	1	Inc	NC	CDK5 regulatory subunit associated protein 1-like 1
GLTSCR1	chr19:48201149-48201324	chr19	+	176	29998	GAACACAGGAgtaagtgaca	N	Y	NM_015711	0	0	2.13995e-11	0.115579	32.9	1	Inc	NC	glioma tumor suppressor candidate region gene 1
HNRNPH3	chr10:70092774-70092859	chr10	+	86	3189	TTCGAAAAGAgtacgtactg	NA	NA	NM_012207	0.554	0.504	0	7.33583e-13	32.1	1	Inc	NC	heterogeneous nuclear ribonucleoprotein H3 (2H9)
HSD17B12	chr11:43838189-43838222	chr11	+	34	51144	GGTTACATGAgtaagttctt	N	N	NM_016142	0	0	3.30775e-254	1.40275e-07	49.2	1	Inc	NC	hydroxysteroid (17-beta) dehydrogenase 12
RAB11FIP3	chr16:553264-553350	chr16	+	87	9727	GGACTGGGCAgtgagtgagc	Y	Y	NM_014700	0	0.698	1.63842e-20	0.134215	30.6	1	Inc	NC	RAB11 family interacting protein 3 (class II)
SKA2	chr17:57196757-57196777	chr17	-	21	348235	CAGAAAGAGAgtaagagccg	Y	N	NM_182620	0.342	0.139	3.70114e-176	9.9465e-11	35.8	1	Inc	NC	spindle and kinetochore associated complex subunit 2
SLC25A12	chr2:172647251-172647380	chr2	-	130	8604	GGGTGACAGAgtgagagctt	N	Y	NM_003705	0	0	2.98522e-21	0.0320293	25.5	1	Inc	NC	solute carrier family 25 (aspartate/glutamate carrier), member 12
TBC1D9B	chr5:179312042-179312136	chr5	-	95	23061	AGCATCAAGGgtaggaacag	N	Y	NM_198868	1.035	0.674	4.75905e-29	0.0399204	22.6	1	Inc	NC	TBC1 domain family, member 9B (with GRAM domain)
ASAP1	chr8:131135650-131135731	chr8	-	82	50807	ATTGTGATGAgtaagagaca	N	Y	NM_001247996	0	0	3.71834e-19	0.00223911	27.1	0.9	Inc	NC	ArfGAP with SH3 domain, ankyrin repeat and PH domain 1
DMXL1	chr5:118508106-118508210	chr5	+	105	1657	GTTTGTGAGAgtatgtccca	Y	N	NM_001290321	0	0	9.97982e-25	0.383234	62.5	0.9	Inc	NC	Dmx-like 1
IQCG	chr3:197663808-197664024	chr3	-	217	84223	CTAACCAAGAgtaagatctt	N	Y	NM_032263	0	0	1.31603e-05	0.408451	22.1	0.9	Inc	NC	IQ motif containing G
ITCH	chr20:32980543-32980720	chr20	+	178	83737	GGGTGACAGAgtgagaatct	NA	NA	NM_001257137	0.769	0.219	1.17703e-114	0.0177683	52	0.9	Inc	NC	itchy E3 ubiquitin protein ligase
MECR	chr1:29537665-29537877	chr1	-	213	51102	AGAAGTTGCAgtaagccaca	Y	Y	NM_001024732	0.635	0	2.63696e-111	0.00588616	38.7	0.9	Inc	NC	mitochondrial trans-2-enoyl-CoA reductase
PITPNB	chr22:28288117-28288318	chr22	-	202	23760	CAAAGGCTGAgtaggtagtt	N	Y	NM_012399	0.958	0.652	4.97796e-170	0.0296737	53.1	0.9	Inc	NC	phosphatidylinositol transfer protein, beta
POFUT2	chr21:46700875-46701157	chr21	-	283	23275	AGAAAGATTGgtaaagccag	N	Y	NR_004858	0.198	1.319	2.03518e-70	0.200873	36.6	0.9	Inc	NC	protein O-fucosyltransferase 2
PRPF39	chr14:45572518-45572558	chr14	+	41	55015	TTCTGAACGAgtatgaggac	N	Y	NM_017922	0	0.194	9.49251e-63	0.166346	44.7	0.9	Inc	NC	pre-mRNA processing factor 39
PTPDC1	chr9:96852648-96857040	chr9	+	4393	138639	TCCGAGCCAGgtgcgggata	NA	NA	NM_177995	10	0	0.000273059	0.132122	43.8	0.9	Inc	NC	protein tyrosine phosphatase domain containing 1
PXK	chr3:58321084-58321179	chr3	+	96	54899	TGTCTTATGAgtaagtcttt	Y	Y	NM_001289098	0	0	1.73076e-31	0.153364	36.9	0.9	Inc	NC	PX domain containing serine/threonine kinase
RARS2	chr6:88256965-88257102	chr6	-	138	57038	AGCTATATGAgtaagtcaaa	Y	Y	NM_020320	0	0	9.20989e-188	0.000710192	79.9	0.9	Inc	NC	arginyl-tRNA synthetase 2, mitochondrial
SCO1	chr17:10598681-10598763	chr17	-	83	6341	AATCTGGAGGgtacgaagat	N	N	NM_004589	0	0	3.22426e-97	0.00246741	43.5	0.9	Inc	NC	SCO1 cytochrome c oxidase assembly protein
TMEM181	chr6:158993711-158993780	chr6	+	70	57583	GGGAGGGCGAgtgagtttcc	NA	NA	NM_020823	0	0.066	1.00316e-16	0.00676409	28.9	0.9	Inc	NC	transmembrane protein 181
ABL1	chr9:133726781-133726934	chr9	+	154	25	GTTTGATCAGgtgggttctt	N	Y	NM_007313	0	1.343	3.77325e-19	0.0501083	22	0.8	Inc	NC	ABL proto-oncogene 1, non-receptor tyrosine kinase
GLUL	chr1:182356877-182357010	chr1	-	134	2752	GCATCCTAGAgtaagtcatc	N	Y	NM_002065	0	0.02	1.54738e-160	3.41839e-11	20.3	0.8	Inc	NC	glutamate-ammonia ligase
GNAQ	chr9:80439718-80439796	chr9	-	79	2776	AACTTTGCAGgtaattgatg	N	Y	NM_002072	0	0.284	4.55514e-14	0.273644	29.5	0.8	Inc	NC	guanine nucleotide binding protein (G protein), q polypeptide
NAA25	chr12:112525138-112525227	chr12	-	90	80018	TATGGAAAGAgtaactttaa	Y	Y	NM_024953	0	0	1.72612e-37	0.00336519	30.4	0.8	Inc	NC	N(alpha)-acetyltransferase 25, NatB auxiliary subunit
NF1	chr17:29641323-29641411	chr17	+	89	4763	CTCATAAGAAgtgagtgatg	N	Y	NM_001042492	0	0	2.9766e-33	0.0427145	37.7	0.8	Inc	NC	neurofibromin 1
PARD3	chr10:34591257-34591357	chr10	-	101	56288	CTGGTACAAAgtaagtactt	N	Y	NM_001184785	0	0.524	6.36934e-21	0.295441	25.8	0.8	Inc	NC	par-3 family cell polarity regulator
SNX4	chr3:125191162-125191327	chr3	-	166	8723	ACCTATAAGAgtaatgaaaa	N	Y	NM_003794	0	0	1.67504e-117	0.00468546	58.5	0.8	Inc	NC	sorting nexin 4
TEX30	chr13:103423400-103423530	chr13	-	131	93081	AGTGGAATGAgtgagacttt	NA	NA	NM_138779	0	0	2.46297e-93	0.176461	59.8	0.8	Inc	NC	testis expressed 30
TMTC3	chr12:88547644-88547789	chr12	+	146	160418	TGGATAAAGAgtacgcaaga	N	Y	NM_181783	0	0	4.39751e-20	0.00914715	39.5	0.8	Inc	NC	transmembrane and tetratricopeptide repeat containing 3
DGCR8	chr22:20078379-20078537	chr22	+	159	54487	AGCTGCCTGGgtgtgttgct	Y	Y	NM_022720	0	0.138	5.33322e-78	0.0948474	51.5	0.7	Inc	NC	DGCR8 microprocessor complex subunit
FOXN3	chr14:89670569-89670816	chr14	-	248	1112	GCCAGAATAAgtatcccaag	N	Y	NM_001085471	0	0.212	1.30005e-13	0.109655	37.2	0.7	Inc	NC	forkhead box N3
GFPT1	chr2:69576877-69576933	chr2	-	57	2673	AAATGGCTTAgttagtatcc	Y	N	NM_001244710	0	0	3.43526e-40	0.0102104	23.4	0.7	Inc	NC	glutamine--fructose-6-phosphate transaminase 1
MED13L	chr12:116419344-116419435	chr12	-	92	23389	CAGTGAATGAgtatgcttat	N	Y	NM_015335	0	0.424	3.663e-41	0.368171	58.7	0.7	Inc	NC	mediator complex subunit 13-like
PPM1B	chr2:44407384-44407536	chr2	+	153	5495	TCTGTCCACAgtaagtaggt	NA	NA	NM_177968	0	0.098	1.95786e-37	0.0710894	22.3	0.7	Inc	NC	protein phosphatase, Mg2+/Mn2+ dependent, 1B
SGCE	chr7:94251858-94251938	chr7	-	81	8910	CTGGGTTCAGgtgattctcc	Y	N	NM_001099401	0.438	2.97	3.61626e-23	0.382608	21.2	0.7	Inc	NC	sarcoglycan, epsilon
BSDC1	chr1:32843005-32843067	chr1	-	63	55108	AAGGATAAAAgtaagttaag	Y	N	NM_018045	0	0	1.70128e-254	0.0561992	80.5	0.6	Inc	NC	BSD domain containing 1
DENND5A	chr11:9181805-9181846	chr11	-	42	23258	AGGAAGTTGAgtaagtttga	Y	Y	NM_001243254	1.04	0.384	6.31701e-144	0.0526622	46.3	0.6	Inc	NC	DENN/MADD domain containing 5A
DOCK1	chr10:128901890-128901944	chr10	+	55	1793	TGGATTACGAgtaagtgggc	N	Y	NM_001380	0	0.192	9.18855e-42	0.0331429	50.4	0.6	Inc	NC	dedicator of cytokinesis 1
ERCC6L2	chr9:98644556-98644622	chr9	+	67	375748	ATATGAAGAGgtgggtatta	N	Y	NM_020207	6.25	2.758	1.63055e-05	0.431369	29.1	0.6	Inc	NC	excision repair cross-complementation group 6-like 2
EXOC2	chr6:582151-582689	chr6	-	539	55770	AGAATTCTAGgtataataag	N	Y	NR_073064	2.601	0.84	6.57582e-31	0.275375	29.5	0.6	Inc	NC	exocyst complex component 2
FOCAD	chr9:20717400-20717480	chr9	+	81	54914	TTTTAATGGAgtaagcaatc	Y	N	NM_017794	0	0	1.68214e-23	0.0428064	36.9	0.6	Inc	NC	focadhesin
ITPK1	chr14:93476499-93476610	chr14	-	112	3705	GACCAGTGGGgtcagagtaa	N	Y	NM_001142594	0	0	1.5013e-82	0.00709765	38.2	0.6	Inc	NC	inositol-tetrakisphosphate 1-kinase
LARS2	chr3:45441056-45441184	chr3	+	129	23395	GGTTACATGAgtaagttatt	Y	Y	NM_015340	0	0	1.24657e-121	0.00591448	58.2	0.6	Inc	NC	leucyl-tRNA synthetase 2, mitochondrial
OXCT1	chr5:41734677-41734751	chr5	-	75	5019	AAGCTAATGAgtatgtcaaa	Y	Y	NM_000436	0	0	6.77298e-31	0.00337638	20.8	0.6	Inc	NC	3-oxoacid CoA transferase 1
SIPA1L2	chr1:232628928-232628982	chr1	-	55	57568	ATGACGGAAGgtgaagtgga	N	Y	NM_020808	0	0	1.00201e-11	0.00295916	24.8	0.6	Inc	NC	signal-induced proliferation-associated 1 like 2
TAF1B	chr2:10052944-10053113	chr2	+	170	9014	AGAGTGAGGAgtgagttttt	N	Y	NM_005680	0	0	8.05952e-55	0.086822	29.8	0.6	Inc	NC	TATA box binding protein (TBP)-associated factor, RNA polymerase I, B, 63kDa
TMEM170B	chr6:11574408-11574484	chr6	+	77	100113407	ATAGTATATGgtaagtacac	N	Y	NM_001100829	1.754	2.899	1.2356e-09	0.216455	20.3	0.6	Inc	NC	transmembrane protein 170B
ZBTB47	chr3:42702159-42702324	chr3	+	166	92999	TCCAACCTGAgtaccctgac	N	Y	NM_145166	0.98	0	1.95173e-05	0.355102	21	0.6	Inc	NC	zinc finger and BTB domain containing 47
C11orf49	chr11:47056073-47056152	chr11	+	80	79096	CTGTGCTCGAgtgagtttca	N	Y	NR_103471	1.571	0.217	3.59531e-216	0.0172619	66.7	0.5	Inc	NC	chromosome 11 open reading frame 49
EYA3	chr1:28344390-28345244	chr1	-	855	2140	ATCATATAAGgtacattttt	Y	Y	NM_001990	2.5	0	1.8451e-11	0.172544	21.5	0.5	Inc	NC	EYA transcriptional coactivator and phosphatase 3
LINC01278	chrX:62688594-62688679	chrX	-	86	92249	AACTTGCAGAgtgggtaaaa	NA	NA	NR_015353	0	0	4.46344e-137	0.369478	91.9	0.5	Inc	NC	long intergenic non-protein coding RNA 1278
PHTF2	chr7:77530600-77530663	chr7	+	64	57157	ATGGGACCAGgtacaatggc	N	Y	NM_001127358	0	0.092	5.20531e-25	0.00918028	21.3	0.5	Inc	NC	putative homeodomain transcription factor 2
TSPAN5	chr4:99501585-99501679	chr4	-	95	10098	TGAGCCAAGAgtaattttac	N	Y	NM_005723	0	0	1.23159e-20	0.387821	34.5	0.5	Inc	NC	tetraspanin 5
CBWD2	chr2:114224060-114224105	chr2	+	46	150472	AAGTGGATGAgtgagcaagt	N	Y	NM_172003	1.384	1.586	7.22374e-170	0.389269	56.7	0.4	Inc	NC	COBW domain containing 2
CD276	chr15:73993632-73993703	chr15	+	72	80381	AGGAGCTAGAgtgagtttta	Y	Y	NM_001024736	0.107	0.271	8.74361e-71	0.208142	28.9	0.4	Inc	NC	CD276 molecule
CMIP	chr16:81692011-81692095	chr16	+	85	80790	AGTGCAGAGAgtaagtagag	N	Y	NM_198390	0	0	9.28938e-31	0.113997	51.7	0.4	Inc	NC	c-Maf inducing protein
ENOX2	chrX:129891059-129891112	chrX	-	54	10495	AAATAGAAGAgtgagtaatt	NA	NA	NM_182314	0	0	7.08126e-16	0.355114	24.6	0.4	Inc	NC	ecto-NOX disulfide-thiol exchanger 2
GTF2H5	chr6:158608072-158608153	chr6	+	82	404672	AGCCTCCTGAgtaggtagta	N	Y	NM_207118	1.885	0.925	5.83551e-160	0.133505	24.2	0.4	Inc	NC	general transcription factor IIH, polypeptide 5
INF2	chr14:105172937-105173038	chr14	+	102	64423	CATTGAGTAGgtagagacca	Y	Y	NM_022489	0	0	5.35241e-10	0.350932	22.7	0.4	Inc	NC	inverted formin, FH2 and WH2 domain containing
MAN1A1	chr6:119517220-119517342	chr6	-	123	4121	ACTTCATCGAgtcagtgttg	Y	N	NM_005907	0.505	0.122	1.33886e-96	0.108606	64.5	0.4	Inc	NC	mannosidase, alpha, class 1A, member 1
PIK3R3	chr1:46573965-46574087	chr1	-	123	8503	TGGCAAGAGAgtgggtgatg	Y	Y	NM_001114172	0	0.076	8.61435e-22	0.128172	22.2	0.4	Inc	NC	phosphoinositide-3-kinase, regulatory subunit 3 (gamma)
RPA1	chr17:1745069-1745127	chr17	+	59	6117	TTTATAATGAgtaagtgttg	N	N	NM_002945	0.078	0.087	0	0.000205879	38.7	0.4	Inc	NC	replication protein A1, 70kDa
SECISBP2L	chr15:49318800-49318961	chr15	-	162	9728	TGAAATACAGgttgagcatc	Y	Y	NM_001193489	0	0	1.94281e-11	0.44086	43.4	0.4	Inc	NC	SECIS binding protein 2-like
TMX3	chr18:66367951-66368055	chr18	-	105	54495	CAAATGCAGAgtaagatatt	Y	N	NM_019022	0	0	2.25147e-32	0.080558	36	0.4	Inc	NC	thioredoxin-related transmembrane protein 3
TRAPPC10	chr21:45498679-45498768	chr21	+	90	7109	TGAGACTGCAgtgagctatg	Y	N	NM_003274	0	0.558	3.96542e-16	0.357541	21.7	0.4	Inc	NC	trafficking protein particle complex 10
XPO4	chr13:21398396-21398419	chr13	-	24	64328	ACTTATAAGAgtgagttgtg	Y	N	NM_022459	0	0	7.34005e-11	0.157157	20.5	0.4	Inc	NC	exportin 4
CDC27	chr17:45221458-45221621	chr17	-	164	996	CAACTTTAGAgtacttatat	N	Y	NM_001114091	0	0	5.84526e-225	0.0105971	75	0.3	Inc	NC	cell division cycle 27
CLASP2	chr3:33586767-33586839	chr3	-	73	23122	ACTGATCTGAgtaagcttta	N	Y	NM_015097	1.307	0	1.60097e-116	0.0337049	87.2	0.3	Inc	NC	cytoplasmic linker associated protein 2
CNDP2	chr18:72165351-72165585	chr18	+	235	55748	TAACACAGTGgtaggtattt	NA	NA	NM_018235	0.788	0.211	2.56796e-29	0.180566	25.6	0.3	Inc	NC	CNDP dipeptidase 2 (metallopeptidase M20 family)
FAM172A	chr5:93445183-93445267	chr5	-	85	83989	TCTAACAAAAgtaagcacta	NA	NA	NM_032042	0	0.089	2.33135e-20	0.313026	32.5	0.3	Inc	NC	family with sequence similarity 172, member A
GATAD2A	chr19:19584842-19584927	chr19	+	86	54815	TGGAAAAAAGgtgtgcatca	N	N	NM_017660	0	0.378	1.39305e-118	0.0779995	23	0.3	Inc	NC	GATA zinc finger domain containing 2A
GPHN	chr14:67488469-67488531	chr14	+	63	10243	CGACTTAAGAgtaactatta	Y	N	NM_020806	0	0	4.43596e-116	0.386318	90.5	0.3	Inc	NC	gephyrin
MST4	chrX:131187751-131187809	chrX	+	59	51765	ATGAATTTAAgtaagtatat	N	Y	NM_016542	4.082	2.125	2.15589e-44	0.423126	23.9	0.3	Inc	NC	serine/threonine protein kinase 26
NPIPB5	chr16:22527447-22527569	chr16	+	123	100132247	GTGACATTGAgtcagtaaat	Y	Y	NM_001135865	1.02	0	1.69106e-17	0.144858	32.6	0.3	Inc	NC	nuclear pore complex interacting protein family, member B5
PDE10A	chr6:165751445-165751579	chr6	-	135	10846	CATCTTGAGAgtaaatatat	Y	N	NR_045597	0	0	9.10283e-34	0.0716509	59	0.3	Inc	NC	phosphodiesterase 10A
RPRD2	chr1:150389429-150389491	chr1	+	63	23248	AGACTAAGACgtatctgagt	Y	Y	NM_015203	0	0	3.20405e-57	0.113565	66.2	0.3	Inc	NC	regulation of nuclear pre-mRNA domain containing 2
SHQ1	chr3:72832221-72832290	chr3	-	70	55164	TTTTTACAGAgtaagcaaat	N	Y	NM_018130	0	0	6.24885e-41	0.144592	20.3	0.3	Inc	NC	SHQ1, H/ACA ribonucleoprotein assembly factor
SLC23A2	chr20:4947808-4947863	chr20	-	56	9962	CTGGATTTGAgtaatgttta	NA	NA	NM_203327	0	0	5.26605e-18	0.379175	22	0.3	Inc	NC	solute carrier family 23 (ascorbic acid transporter), member 2
SMC5	chr9:72913630-72913726	chr9	+	97	23137	CCAACCAAGAgtaagcactt	N	Y	NM_015110	0	0	3.17521e-15	0.182546	24.8	0.3	Inc	NC	structural maintenance of chromosomes 5
TMEM209	chr7:129823543-129823584	chr7	-	42	84928	CATATACAGAgtgagtgagt	Y	Y	NM_032842	0.888	0.137	1.41047e-22	0.374992	28.7	0.3	Inc	NC	transmembrane protein 209
ZFX	chrX:24187037-24187147	chrX	+	111	7543	ACTCCTCTGAgtaggttctg	NA	NA	NM_001178085	1.948	0	2.95734e-39	0.374449	57.4	0.3	Inc	NC	zinc finger protein, X-linked
ACACA	chr17:35480397-35480536	chr17	-	140	31	ATTTTCCAGAgtaaagactc	N	Y	NM_198839	0	0	1.23657e-21	0.359195	20.2	0.2	Inc	NC	acetyl-CoA carboxylase alpha
AP2A2	chr11:990469-990606	chr11	+	138	161	AGTAAGACAGgtgctgtgtc	Y	Y	NM_001242837	0	0.154	1.10528e-57	0.354347	26.4	0.2	Inc	NC	adaptor-related protein complex 2, alpha 2 subunit
BRD1	chr22:50171668-50171751	chr22	-	84	23774	ACTGCAGTTTgttaagttga	Y	Y	NM_014577	0.256	0	7.60458e-41	0.317949	34.3	0.2	Inc	NC	bromodomain containing 1
CDK5RAP2	chr9:123237484-123237559	chr9	-	76	55755	GAGCTCTTGGgtaagtaatt	NA	NA	NR_073556	1.399	0.169	4.91842e-20	0.380561	23.5	0.2	Inc	NC	CDK5 regulatory subunit associated protein 2
DNAJC25-GNG10	chr9:114425574-114425594	chr9	+	21	552891	ATCCTGGAATgtgagtgctg	Y	N	NM_004125	0	0.026	1.03753785626662e-322	0.028647	46.3	0.2	Inc	NC	DNAJC25-GNG10 readthrough
ENC1	chr5:73927535-73927627	chr5	-	93	8507	AACAGAGCAAgtaaagtgtt	NA	NA	NM_001256575	0	0.059	3.75115e-23	0.0680421	40.1	0.2	Inc	NC	ectodermal-neural cortex 1 (with BTB domain)
FBXO18	chr10:5962328-5962417	chr10	+	90	84893	CACTCAAGGAgtaagtgttg	Y	Y	NM_001258452	0	0	1.78604e-51	0.154869	29.3	0.2	Inc	NC	F-box protein, helicase, 18
GNG10	chr9:114425574-114425594	chr9	+	21	2790	ATCCTGGAATgtgagtgctg	Y	N	NM_001017998	0	0.026	1.03753785626662e-322	0.028647	46.3	0.2	Inc	NC	guanine nucleotide binding protein (G protein), gamma 10
HIF1A	chr14:62190915-62190948	chr14	+	34	3091	CCTTTCAAAGgtcagtataa	N	N	NM_001530	1.303	0.202	3.1901e-141	0.071494	43.7	0.2	Inc	NC	hypoxia inducible factor 1, alpha subunit (basic helix-loop-helix transcription factor)
KAT6B	chr10:76775432-76776337	chr10	+	906	23522	CACTCACAGAgtaagtgctg	Y	Y	NM_012330	0	0	2.12549e-09	0.41746	33.4	0.2	Inc	NC	K(lysine) acetyltransferase 6B
MGMT	chr10:131394043-131394117	chr10	+	75	4255	AAGCAGAGGAgtaaggagac	Y	Y	NM_002412	0	0	4.58692e-72	0.332491	31.4	0.2	Inc	NC	O-6-methylguanine-DNA methyltransferase
NUPL1	chr13:25879957-25880046	chr13	+	90	9818	CTGGCTTGGAgtacagttat	Y	Y	NM_014089	0	0	1.51567e-178	0.159472	73.4	0.2	Inc	NC	nucleoporin 58kDa
POFUT2	chr21:46698503-46698615	chr21	-	113	23275	TTGAGCTCGAgtcagtgaat	N	Y	NR_004858	0	0	5.63356e-96	0.348806	54	0.2	Inc	NC	protein O-fucosyltransferase 2
SIPA1L1	chr14:72148510-72148583	chr14	+	74	26037	GAAAAACAGAgtaaggagat	N	Y	NM_015556	0	0	5.99172e-35	0.358944	28.9	0.2	Inc	NC	signal-induced proliferation-associated 1 like 1
SNX19	chr11:130750064-130750220	chr11	-	157	399979	ATTGAGTATGgtacatggcc	N	Y	NM_014758	0	0	5.35925e-61	0.331579	55.1	0.2	Inc	NC	sorting nexin 19
STAT1	chr2:191843254-191843332	chr2	-	79	6772	TCCCACAGGAgtaagcatcc	N	Y	NM_007315	0	0	6.73773e-69	0.341772	49.3	0.2	Inc	NC	signal transducer and activator of transcription 1, 91kDa
TTL	chr2:113276076-113276207	chr2	+	132	150465	ACGTCTTAGAgttagtcaca	Y	Y	NM_153712	3.252	0.397	5.82745e-47	0.190827	34.6	0.2	Inc	NC	tubulin tyrosine ligase
WSB1	chr17:25635630-25635663	chr17	+	34	26118	TTGTAAACAAgtgattatct	N	Y	NM_015626	0.522	0.222	6.39344e-293	0.330627	80	0.2	Inc	NC	WD repeat and SOCS box containing 1
ARL5B	chr10:18963389-18963454	chr10	+	66	221079	TTCTGCAAGAgtatgtcttc	Y	Y	NM_178815	0	0	1.03548e-23	0.41127	20.4	0.1	Inc	NC	ADP-ribosylation factor-like 5B
C8orf88	chr8:91985111-91985316	chr8	-	206	100127983	TTTTTTTTGAgtaagatact	N	Y	NM_001190972	0	0	1.94719e-36	0.383523	22.5	0.1	Inc	NC	chromosome 8 open reading frame 88
CASD1	chr7:94161126-94161220	chr7	+	95	64921	GCCATTCTGAgtctgtatct	N	N	NM_022900	0	0	5.11189e-19	0.403461	57.2	0.1	Inc	NC	CAS1 domain containing 1
CASD1	chr7:94175322-94175419	chr7	+	98	64921	TTTGATTTATgtatatattg	N	N	NM_022900	0	0	3.07367e-22	0.416579	56.5	0.1	Inc	NC	CAS1 domain containing 1
DNAJC13	chr3:132227720-132227883	chr3	+	164	23317	GGATCAAGGAgtaatttcaa	N	N	NM_015268	0	0	6.21124e-17	0.413714	25.5	0.1	Inc	NC	DnaJ (Hsp40) homolog, subfamily C, member 13
FNBP1	chr9:132761213-132761338	chr9	-	126	23048	TTGTTACTGAgtaaggtttt	Y	Y	NM_015033	0.249	0	5.01401e-48	0.366667	38.5	0.1	Inc	NC	formin binding protein 1
IGSF3	chr1:117197543-117197606	chr1	-	64	3321	ATCTGTAGGAgtaagatgat	NA	NA	NM_001007237	0	0	5.84559e-21	0.347085	32.9	0.1	Inc	NC	immunoglobulin superfamily, member 3
PRKCI	chr3:170006134-170006186	chr3	+	53	5584	TCTTTATCGAgtaggtcttt	N	N	NM_002740	0.4	0	1.41025e-107	0.415529	75.5	0.1	Inc	NC	protein kinase C, iota
XRN2	chr20:21307793-21307903	chr20	+	111	22803	TTTGAGAGGAgtaagttact	Y	Y	NM_012255	0	0	2.10968e-92	0.0364165	22.1	0.1	Inc	NC	5'-3' exoribonuclease 2
ABHD12	chr20:25322582-25322732	chr20	-	151	26090	TGAAGGATGAgtaagtagat	N	Y	NM_015600	0	0.058	4.62871e-73	1	39.1	0	Inc	NC	abhydrolase domain containing 12
ACACA	chr17:35447644-35447789	chr17	-	146	31	GGTCACAAGAgtgagttaaa	N	Y	NM_198839	0.173	0	2.21864e-65	1	41.7	0	Inc	NC	acetyl-CoA carboxylase alpha
ACAP2	chr3:195033229-195033369	chr3	-	141	23527	GAGTGACAGAgtgaggccct	Y	Y	NM_012287	0	0	6.00237e-13	1	57.3	0	Inc	NC	ArfGAP with coiled-coil, ankyrin repeat and PH domains 2
ADAM17	chr2:9683825-9683889	chr2	-	65	6868	CCACACATGAgtaagagtct	N	Y	NM_003183	0.481	0.124	8.2888e-175	1	93.5	0	Inc	NC	ADAM metallopeptidase domain 17
ADCY3	chr2:25112189-25112387	chr2	-	199	109	CCACAGCTGAgtaagtagag	N	N	NM_004036	0	1.452	1.97319e-20	1	33.3	0	Inc	NC	adenylate cyclase 3
AGK	chr7:141349511-141349558	chr7	+	48	55750	TCAGCCTTGAgtaagagaat	Y	Y	NM_018238	0.114	0	2.2175e-211	1	69	0	Inc	NC	acylglycerol kinase
AGPAT4	chr6:161687740-161687802	chr6	-	63	56895	CGTCCCAGGAgtaagtcatc	NA	NA	NM_020133	0	0	9.77073e-12	1	21.6	0	Inc	NC	1-acylglycerol-3-phosphate O-acyltransferase 4
AGPAT6	chr8:41454267-41454397	chr8	+	131	137964	AGCTCCCCGAgtaagcaatt	NA	NA	NM_178819	2.875	4.454	1.65308e-154	0.528185	69.5	0	Inc	NC	glycerol-3-phosphate acyltransferase 4
ALG6	chr1:63863997-63864068	chr1	+	72	29929	CCAACATTTAgtaataccgg	Y	Y	NM_013339	0	0	2.22221e-44	1	33.2	0	Inc	NC	ALG6, alpha-1,3-glucosyltransferase
AMBRA1	chr11:46455549-46455662	chr11	-	114	55626	CGAGTAGCTAgtattacagg	Y	N	NM_001267782	0	0.138	8.12907e-20	1	23.4	0	Inc	NC	autophagy/beclin-1 regulator 1
ANAPC1	chr2:112598740-112598811	chr2	-	72	64682	TTCCATCTGAgtgagatact	NA	NA	NM_022662	0	0	8.75646e-51	1	45.3	0	Inc	NC	anaphase promoting complex subunit 1
ANKLE2	chr12:133333220-133333344	chr12	-	125	23141	ACTTATTTGAgtatgtaaat	N	Y	NM_015114	5.075	9.038	2.26273e-73	0.845441	50.2	0	Inc	NC	ankyrin repeat and LEM domain containing 2
ANKRD26	chr10:27341991-27342030	chr10	-	40	22852	AATTTCCTGAgtattgtttc	N	N	NM_001256053	0	0.275	3.13008e-08	1	21.7	0	Inc	NC	ankyrin repeat domain 26
AP1AR	chr4:113177209-113177224	chr4	+	16	55435	CTTTCTCAGAgtatgtatag	NA	NA	NM_018569	0	0	1.27727e-86	1	48.7	0	Inc	NC	adaptor-related protein complex 1 associated regulatory protein
AQR	chr15:35236112-35236244	chr15	-	133	9716	ATACAGGAATgtagtttcat	NA	NA	NM_014691	0	0	3.84208e-15	1	42.3	0	Inc	NC	aquarius intron-binding spliceosomal factor
ARHGEF3	chr3:56789918-56789950	chr3	-	33	50650	AGCAGTATTGgtaaagcttg	Y	N	NM_001128615	0	15	1.11321e-11	0.554234	25.7	0	Inc	NC	Rho guanine nucleotide exchange factor (GEF) 3
ARMC9	chr2:232135136-232135154	chr2	+	19	80210	GCTTTGAGGAgtgagtaatg	NA	NA	NM_001271466	0	0.228	6.92182e-17	1	34.6	0	Inc	NC	armadillo repeat containing 9
ASAP1	chr8:131302247-131302384	chr8	-	138	50807	GTACAATGGGgtacgtgcaa	Y	Y	NM_001247996	3.556	6.026	2.83043e-23	0.689284	43.7	0	Inc	NC	ArfGAP with SH3 domain, ankyrin repeat and PH domain 1
ATP11B	chr3:182563740-182563823	chr3	+	84	23200	GGATGAATAAgtactgctct	Y	Y	NM_014616	0	0.279	1.17794e-50	1	60.3	0	Inc	NC	ATPase, class VI, type 11B
BCKDHB	chr6:80991189-80991256	chr6	+	68	594	ATTTAGACTGgtgagtgagt	N	Y	NM_000056	0	0.869	2.271e-52	1	35.3	0	Inc	NC	branched chain keto acid dehydrogenase E1, beta polypeptide
BDH2	chr4:104005569-104005676	chr4	-	108	56898	GGAGGACTGAgtatgtctga	Y	Y	NM_020139	0.633	0.111	8.33944e-37	0.528273	31.6	0	Inc	NC	3-hydroxybutyrate dehydrogenase, type 2
BICD1	chr12:32493301-32504655	chr12	+	11355	636	GGTCAATATGgtaaaacccc	NA	NA	NM_001714	0	1.574	8.08121e-06	1	37.9	0	Inc	NC	bicaudal D homolog 1 (Drosophila)
BOD1L1	chr4:13576175-13576375	chr4	-	201	259282	CCATCTTCGAgtgagtgtct	Y	Y	NM_148894	0.546	0	4.18012e-43	1	29.3	0	Inc	NC	biorientation of chromosomes in cell division 1-like 1
BTAF1	chr10:93691209-93691277	chr10	+	69	9044	TAGTATGGGAgtaagtactg	Y	Y	NM_003972	0	0.455	3.00565e-08	0.63417	33.6	0	Inc	NC	BTAF1 RNA polymerase II, B-TFIID transcription factor-associated, 170kDa
C10orf88	chr10:124701224-124701311	chr10	-	88	80007	TTCCTTCCTAgtaagaaaag	N	N	NM_024942	0	0.431	7.79823e-24	0.523441	26.5	0	Inc	NC	chromosome 10 open reading frame 88
C11orf30	chr11:76243704-76243842	chr11	+	139	56946	ATTGCTTTGAgtaagtcata	N	Y	NM_020193	0	0	2.36481e-29	1	82.2	0	Inc	NC	chromosome 11 open reading frame 30
C1D	chr2:68277347-68277419	chr2	-	73	10438	ACAAACTGGAgtaagtttag	NA	NA	NM_001190265	0	0	1.24645e-57	1	42.6	0	Inc	NC	C1D nuclear receptor corepressor
CAPS2	chr12:75739269-75739457	chr12	-	189	84698	ATACAAATGGgtaagtctag	NA	NA	NM_001286548	1.773	0	4.9492e-15	1	29.1	0	Inc	NC	calcyphosine 2
CCBL1	chr9:131604679-131604777	chr9	-	99	883	TATCGTGCGAgtaagaaaga	Y	Y	NM_001287390	0	0.229	3.62527e-54	1	78.9	0	Inc	NC	cysteine conjugate-beta lyase, cytoplasmic
CCDC18	chr1:93668594-93668632	chr1	+	39	343099	CATTTGAGAGgtgagagaca	Y	Y	NM_206886	0.476	0	2.33098e-20	1	42.4	0	Inc	NC	coiled-coil domain containing 18
CCDC88A	chr2:55603616-55603760	chr2	-	145	55704	CTGACCATGGgtaagtgctc	N	Y	NM_001254943	0	0	2.44954e-05	1	25.4	0	Inc	NC	coiled-coil domain containing 88A
CCDC91	chr12:28595565-28595626	chr12	+	62	55297	AAACTCTTGAgtgagtattc	N	Y	NM_018318	1.648	0	1.37366e-45	1	35.5	0	Inc	NC	coiled-coil domain containing 91
CCDC93	chr2:118742965-118742982	chr2	-	18	54520	ATTCCTTGATgtgagtaagt	Y	N	NM_019044	0	0	8.0262e-15	1	23.8	0	Inc	NC	coiled-coil domain containing 93
CDK13	chr7:40023670-40023957	chr7	+	288	8621	GCAGTGAGCTgtgggtagta	Y	N	NM_031267	0	0	9.94738e-14	1	27.5	0	Inc	NC	cyclin-dependent kinase 13
CDK14	chr7:90432439-90432559	chr7	+	121	5218	TGGGGATTGAgtaagagaca	N	N	NM_001287135	1.389	0.344	9.57792e-35	0.711352	44.5	0	Inc	NC	cyclin-dependent kinase 14
CDK5RAP1	chr20:31947859-31947946	chr20	-	88	51654	GTGATTTCGAgtgagtagag	N	Y	NM_016082	0.391	0.881	7.49718e-255	1	79.6	0	Inc	NC	CDK5 regulatory subunit associated protein 1
CDKAL1	chr6:20572324-20572363	chr6	+	40	54901	AGGCAGCCAGgttagcttta	N	N	NM_017774	0	0	3.35036e-35	1	41.7	0	Inc	NC	CDK5 regulatory subunit associated protein 1-like 1
CDKAL1	chr6:21165279-21182296	chr6	+	17018	54901	CTGAACCAAGgtacttaaat	N	Y	NM_017774	0	0	1.31449e-19	1	21.3	0	Inc	NC	CDK5 regulatory subunit associated protein 1-like 1
CEP83	chr12:94760490-94760610	chr12	-	121	51134	TCAACTCTAGgtatgcttat	N	Y	NM_016122	5.911	3.671	1.79135e-08	0.608515	22.6	0	Inc	NC	centrosomal protein 83kDa
CEP83	chr12:94773828-94773843	chr12	-	16	51134	GGAGCTTACAgtgagtcttt	N	N	NM_016122	2.688	0.217	4.77945e-30	1	43.9	0	Inc	NC	centrosomal protein 83kDa
CEP89	chr19:33382861-33382969	chr19	-	109	84902	ATTTTGTTGAgtaggttttt	N	N	NM_032816	0	1.075	1.06891e-62	0.696712	76.9	0	Inc	NC	centrosomal protein 89kDa
CHD1L	chr1:146715572-146715676	chr1	+	105	9557	GCTGTAAGGAgtatgtatcc	Y	Y	NM_004284	0.224	0.42	1.52525e-99	0.561555	52.8	0	Inc	NC	chromodomain helicase DNA binding protein 1-like
CHMP7	chr8:23109018-23109095	chr8	+	78	91782	TACCTGTTGAgtgagtgaat	Y	Y	NM_152272	0	0	2.508e-55	1	21.4	0	Inc	NC	charged multivesicular body protein 7
CMTR1	chr6:37415038-37415093	chr6	+	56	23070	AGTCTTCTGAgtaagattct	N	Y	NM_015050	0	0	7.69362e-161	1	72.5	0	Inc	NC	cap methyltransferase 1
COMMD10	chr5:115596740-115596825	chr5	+	86	51397	CCAAAACTGAgtaaaaacat	N	Y	NM_016144	4.079	0.056	3.20268e-132	1	60.6	0	Inc	NC	COMM domain containing 10
CREBL2	chr12:12767837-12767918	chr12	+	82	1389	AGTCTCCCGAgtaggtgtga	N	N	NM_001310	1.081	0	1.73914e-37	1	21.5	0	Inc	NC	cAMP responsive element binding protein-like 2
CSTF1	chr20:54977011-54977347	chr20	+	337	1477	GGGCAACAGAgtaagactct	N	Y	NM_001033521	0	0.07	1.60641e-55	1	21.9	0	Inc	NC	cleavage stimulation factor, 3' pre-RNA, subunit 1, 50kDa
CYP2R1	chr11:14909272-14909375	chr11	-	104	120227	CTTGAAGGATgtatggagtg	NA	NA	NM_024514	3.261	0	4.29426e-15	1	38.9	0	Inc	NC	cytochrome P450, family 2, subfamily R, polypeptide 1
CYTH3	chr7:6233492-6233632	chr7	-	141	9265	TTGGTGATGAgtatgtttgc	Y	Y	NM_004227	1.064	0.188	2.7231e-14	1	39.6	0	Inc	NC	cytohesin 3
DDX31	chr9:135536143-135536176	chr9	-	34	64794	AGTAAAATAGgtgcgaggag	N	Y	NM_022779	0	0.449	1.18916e-34	1	36.5	0	Inc	NC	DEAD (Asp-Glu-Ala-Asp) box polypeptide 31
DENND1A	chr9:126327872-126327927	chr9	-	56	57706	CTTTATCCAGgtaaggaaga	N	Y	NM_020946	0	0	8.13113e-08	1	22	0	Inc	NC	DENN/MADD domain containing 1A
DENND1A	chr9:126532064-126532247	chr9	-	184	57706	GCTTGCCCATgtgtgattct	N	N	NM_020946	0	0.079	1.06065e-17	1	23.5	0	Inc	NC	DENN/MADD domain containing 1A
DIAPH3	chr13:60506782-60506949	chr13	-	168	81624	ATTAAATTAAgtgagtctaa	Y	Y	NM_001042517	0	0.194	6.30051e-09	1	21	0	Inc	NC	diaphanous-related formin 3
DOPEY2	chr21:37640357-37640426	chr21	+	70	9980	CCCCACTCTAgtaagcctga	N	Y	NM_005128	0	1.282	8.77344e-16	1	35.9	0	Inc	NC	dopey family member 2
DTNB	chr2:25661528-25661604	chr2	-	77	1838	TGAGGGCAGAgtatgtccat	N	N	NM_021907	0	0	1.19217e-18	1	37.5	0	Inc	NC	dystrobrevin, beta
DZIP1	chr13:96241145-96241234	chr13	-	90	22873	CCCCTACAATgttgagtaat	Y	Y	NM_198968	0.173	0.052	3.14419e-43	1	32.3	0	Inc	NC	DAZ interacting zinc finger protein 1
ECE1	chr1:21551333-21551448	chr1	-	116	1889	CGGTTCTGGAgtaagtcaca	N	Y	NM_001113348	0	0.128	1.04672e-56	0.535096	30.8	0	Inc	NC	endothelin converting enzyme 1
ECSIT	chr19:11634000-11634049	chr19	-	50	51295	TTCACATTGAgtaagctgag	NA	NA	NM_016581	0	0	2.47064e-118	1	42.6	0	Inc	NC	ECSIT signalling integrator
EEA1	chr12:93222881-93223055	chr12	-	175	8411	ACATAAATGAgtaagagaca	N	Y	NM_003566	0	0	6.38782e-09	1	29.6	0	Inc	NC	early endosome antigen 1
EFHC1	chr6:52293008-52293041	chr6	+	34	114327	GGTTACATGAgtaagttcta	N	N	NM_001172420	0	0	2.45549e-16	1	23	0	Inc	NC	EF-hand domain (C-terminal) containing 1
EHMT1	chr9:140710913-140710983	chr9	+	71	79813	CGCTCATGGAgtaaggcttg	N	N	NM_024757	0	0	1.03932e-64	1	73	0	Inc	NC	euchromatic histone-lysine N-methyltransferase 1
EML4	chr2:42484425-42484503	chr2	+	79	27436	CAAAGAATGAgtgaggaaaa	N	Y	NM_019063	0.239	0.038	9.60118e-25	1	20.2	0	Inc	NC	echinoderm microtubule associated protein like 4
ENOX2	chrX:129918346-129918404	chrX	-	59	10495	ATTGAACCATgtaagacttg	NA	NA	NM_182314	8.784	0.352	2.67516e-86	0.597283	76.4	0	Inc	NC	ecto-NOX disulfide-thiol exchanger 2
EPS15	chr1:51912893-51912938	chr1	-	46	2060	GTTGCTCTGAgttagtaggg	N	Y	NM_001981	0	0.346	5.40933e-41	0.641087	44	0	Inc	NC	epidermal growth factor receptor pathway substrate 15
ERBB2IP	chr5:65335288-65335337	chr5	+	50	55914	ATAAGTTTCAgtgagtaaga	N	Y	NM_001253699	0	0.455	1.559e-31	0.675828	55.6	0	Inc	NC	erbb2 interacting protein
ERLIN2	chr8:37594849-37594946	chr8	+	98	11160	TCTGAAAGGAgtaaataatg	NA	NA	NM_007175	0.397	0.202	9.97897e-35	1	20.7	0	Inc	NC	ER lipid raft associated 2
ETNK1	chr12:22819616-22819699	chr12	+	84	55500	GAATTAAAGAgtaaatcagg	Y	Y	NM_018638	1.475	0.212	4.23467e-30	0.528099	28.1	0	Inc	NC	ethanolamine kinase 1
EXOC2	chr6:579087-579168	chr6	-	82	55770	ACCTTCAAGAgtaagtgaaa	N	Y	NR_073064	0	0	3.48064e-38	1	29.8	0	Inc	NC	exocyst complex component 2
FAIM	chr3:138335412-138335506	chr3	+	95	55179	ACTCCAAGGAgtaattataa	NA	NA	NM_001033030	0.272	0	0	1	81.1	0	Inc	NC	Fas apoptotic inhibitory molecule
FAM171B	chr2:187600719-187600860	chr2	+	142	165215	TCATTTTAAGgtatgatttg	N	Y	NM_177454	0	0	9.44621e-12	1	62.6	0	Inc	NC	family with sequence similarity 171, member B
FAM193A	chr4:2649870-2649952	chr4	+	83	8603	CTTCAGTGGAgtaagttcca	N	Y	NM_001256666	1.485	1.873	1.06122e-65	0.809702	83.8	0	Inc	NC	family with sequence similarity 193, member A
FAM193A	chr4:2650229-2650282	chr4	+	54	8603	CTGGACTACTgtgagagcag	Y	N	NM_001256666	4.255	0.455	1.89461e-16	1	34.7	0	Inc	NC	family with sequence similarity 193, member A
FHOD1	chr16:67269919-67269972	chr16	-	54	29109	CCAGGCTGGAgtaagtacag	Y	N	NM_013241	0	0	3.93198e-20	1	26.9	0	Inc	NC	formin homology 2 domain containing 1
FLCN	chr17:17126441-17126584	chr17	-	144	201163	GGGCGACAGAgtgagactcc	Y	Y	NM_144997	0	0.534	1.02248e-23	0.525379	26.6	0	Inc	NC	folliculin
FMNL2	chr2:153307367-153307530	chr2	+	164	114793	TACGCTTGGAgtaagatttt	N	Y	NM_052905	0	0	1.31615e-40	1	71.9	0	Inc	NC	formin-like 2
FMNL3	chr12:50053557-50053741	chr12	-	185	91010	AGGAGTCCCTgtgagtttgt	N	Y	NM_175736	1.754	4.096	0.000151317	0.849899	22.8	0	Inc	NC	formin-like 3
FOCAD	chr9:20711753-20711922	chr9	+	170	54914	AACAGGAGGAgtcagtaaaa	NA	NA	NM_017794	0	0	1.12453e-18	1	54.8	0	Inc	NC	focadhesin
FRAS1	chr4:78992465-78993772	chr4	+	1308	80144	TTCCCTAAAGgtattgggta	Y	Y	NM_025074	7.317	0	7.20685e-11	0.614198	76	0	Inc	NC	Fraser extracellular matrix complex subunit 1
GALNT7	chr4:174195258-174195373	chr4	+	116	51809	ATCTGTCTGAgtatgttttc	N	Y	NM_017423	0	0.138	3.30376e-35	1	26.9	0	Inc	NC	polypeptide N-acetylgalactosaminyltransferase 7
GAREM	chr18:29901270-29901441	chr18	-	172	64762	AGGAGAAAGAgtgagtactg	N	Y	NM_022751	0	0	4.37791e-09	1	33.9	0	Inc	NC	GRB2 associated, regulator of MAPK1
GCFC2	chr2:75913000-75913102	chr2	-	103	6936	TCTGACAGGAgtaagcttaa	N	Y	NM_003203	0	0	2.137e-32	1	36.4	0	Inc	NC	GC-rich sequence DNA-binding factor 2
GEN1	chr2:17948324-17948498	chr2	+	175	348654	GGTATAACAGgtgagtgatg	N	Y	NM_182625	3.226	2.092	3.74682e-07	1	23.8	0	Inc	NC	GEN1 Holliday junction 5' flap endonuclease
GOLGA4	chr3:37285543-37285734	chr3	+	192	2803	GCTGTCACGAgttagtcact	Y	Y	NM_002078	1.852	0.124	1.01953e-10	1	35.5	0	Inc	NC	golgin A4
GOLGA4	chr3:37291189-37291233	chr3	+	45	2803	GTCAATCTAGgtaagcagaa	Y	Y	NM_002078	4.717	1.379	2.8884e-06	1	24.8	0	Inc	NC	golgin A4
GREM2	chr1:240734193-240734281	chr1	-	89	64388	AGCCCACAAGgtaagcagca	NA	NA	NM_022469	0	1.595	1.31103e-07	0.677917	64.3	0	Inc	NC	gremlin 2, DAN family BMP antagonist
HACE1	chr6:105227605-105227656	chr6	-	52	57531	GATAAGTCTAgtaagtcaca	N	Y	NR_104424	0	0.203	5.07776e-32	1	62.2	0	Inc	NC	HECT domain and ankyrin repeat containing E3 ubiquitin protein ligase 1
HIATL2	chr9:99725047-99725245	chr9	-	199	84278	CAAAAAGACAgtatgtctgt	NA	NA	NR_002894	12.281	17.647	4.86896e-06	1	26.5	0	Inc	NC	hippocampus abundant transcript-like 2
HIF1A	chr14:62193215-62193273	chr14	+	59	3091	GTGTGCTGGAgtgagtaaaa	NA	NA	NM_001530	0	0	1.85503e-112	0.401912	33.5	0	Inc	NC	hypoxia inducible factor 1, alpha subunit (basic helix-loop-helix transcription factor)
HIPK1	chr1:114505257-114505304	chr1	+	48	204851	GGTCTTCTGAgtaagtttac	Y	Y	NM_198268	0.943	0.217	8.0677e-09	1	20.2	0	Inc	NC	homeodomain interacting protein kinase 1
ICE1	chr5:5485035-5485121	chr5	+	87	23379	AGCTCCTGGAgtaagggaag	Y	Y	NM_015325	0	0	6.96928e-163	1	75.2	0	Inc	NC	interactor of little elongation complex ELL subunit 1
IFT80	chr3:160093962-160094109	chr3	-	148	57560	CATTATTTGAgtaatatact	N	Y	NM_001190241	0	0.12	5.51655e-47	1	53.6	0	Inc	NC	intraflagellar transport 80
IGBP1	chrX:69382196-69382314	chrX	+	119	3476	GGGACATTAGgtaaaaccta	N	Y	NM_001551	5.039	3.495	2.79982e-149	0.807095	47.5	0	Inc	NC	immunoglobulin (CD79A) binding protein 1
IGSF3	chr1:117197250-117197346	chr1	-	97	3321	ATGGGGGGTGgtgagtataa	NA	NA	NM_001007237	0	0	1.77482e-12	1	22.9	0	Inc	NC	immunoglobulin superfamily, member 3
IKBKAP	chr9:111664213-111664288	chr9	-	76	8518	GTTGAGTGGAgttagtgagg	N	Y	NM_003640	1.316	0	6.02995e-54	1	33	0	Inc	NC	inhibitor of kappa light polypeptide gene enhancer in B-cells, kinase complex-associated protein
INPP5A	chr10:134567748-134567889	chr10	+	142	3632	AGCCTCACGAgtgagcgatg	N	Y	NM_005539	1.194	0.451	2.73449e-29	0.706004	33.4	0	Inc	NC	inositol polyphosphate-5-phosphatase A
IQCK	chr16:19794849-19795001	chr16	+	153	124152	TCTTCGAAGAgtaagtcctt	Y	Y	NM_153208	0	0	3.48279e-07	1	22.4	0	Inc	NC	IQ motif containing K
IQGAP3	chr1:156505913-156506038	chr1	-	126	128239	ACAATTAGGAgtaagaaaag	Y	Y	NM_178229	1.429	0	4.0264e-16	1	35.5	0	Inc	NC	IQ motif containing GTPase activating protein 3
KIAA0586	chr14:58931860-58931950	chr14	+	91	9786	TAAGGTTTAAgtaagtatag	N	Y	NM_001244189	0	0.116	2.96808e-27	1	30.9	0	Inc	NC	KIAA0586
KIAA1033	chr12:105510225-105510304	chr12	+	80	23325	TGTAAGATGAgtaagtctag	N	Y	NM_015275	0	0.339	1.78064e-53	0.510269	70.2	0	Inc	NC	KIAA1033
KIAA1429	chr8:95560403-95560433	chr8	-	31	25962	AATACAAAAGgtacaaaaga	N	Y	NM_015496	5.36	2.489	1.41711e-34	0.66316	46.1	0	Inc	NC	KIAA1429
KLHL20	chr1:173694404-173694477	chr1	+	74	27252	TTGATTTTGAgtaagtcacg	N	N	NM_014458	0	0	2.56821e-21	1	27.2	0	Inc	NC	kelch-like family member 20
LINC00630	chrX:102108167-102108200	chrX	+	34	100287765	GGTTACATGAgtaagttctt	NA	NA	NR_038988	0	0	2.90083e-17	1	54.3	0	Inc	NC	long intergenic non-protein coding RNA 630
LMBR1	chr7:156516218-156516278	chr7	-	61	64327	CATTGAAATAgttgagtaag	N	N	NM_022458	0	0.18	1.92961e-165	0.708829	80.5	0	Inc	NC	limb development membrane protein 1
LOC100233156	chrUn_gl000218:58339-58407	chrUn_gl000218	-	69	100233156	CTCAGACCGAgtgagcctcg	NA	NA	NR_037871	37.5	1.042	4.27828e-07	0.510124	20.6	0	Inc	NC	tektin 4 pseudogene
LOC100507412	chrUn_gl000220:101347-101589	chrUn_gl000220	+	243	100507412	TAATTAAAAAgtgagtttct	NA	NA	NR_038958	23.333	12.149	4.35272e-09	1	42.7	0	Inc	NC	uncharacterized LOC100507412
LOC101060691	chr10:81476250-81476387	chr10	-	138	NA	AATCGACTAAgtaaaaaaca	NA	NA	NR_120613	29.67	0.287	1.46813e-07	1	30.9	0	Inc	NC	NA
LRRC1	chr6:53782369-53782473	chr6	+	105	55227	AGTAAGACAGgtagagatgt	Y	Y	NM_018214	0	0	8.09463e-38	1	26.5	0	Inc	NC	leucine rich repeat containing 1
LRRC28	chr15:99912180-99912255	chr15	+	76	123355	TGATTCTTGAgtaagttaat	N	Y	NM_144598	0.183	0	9.32068e-39	1	37.8	0	Inc	NC	leucine rich repeat containing 28
LTN1	chr21:30333400-30333514	chr21	-	115	26046	ATACAATCCAgtaagtgctt	N	Y	NM_015565	2.32	2.085	4.11741e-25	0.854068	51.4	0	Inc	NC	listerin E3 ubiquitin protein ligase 1
MALT1	chr18:56414481-56414532	chr18	+	52	10892	GGAAAGGAGAgtgagtggat	N	N	NM_006785	0	0.51	2.84955e-39	1	49.8	0	Inc	NC	MALT1 paracaspase
MANBA	chr4:103651846-103651893	chr4	-	48	4126	GTTCATGAAGgtattacaag	Y	N	NM_005908	0	4.357	2.01293e-28	0.757007	76.8	0	Inc	NC	mannosidase, beta A, lysosomal
MAP3K3	chr17:61744011-61744150	chr17	+	140	4215	AAATAGAAGAgtgagatttg	N	Y	NM_203351	0	0.278	3.76439e-78	1	55.4	0	Inc	NC	mitogen-activated protein kinase kinase kinase 3
MBOAT2	chr2:9023105-9023173	chr2	-	69	129642	TCATGGAGGAgtaaggaaat	Y	Y	NM_138799	0	0	7.15444e-29	1	23.5	0	Inc	NC	membrane bound O-acyltransferase domain containing 2
MED13L	chr12:116642858-116642958	chr12	-	101	23389	GAGTAGTTGAgtaagtagga	N	Y	NM_015335	0	0.325	2.28516e-10	1	37.8	0	Inc	NC	mediator complex subunit 13-like
MKRN1	chr7:140165191-140165269	chr7	-	79	23608	AGCCTCCCGAgtaggtggga	N	N	NM_013446	0	0.15	1.48023e-175	1	22	0	Inc	NC	makorin ring finger protein 1
MLH1	chr3:37046025-37046080	chr3	+	56	4292	GAGATCTTGAgtacgttttc	N	Y	NM_001258274	0	0	3.61646e-38	1	20.3	0	Inc	NC	mutL homolog 1
MLLT10	chr10:21957846-21957897	chr10	+	52	8028	ATCAACTCAAgtaattggaa	NA	NA	NM_004641	4.525	1.372	4.3383e-23	0.573697	40.9	0	Inc	NC	myeloid/lymphoid or mixed-lineage leukemia; translocated to, 10
MLLT4	chr6:168310333-168310376	chr6	+	44	4301	ATTTATTTGAgtaagtatta	N	Y	NM_001291964	0	0.09	7.18387e-51	1	21.4	0	Inc	NC	myeloid/lymphoid or mixed-lineage leukemia; translocated to, 4
MOSPD2	chrX:14899027-14899072	chrX	+	46	158747	AAGCTTCAGAgtgagtgtta	N	Y	NM_152581	2.841	0	1.67235e-29	1	35.6	0	Inc	NC	motile sperm domain containing 2
MTBP	chr8:121466405-121466451	chr8	+	47	27085	GCTTTTCAGAgtatgttcta	N	N	NM_022045	0	0	5.11166e-29	1	28.2	0	Inc	NC	MDM2 binding protein
MVB12B	chr9:129142867-129143015	chr9	+	149	89853	ATCCCCCCGAgtaagtggta	N	Y	NM_033446	0.704	0.281	4.70004e-24	1	47.5	0	Inc	NC	multivesicular body subunit 12B
MYCBP2	chr13:77627691-77627749	chr13	-	59	23077	AACAGCTGGAgtaagcagtc	N	N	NM_015057	0	0	5.06511e-106	1	75.1	0	Inc	NC	MYC binding protein 2, E3 ubiquitin protein ligase
NCOR1	chr17:16041790-16041895	chr17	-	106	9611	AGCTTCCTGAgtaggtggga	N	Y	NM_006311	0	0	2.28684e-21	1	23.5	0	Inc	NC	nuclear receptor corepressor 1
NCOR2	chr12:124814143-124814262	chr12	-	120	9612	CTGCACCCGAgtaatttttt	Y	Y	NM_006312	0	0	8.17677e-57	1	48.3	0	Inc	NC	nuclear receptor corepressor 2
NEDD4	chr15:56124032-56124103	chr15	-	72	4734	AGAACAATGAgtaagattag	Y	N	NM_006154	0	0	2.07679e-56	1	67.3	0	Inc	NC	neural precursor cell expressed, developmentally down-regulated 4, E3 ubiquitin protein ligase
NEK1	chr4:170458719-170458753	chr4	-	35	4750	TTAATTGGGAgtaagttcat	N	N	NM_001199397	0	0	1.5755e-18	1	37.8	0	Inc	NC	NIMA-related kinase 1
NEO1	chr15:73486749-73486908	chr15	+	160	4756	AACTAACCGAgtaagaacct	N	Y	NM_002499	0.707	0.353	7.19201e-230	0.698122	41.7	0	Inc	NC	neogenin 1
NLK	chr17:26425120-26425206	chr17	+	87	51701	AGGGCAAACTgtaagtaaac	Y	Y	NM_016231	0	0	6.91378e-32	1	41.4	0	Inc	NC	nemo-like kinase
NR2C2	chr3:15040181-15040242	chr3	+	62	7182	TTGAGTTCAGgtacgctggc	NA	NA	NM_003298	0	0	1.73123e-08	1	22.7	0	Inc	NC	nuclear receptor subfamily 2, group C, member 2
NSUN6	chr10:18908044-18908293	chr10	-	250	221078	ACCACTATGAgtaagaatca	N	Y	NM_182543	0	0	1.6075e-29	1	45	0	Inc	NC	NOP2/Sun domain family, member 6
NUBPL	chr14:32241022-32241079	chr14	+	58	80224	CAGATGGCAGgtaggtggaa	N	Y	NM_025152	0	0.391	9.48548e-37	0.521333	42.4	0	Inc	NC	nucleotide binding protein-like
NUP93	chr16:56862536-56862719	chr16	+	184	9688	AGCCCACTGAgtaataatgt	N	Y	NM_014669	0.399	0.27	8.30648e-129	0.592641	27.8	0	Inc	NC	nucleoporin 93kDa
ORC4	chr2:148717811-148717875	chr2	-	65	5000	GGTGTTTAAAgtaagttgag	N	Y	NM_001190879	2.441	0.556	8.00425e-69	0.796024	43.9	0	Inc	NC	origin recognition complex, subunit 4
OSBPL8	chr12:76797924-76798008	chr12	-	85	114882	CATCATTGGAgtaattaatg	N	N	NM_020841	0.718	0.181	6.49645e-81	1	75.8	0	Inc	NC	oxysterol binding protein-like 8
PARD3	chr10:34602028-34602111	chr10	-	84	56288	AGGAAATTGAgtatgtactt	Y	Y	NM_001184785	0	0	9.73347e-85	1	54.1	0	Inc	NC	par-3 family cell polarity regulator
PAXBP1	chr21:34109353-34109388	chr21	-	36	94104	AAGACTTCTGgtaaggacca	Y	N	NR_027873	0.323	0	7.26645e-87	1	69.2	0	Inc	NC	PAX3 and PAX7 binding protein 1
PCNXL2	chr1:233408850-233408883	chr1	-	34	80003	GCTTACATAAgtaagttctt	N	N	NM_014801	39.757	3.595	3.14209e-11	1	43.4	0	Inc	NC	pecanex-like 2 (Drosophila)
PDGFRL	chr8:17478931-17478984	chr8	+	54	5157	CACACAGAAAgtaagtggtg	Y	Y	NM_006207	0	0.424	6.86009e-09	1	22.8	0	Inc	NC	platelet-derived growth factor receptor-like
PDSS1	chr10:27032061-27032249	chr10	+	189	23590	ATGAGTCGGAgtgagcaaaa	Y	Y	NM_014317	0.225	0.068	1.27843e-73	1	37.5	0	Inc	NC	prenyl (decaprenyl) diphosphate synthase, subunit 1
PEAK1	chr15:77649391-77649441	chr15	-	51	79834	CTGGGCTCAGgtaatccttc	NA	NA	NM_024776	0	1.357	0.000151964	0.731724	20.6	0	Inc	NC	pseudopodium-enriched atypical kinase 1
PIAS1	chr15:68358503-68358584	chr15	+	82	8554	AGCCTCCCGAgtaggatgcg	NA	NA	NM_016166	0	0.245	5.86398e-18	0.528616	23.3	0	Inc	NC	protein inhibitor of activated STAT, 1
PIBF1	chr13:73382513-73382575	chr13	+	63	10464	AGACCATCGAgtaagtgtag	Y	Y	NM_006346	0	0	1.38591e-38	1	33.5	0	Inc	NC	progesterone immunomodulatory binding factor 1
PIK3CB	chr3:138442593-138442697	chr3	-	105	5291	TTTTTAATTGgtgagtatag	Y	Y	NM_006219	3.992	1.69	1.19268e-11	1	23.4	0	Inc	NC	phosphatidylinositol-4,5-bisphosphate 3-kinase, catalytic subunit beta
PIKFYVE	chr2:209176229-209176294	chr2	+	66	200576	GAAGTAAAGAgtaagtttca	Y	N	NM_015040	0	0.234	3.47095e-12	0.568735	50.2	0	Inc	NC	phosphoinositide kinase, FYVE finger containing
PLGRKT	chr9:5362023-5362081	chr9	-	59	55848	TTTAGTCAAAgtctgttgag	N	Y	NM_018465	0	0.085	8.97799e-38	1	23	0	Inc	NC	plasminogen receptor, C-terminal lysine transmembrane protein
POLA1	chrX:25005745-25005996	chrX	+	252	5422	ACCTGGAATGgtaagggccc	Y	Y	NM_016937	4.795	0.081	9.44852e-36	1	27.9	0	Inc	NC	polymerase (DNA directed), alpha 1, catalytic subunit
PPP6R3	chr11:68324378-68324492	chr11	+	115	55291	CCTCTGATGAgtaagagcgc	N	Y	NM_001164160	0	0	5.46555e-38	1	22.4	0	Inc	NC	protein phosphatase 6, regulatory subunit 3
PRKG1	chr10:53888130-53888301	chr10	+	172	5592	GAATATCAGAgtcagtgcac	N	Y	NM_001098512	31.818	0	5.77731e-10	0.0896722	68.2	0	Inc	NC	protein kinase, cGMP-dependent, type I
RDX	chr11:110134057-110134160	chr11	-	104	5962	ATAAGTGAGAgtaagtggca	N	Y	NM_001260493	0	0.159	1.0041e-76	0.535433	42.9	0	Inc	NC	radixin
RFC3	chr13:34411601-34411640	chr13	+	40	5983	ATACTTACGTgtaagtcttt	N	Y	NM_181558	15.063	11.158	4.13257e-30	0.878872	45	0	Inc	NC	replication factor C (activator 1) 3, 38kDa
RNF13	chr3:149673324-149673436	chr3	+	113	11342	GAAGCAGCGAgtaagtggca	N	N	NM_007282	0	0.092	1.07963e-170	1	62.5	0	Inc	NC	ring finger protein 13
RPRD1B	chr20:36665861-36665936	chr20	+	76	58490	ATCTGAACAAgtgagttgtc	N	Y	NM_021215	0	0.48	4.72706e-25	1	25.7	0	Inc	NC	regulation of nuclear pre-mRNA domain containing 1B
SBNO2	chr19:1114676-1114801	chr19	-	126	22904	TGGCGACAGAgtaagactcc	Y	Y	NM_014963	0	0.552	5.50456e-32	0.515726	26	0	Inc	NC	strawberry notch homolog 2 (Drosophila)
SCAPER	chr15:76833900-76834066	chr15	-	167	49855	CAAGGAATCCgtaagcccat	N	Y	NM_001145923	0	0	2.01819e-40	0.325714	63.8	0	Inc	NC	S-phase cyclin A-associated protein in the ER
SCARB1	chr12:125293262-125293371	chr12	-	110	949	CGTGGACAGAgtgggtagca	N	Y	NM_005505	0	0	5.14287e-39	1	26.1	0	Inc	NC	scavenger receptor class B, member 1
SCFD2	chr4:53803616-53803767	chr4	-	152	152579	GTGCCCCCACgtaagtccac	N	Y	NM_152540	0	0	1.69794e-35	1	24	0	Inc	NC	sec1 family domain containing 2
SCLT1	chr4:129893459-129893507	chr4	-	49	132320	CTTTCTGAAGgtaagaaaac	N	N	NM_144643	0	0	7.53862e-08	1	35	0	Inc	NC	sodium channel and clathrin linker 1
SCLT1	chr4:129897378-129897478	chr4	-	101	132320	TCCTGAATGAgtaagtctca	N	Y	NM_144643	0	0	4.10069e-17	1	44.5	0	Inc	NC	sodium channel and clathrin linker 1
SCN9A	chr2:167178394-167178485	chr2	-	92	6335	TGAGGGATGAgtgagtatga	NA	NA	NM_002977	0	0	4.50036e-43	1	67.5	0	Inc	NC	sodium channel, voltage gated, type IX alpha subunit
SERINC5	chr5:79501045-79501179	chr5	-	135	256987	GAGGACCTGAgtgagtcgct	Y	Y	NM_001174071	0	4.378	4.53672e-26	0.746987	64.3	0	Inc	NC	serine incorporator 5
SERPINE2	chr2:224848736-224848910	chr2	-	175	5270	AGTAATCAGAgtaagacatt	N	Y	NR_073116	0	0	7.00847e-25	1	23.2	0	Inc	NC	serpin peptidase inhibitor, clade E (nexin, plasminogen activator inhibitor type 1), member 2
SETD5	chr3:9455199-9455291	chr3	+	93	55209	CCTTATGGGAgtaatttgta	NA	NA	NM_001292043	0	0	6.5009e-42	1	42	0	Inc	NC	SET domain containing 5
SETD5	chr3:9463163-9463276	chr3	+	114	55209	CTCATACAAGgtaaagtcat	NA	NA	NM_001292043	6.031	1.121	7.07613e-25	1	28.6	0	Inc	NC	SET domain containing 5
SH3KBP1	chrX:19609161-19609205	chrX	-	45	30011	TGAAGGCCAGgtctgtgtca	Y	Y	NM_031892	0	0	3.69666e-28	1	23.8	0	Inc	NC	SH3-domain kinase binding protein 1
SIK3	chr11:116742276-116742385	chr11	-	110	23387	TGCAGCTAGAgtaagctggc	N	Y	NM_001281748	0	0	2.55942e-18	1	47.5	0	Inc	NC	SIK family kinase 3
SIPA1L2	chr1:232620108-232620182	chr1	-	75	57568	AAACTTAAAGgtttgtagcc	Y	Y	NM_020808	0	0	5.50218e-18	1	48.4	0	Inc	NC	signal-induced proliferation-associated 1 like 2
SLC45A3	chr1:205632848-205632984	chr1	-	137	85414	ACAGTGTCGAgtacggaatg	N	Y	NM_033102	4.762	0.685	1.65009e-24	1	87.1	0	Inc	NC	solute carrier family 45, member 3
SMAD2	chr18:45394423-45394468	chr18	-	46	4087	AAAGATCTTAgtaagtttgt	N	Y	NM_001003652	0.455	0.174	2.11322e-28	0.51811	25.1	0	Inc	NC	SMAD family member 2
SMARCC1	chr3:47731628-47731678	chr3	-	51	6599	CTTGCCTTGAgtgagtctcc	Y	N	NM_003074	0	0	9.42459e-162	1	36	0	Inc	NC	SWI/SNF related, matrix associated, actin dependent regulator of chromatin, subfamily c, member 1
SMC6	chr2:17863310-17863366	chr2	-	57	79677	TCCAGATGCAgtaagattta	Y	N	NM_001142286	0	0	5.20707e-122	1	52.1	0	Inc	NC	structural maintenance of chromosomes 6
SNX13	chr7:17877917-17878159	chr7	-	243	23161	ATTAAAAGGAgtaagcaaat	Y	Y	NM_015132	0	0	1.98717e-20	1	26.3	0	Inc	NC	sorting nexin 13
SP4	chr7:21485155-21485212	chr7	+	58	6671	TTTGTTCTGGgtgagttttg	NA	NA	NM_003112	0	0.24	2.99286e-05	0.546629	20.8	0	Inc	NC	Sp4 transcription factor
SPATA5	chr4:123940317-123940404	chr4	+	88	166378	AAGTCACATAgtaagtactg	N	Y	NM_145207	0	0.591	1.58405e-14	1	36.4	0	Inc	NC	spermatogenesis associated 5
SPOPL	chr2:139309814-139309927	chr2	+	114	339745	CCAAAATTGAgtaggcatat	Y	Y	NM_001001664	0	0	1.05826e-25	1	48.1	0	Inc	NC	speckle-type POZ protein-like
ST3GAL6	chr3:98507914-98508022	chr3	+	109	10402	CCTTTTTAAAgtagggaaaa	N	Y	NM_001271142	1.02	0.202	1.71649e-45	0.656135	39.6	0	Inc	NC	ST3 beta-galactoside alpha-2,3-sialyltransferase 6
ST6GALNAC3	chr1:77090364-77090493	chr1	+	130	256435	CCATTGCAAGgtaaaaactt	N	N	NM_152996	5.556	1.162	1.80362e-06	1	20.3	0	Inc	NC	ST6 (alpha-N-acetyl-neuraminyl-2,3-beta-galactosyl-1,3)-N-acetylgalactosaminide alpha-2,6-sialyltransferase 3
ST6GALNAC6	chr9:130656016-130656110	chr9	-	95	30815	TAACACCTAAgtgagtcttt	N	Y	NM_013443	1.739	2.077	5.53828e-15	0.593255	22.4	0	Inc	NC	ST6 (alpha-N-acetyl-neuraminyl-2,3-beta-galactosyl-1,3)-N-acetylgalactosaminide alpha-2,6-sialyltransferase 6
ST6GALNAC6	chr9:130659169-130659482	chr9	-	314	30815	GGGAAACTGAgtgaggacct	N	Y	NM_013443	4.694	0.766	1.70523e-41	1	54	0	Inc	NC	ST6 (alpha-N-acetyl-neuraminyl-2,3-beta-galactosyl-1,3)-N-acetylgalactosaminide alpha-2,6-sialyltransferase 6
STAM	chr10:17712322-17712370	chr10	+	49	8027	TCTAAAACGAgtgagcagag	N	Y	NM_003473	0	0	3.57161e-33	1	22.1	0	Inc	NC	signal transducing adaptor molecule (SH3 domain and ITAM motif) 1
STK11IP	chr2:220480541-220480612	chr2	+	72	114790	AAAGCTCAGAgtcaggatct	Y	Y	NM_052902	0	0.325	1.99508e-19	0.514236	30.5	0	Inc	NC	serine/threonine kinase 11 interacting protein
STK17B	chr2:197011962-197012139	chr2	-	178	9262	ATTTTCCAGAgtgagttact	N	Y	NM_004226	0	1.081	6.63063e-24	1	37	0	Inc	NC	serine/threonine kinase 17b
STOX2	chr4:184934405-184934517	chr4	+	113	56977	ATTTCTTGAAgtaagttgat	NA	NA	NM_020225	2.222	4.68	9.71629e-08	0.591526	33.7	0	Inc	NC	storkhead box 2
SUDS3	chr12:118825210-118825301	chr12	+	92	64426	GAACAGCAGAgtgagtattg	N	Y	NM_022491	0	0.535	1.77394e-37	0.587152	24	0	Inc	NC	suppressor of defective silencing 3 homolog (S. cerevisiae)
TAF1B	chr2:10019650-10019904	chr2	+	255	9014	AAAAATTGAGgtataattta	Y	Y	NM_005680	4.449	2.572	3.05265e-27	0.529087	29.1	0	Inc	NC	TATA box binding protein (TBP)-associated factor, RNA polymerase I, B, 63kDa
TBC1D19	chr4:26717835-26717935	chr4	+	101	55296	GGGGATAAAAgtaagtaaaa	N	Y	NM_018317	0	0.325	1.84183e-09	1	20.8	0	Inc	NC	TBC1 domain family, member 19
TBXAS1	chr7:139479768-139479822	chr7	+	55	6916	TAGCGTGGGAgtaagtcaga	NA	NA	NM_001130966	3.061	0	9.03254e-16	1	32.8	0	Inc	NC	thromboxane A synthase 1 (platelet)
TCF12	chr15:57419723-57419767	chr15	+	45	6938	TTTAAACAAAgtgagtcctg	Y	Y	NM_207037	0	0.125	2.06079e-14	0.662213	22.6	0	Inc	NC	transcription factor 12
TDRD3	chr13:61101496-61101652	chr13	+	157	81550	AGACCAATGAgtatgtttgg	N	N	NM_030794	0	0.253	1.73644e-37	1	58.1	0	Inc	NC	tudor domain containing 3
TEAD4	chr12:3129104-3129287	chr12	+	184	7004	TAGGACTGGAgtaggttcat	N	Y	NM_003213	0	0	3.95967e-42	1	24.6	0	Inc	NC	TEA domain family member 4
THAP4	chr2:242552520-242552682	chr2	-	163	51078	GGTCTAGAGAgtgagtctct	N	N	NM_015963	0	0	1.14765e-71	1	20.5	0	Inc	NC	THAP domain containing 4
TIA1	chr2:70442029-70442125	chr2	-	97	7072	AGAGATGGGAgtaagcaaat	N	Y	NM_022173	0	0	5.0024e-92	1	59.9	0	Inc	NC	TIA1 cytotoxic granule-associated RNA binding protein
TMEM117	chr12:44318642-44318803	chr12	+	162	84216	TGGATGGCAGgttggtgcta	Y	Y	NM_032256	7.895	1.381	2.79587e-17	0.727311	45	0	Inc	NC	transmembrane protein 117
TNKS	chr8:9605771-9605908	chr8	+	138	8658	AAACTAAACAgtaagttaat	NA	NA	NM_003747	0	0.092	1.06861e-10	0.56888	23.1	0	Inc	NC	tankyrase, TRF1-interacting ankyrin-related ADP-ribose polymerase
TRAF6	chr11:36522122-36522163	chr11	-	42	7189	AGTAAAATAAgtaagatgat	Y	Y	NM_145803	0	2.658	1.59224e-12	0.655172	27.2	0	Inc	NC	TNF receptor-associated factor 6, E3 ubiquitin protein ligase
TRMT10B	chr9:37773151-37773231	chr9	+	81	158234	AGCCTCCTGAgtacgtagga	Y	Y	NM_144964	1.22	0.21	5.98787e-07	1	21.8	0	Inc	NC	tRNA methyltransferase 10 homolog B (S. cerevisiae)
TSEN2	chr3:12529783-12529845	chr3	+	63	80746	CAAGCACCAGgtaagctctc	NA	NA	NM_001145394	0	0.793	1.34415e-17	0.64328	29.8	0	Inc	NC	TSEN2 tRNA splicing endonuclease subunit
TTC37	chr5:94888735-94888932	chr5	-	198	9652	CTTCCATTGAgtacctcatt	NA	NA	NM_014639	1.536	0.789	3.16826e-44	0.780328	49.1	0	Inc	NC	tetratricopeptide repeat domain 37
TTC39C	chr18:21693701-21693788	chr18	+	88	125488	TTCACTGGGAgtaagtagag	N	Y	NM_153211	0	0	1.53911e-15	1	28.6	0	Inc	NC	tetratricopeptide repeat domain 39C
TXNDC16	chr14:53011360-53011418	chr14	-	59	57544	AATGAGCAGAgtaaatactc	NA	NA	NM_001160047	0	0	1.04725e-28	1	33.1	0	Inc	NC	thioredoxin domain containing 16
UBE3D	chr6:83622570-83622661	chr6	-	92	90025	TAAAAAAAAGgttgtttgtt	N	Y	NM_198920	0	0.333	2.34474e-40	0.570348	26.9	0	Inc	NC	ubiquitin protein ligase E3D
UBE3D	chr6:83665467-83665590	chr6	-	124	90025	GCCCACTAAGgtcctggggg	N	Y	NM_198920	0.338	0.833	1.48311e-49	0.509901	35.3	0	Inc	NC	ubiquitin protein ligase E3D
UBR2	chr6:42599970-42600125	chr6	+	156	23304	GGCAATTGGAgtaagtaatt	Y	Y	NM_015255	0	0	2.22027e-18	1	27.7	0	Inc	NC	ubiquitin protein ligase E3 component n-recognin 2
UBR5	chr8:103275494-103275607	chr8	-	114	51366	CTGGGATTGAgtaagttctt	Y	Y	NM_015902	0	0	1.78383e-50	1	27.9	0	Inc	NC	ubiquitin protein ligase E3 component n-recognin 5
VPS13D	chr1:12488852-12488928	chr1	+	77	55187	TGTGGAACAGgtaaggcaga	N	Y	NM_015378	0	0	2.20621e-17	1	21.3	0	Inc	NC	vacuolar protein sorting 13 homolog D (S. cerevisiae)
VPS54	chr2:64191242-64191316	chr2	-	75	51542	GGTTTATCATgttcgctttt	Y	Y	NM_016516	1.685	0	6.28459e-18	1	37.4	0	Inc	NC	vacuolar protein sorting 54 homolog (S. cerevisiae)
VSIG10	chr12:118538932-118539032	chr12	-	101	54621	AAAGAACGGAgtaagccaaa	NA	NA	NM_019086	0	0.325	7.63717e-21	1	100	0	Inc	NC	V-set and immunoglobulin domain containing 10
VWA8	chr13:42411255-42411386	chr13	-	132	23078	GGACAACAGAgtgagaactt	Y	Y	NM_015058	0	0.561	2.2314e-25	1	74.4	0	Inc	NC	von Willebrand factor A domain containing 8
WNK2	chr9:96069413-96069477	chr9	+	65	65268	CCAGGACTGAgtgggtatta	N	Y	NM_001282394	1.064	3.03	1.92833e-11	0.70853	20.7	0	Inc	NC	WNK lysine deficient protein kinase 2
XRN1	chr3:142136356-142136450	chr3	-	95	54464	GCTTCATTGGgtaaatcttc	N	Y	NM_019001	0	0	1.0828e-34	1	77.4	0	Inc	NC	5'-3' exoribonuclease 1
XXYLT1	chr3:194879570-194879650	chr3	-	81	152002	AGCATTCCTAgtaagcatct	Y	N	NM_152531	0	0.899	1.45096e-29	1	35.7	0	Inc	NC	xyloside xylosyltransferase 1
ZBTB18	chr1:244216473-244216502	chr1	+	30	10472	GACTTTAAAAgtaagttgtt	NA	NA	NM_001278196	1.161	4.289	1.53705e-43	0.604225	28	0	Inc	NC	zinc finger and BTB domain containing 18
ZBTB47	chr3:42703553-42703605	chr3	+	53	92999	CCTGGACACAgtaaggaggt	N	N	NM_145166	0	0.758	4.68671e-10	1	30	0	Inc	NC	zinc finger and BTB domain containing 47
ZCCHC8	chr12:122963211-122963343	chr12	-	133	55596	AAACTCATGAgtaagtgtgt	N	N	NM_017612	1.196	0.265	9.97654e-84	0.672739	42	0	Inc	NC	zinc finger, CCHC domain containing 8
ZNF407	chr18:72692284-72728633	chr18	+	36350	55628	TGTTATCATTgtgagtaatt	N	Y	NM_017757	0	0	3.12811e-09	1	52	0	Inc	NC	zinc finger protein 407
ZNF638	chr2:71628341-71628393	chr2	+	53	27332	AATTTTCCCAgtaagcatga	N	Y	NM_001252612	0.49	0	1.24171e-33	1	32.2	0	Inc	NC	zinc finger protein 638
ZNF75D	chrX:134454678-134454823	chrX	-	146	7626	TTCCCATAAAgtaagaatag	NA	NA	NM_007131	10.345	0.813	1.52407e-05	1	29.2	0	Inc	NC	zinc finger protein 75D
ZNF787	chr19:56612891-56612959	chr19	-	69	126208	TTGTCTTTGAgtaagttcat	Y	Y	NM_001002836	0	0.935	1.15658e-186	0.597526	34.8	0	Inc	NC	zinc finger protein 787
ZYG11A	chr1:53336827-53336855	chr1	+	29	440590	GCTGAAGCTGgtgtgtagtg	N	Y	NM_001004339	0	1.042	5.29177e-36	0.651847	62.1	0	Inc	NC	zyg-11 family member A, cell cycle regulator
ZYG11A	chr1:53346273-53346325	chr1	+	53	440590	CAGTCATGAAgtaagtggtt	N	N	NM_001004339	2.326	0.455	1.6844e-11	1	23.8	0	Inc	NC	zyg-11 family member A, cell cycle regulator
GGA2	chr16:23508729-23508852	chr16	-	124	23062	ACTGTGCTGTgttgagtaat	N	Y	NM_015044	0	0.143	2.04853e-184	0.294904	67.4	-0.1	Inc	NC	golgi-associated, gamma adaptin ear containing, ARF binding protein 2
HAND2	chr4:174448814-174448890	chr4	-	77	9464	TACATCTGGAgtaagagaaa	NA	NA	NM_021973	0	0.257	8.69886e-18	0.469511	84	-0.1	Inc	NC	heart and neural crest derivatives expressed 2
CPSF4	chr7:99045399-99045536	chr7	+	138	10898	CCGGCCATGAgtaactatta	Y	Y	NM_006693	0.161	0.29	1.99467e-91	0.284449	30.6	-0.2	Inc	NC	cleavage and polyadenylation specific factor 4, 30kDa
TRIO	chr5:14460798-14460937	chr5	+	140	7204	CAGAACTCAGgtttgctaca	N	Y	NM_007118	0	0.866	9.41147e-16	0.48734	32.5	-0.2	Inc	NC	trio Rho guanine nucleotide exchange factor
TRIP10	chr19:6745646-6745755	chr19	+	110	9322	TACCGGGGGAgtgagagttc	NA	NA	NM_001288962	0	0.248	1.00678e-36	0.284213	20.1	-0.2	Inc	NC	thyroid hormone receptor interactor 10
AKT3	chr1:243727587-243727689	chr1	-	103	10000	AAACATTTCTgtaagtgaat	N	Y	NM_181690	0.345	0.61	3.46988e-17	0.345816	22.3	-0.3	Inc	NC	v-akt murine thymoma viral oncogene homolog 3
MNAT1	chr14:61258333-61258419	chr14	+	87	4331	ATGCAAATAAgtaagtctct	Y	Y	NM_002431	2.86	0.737	9.16263e-119	0.177491	22.1	-0.3	Inc	NC	MNAT CDK-activating kinase assembly factor 1
SMCHD1	chr18:2760431-2760467	chr18	+	37	23347	GAATGTACAGgtaagaggaa	N	Y	NM_015295	0	0.265	6.80959e-17	0.264447	21.3	-0.3	Inc	NC	structural maintenance of chromosomes flexible hinge domain containing 1
TMEM260	chr14:57080116-57080150	chr14	+	35	54916	GAAAATACAGgtaagcaaaa	N	N	NM_017799	0	2.703	3.87048e-09	0.492804	32.7	-0.3	Inc	NC	transmembrane protein 260
CLASP1	chr2:122228611-122228850	chr2	-	240	23332	TCCCAAAGTGgtaggattat	Y	Y	NM_015282	0	1.342	1.82117e-24	0.380542	49.4	-0.4	Inc	NC	cytoplasmic linker associated protein 1
DHX57	chr2:39043237-39043321	chr2	-	85	90957	CTAGGCCTGAgtaaggaact	N	Y	NM_198963	1.037	0.373	8.42376e-38	0.288329	53.8	-0.4	Inc	NC	DEAH (Asp-Glu-Ala-Asp/His) box polypeptide 57
MLLT4	chr6:168311166-168311219	chr6	+	54	4301	AAGAAGAAATgtgagtgagt	Y	Y	NM_001291964	0	0.36	1.56263e-80	0.304156	36.2	-0.4	Inc	NC	myeloid/lymphoid or mixed-lineage leukemia; translocated to, 4
CDKAL1	chr6:20874554-20874661	chr6	+	108	54901	AGCCTTCCAAgtaggtgtga	Y	N	NM_017774	0.455	0.869	7.80146e-54	0.354036	24.7	-0.5	Inc	NC	CDK5 regulatory subunit associated protein 1-like 1
CHM	chrX:85237658-85237774	chrX	-	117	1121	TACAGAGTCAgtaagtgcaa	Y	Y	NM_000390	0	0.651	6.15936e-107	0.0993874	57.7	-0.5	Inc	NC	choroideremia (Rab escort protein 1)
CLCN3	chr4:170559748-170559893	chr4	+	146	1182	GTGCCAAGCAgtaaggatgg	N	Y	NM_173872	2.544	1.99	6.14644e-23	0.31557	21.8	-0.5	Inc	NC	chloride channel, voltage-sensitive 3
SYT1	chr12:79519575-79519649	chr12	+	75	6857	TCTGCAGGAAgtaagttccc	NA	NA	NM_001135805	0	3.155	1.45487e-17	0.393228	44.7	-0.5	Inc	NC	synaptotagmin I
TANC1	chr2:159835581-159835631	chr2	+	51	85461	CACCTGTGGAgtaagtagaa	NA	NA	NM_001145909	0	0.543	6.01866e-09	0.312086	21.2	-0.5	Inc	NC	tetratricopeptide repeat, ankyrin repeat and coiled-coil containing 1
DCAF6	chr1:168044278-168044390	chr1	+	113	55827	GATTTTAGGAgtgggtttct	N	Y	NM_001198956	1.103	0.59	1.22027e-64	0.15375	32.1	-0.6	Inc	NC	DDB1 and CUL4 associated factor 6
SOS2	chr14:50628545-50628777	chr14	-	233	6655	CAAGGCCACAgtgagtgaga	N	Y	NM_006939	0.98	0.631	1.76905e-11	0.302071	31.8	-0.6	Inc	NC	son of sevenless homolog 2 (Drosophila)
CNTLN	chr9:17330233-17330349	chr9	+	117	54875	TAGATGAGTGgtgtgtatca	Y	Y	NM_017738	0	0.676	1.95608e-09	0.154375	20.2	-0.7	Inc	NC	centlein, centrosomal protein
NCOA7	chr6:126234772-126234839	chr6	+	68	135112	AAGAAAATTGgtaagtctgt	N	Y	NM_001199620	2.327	1.739	8.77419e-09	0.19782	20.8	-0.7	Inc	NC	nuclear receptor coactivator 7
SEC22A	chr3:122963884-122964027	chr3	+	144	26984	TTGCTTAAAAgtaagctatg	Y	Y	NM_012430	0.879	0.665	7.82846e-31	0.290168	25.1	-0.7	Inc	NC	SEC22 homolog A, vesicle trafficking protein
VASH1	chr14:77229941-77229986	chr14	+	46	22846	CCCACAGCCAgtaagtggca	N	N	NM_014909	2.941	1.083	1.50291e-17	0.23481	38.4	-0.7	Inc	NC	vasohibin 1
AGO2	chr8:141643874-141644057	chr8	-	184	27161	ACAGCAGTGAgtgagtatca	N	Y	NM_012154	0	0.839	2.97994e-13	0.293053	25	-0.8	Inc	NC	argonaute RISC catalytic component 2
SMAD9	chr13:37454426-37454609	chr13	-	184	4093	GTGTTTGGGAgtaagtgaat	NA	NA	NM_001127217	39.13	2.036	3.67309e-24	0.192176	60.3	-0.8	Inc	NC	SMAD family member 9
PHF12	chr17:27252239-27252277	chr17	-	39	57649	TCACCACAAGgtcagagggg	Y	N	NM_001033561	1.053	1.039	5.02343e-28	0.0408364	22.5	-0.9	Inc	NC	PHD finger protein 12
CBWD3	chr9:70885218-70885263	chr9	+	46	445571	AAGTGGATGAgtgagcaagt	NA	NA	NM_201453	0	1.539	1.39728e-20	0.30334	59.3	-1	Inc	NC	COBW domain containing 3
ST6GALNAC3	chr1:77042928-77043026	chr1	+	99	256435	TGCTTGGAAGgtaaccttta	Y	Y	NM_152996	0	1.65	6.67641e-06	0.339128	24.4	-1	Inc	NC	ST6 (alpha-N-acetyl-neuraminyl-2,3-beta-galactosyl-1,3)-N-acetylgalactosaminide alpha-2,6-sialyltransferase 3
TTC38	chr22:46682063-46682211	chr22	+	149	55020	AAAACACACAgtaaatttcc	N	Y	NM_017931	1.082	2.745	1.77927e-33	0.400003	20.5	-1	Inc	NC	tetratricopeptide repeat domain 38
USP37	chr2:219360270-219360373	chr2	-	104	57695	AGCCTCCCGAgtaatgaatt	N	Y	NM_020935	0	0.955	4.27226e-08	0.156277	28.6	-1	Inc	NC	ubiquitin specific peptidase 37
ZYG11A	chr1:53337453-53337567	chr1	+	115	440590	TGGAACAAGAgtatgtttat	N	Y	NM_001004339	0	1.091	2.5094e-31	0.265181	60	-1.1	Inc	NC	zyg-11 family member A, cell cycle regulator
NCKAP5L	chr12:50210689-50210767	chr12	-	79	57701	GCATTTCCTAgtaagtttgt	NA	NA	NM_001037806	14.855	4.527	2.07456e-10	0.410547	28.3	-1.2	Inc	NC	NCK-associated protein 5-like
ZNF493	chr19:21580860-21580949	chr19	+	90	284443	CTGGCTTGCAgtaagataat	Y	N	NM_001076678	0	1.23	6.07084e-15	0.280087	60.6	-1.2	Inc	NC	zinc finger protein 493
WDR60	chr7:158650251-158650355	chr7	+	105	55112	AGTCTCCCGAgtaggtggga	Y	N	NM_018051	3.819	1.808	5.1323e-34	0.433138	50	-1.3	Inc	NC	WD repeat domain 60
EFHC1	chr6:52287716-52287770	chr6	+	55	114327	AATCCATTGAgtgagttttc	N	Y	NM_001172420	1.234	1.369	7.45008e-19	0.105383	30.4	-1.4	Inc	NC	EF-hand domain (C-terminal) containing 1
ATP6V0A1	chr17:40668790-40668915	chr17	+	126	535	CAAGATTACTgtgagcaagt	Y	Y	NM_001130021	2.082	2.668	1.55035e-32	0.0364708	27.7	-1.7	Inc	NC	ATPase, H+ transporting, lysosomal V0 subunit a1
PRDM2	chr1:14135020-14135084	chr1	+	65	7799	GGGGAGCATAgtaagtccat	N	N	NM_012231	1.316	2.976	5.65266e-26	0.157444	55.7	-2	Inc	NC	PR domain containing 2, with ZNF domain
LOC100233156	chrUn_gl000218:92041-92100	chrUn_gl000218	-	60	100233156	AAACATTTGAgtaagtacag	NA	NA	NR_037871	33.668	11.646	6.43681e-67	0.37872	59.4	-2.2	Inc	NC	tektin 4 pseudogene
CUX2	chr12:111627567-111627649	chr12	+	83	23316	TTTCTCTGGGgtaggtaccc	N	Y	NM_015267	0	5.841	6.64754e-14	0.195317	20.2	-2.3	Inc	NC	cut-like homeobox 2
LINC00630	chrX:102084816-102085075	chrX	+	260	100287765	AGGTTGTTGAgtgagtaccc	NA	NA	NR_038988	7.683	3.87	3.90964e-16	0.308088	43.6	-2.4	Inc	NC	long intergenic non-protein coding RNA 630
CEP72	chr5:614683-614796	chr5	+	114	55722	TTTTTAAGGAgtatgttttt	Y	Y	NM_018140	1.396	7.511	5.07927e-27	0.379429	49.3	-3	Inc	NC	centrosomal protein 72kDa
TSPAN12	chr7:120495374-120495435	chr7	-	62	23554	TCCTTCCTTTgtgagtgagg	N	N	NM_012338	45.786	12.159	6.69702e-19	0.0502732	24.1	-3.5	Inc	NC	tetraspanin 12
BBS7	chr4:122768170-122768249	chr4	-	80	55212	TTCTGAATCTgtaatgttgg	N	Y	NM_176824	0.776	4.303	5.79249e-42	0.0149598	38.7	-3.6	Inc	NC	Bardet-Biedl syndrome 7
SLC35G2	chr3:136572972-136573050	chr3	+	79	80723	AATTAAACAAgtaagcaaag	NA	NA	NM_001097599	0.34	6.061	1.21832e-25	9.92312e-05	22.1	-6.1	Inc	NC	solute carrier family 35, member G2
LOC100233156	chrUn_gl000218:45543-45769	chrUn_gl000218	-	227	100233156	CTGGGTTGGGgtaagtctcc	NA	NA	NR_037871	35.294	12.5	7.01569e-05	0.0666611	48.7	-6.6	Inc	NC	tektin 4 pseudogene
MSRA	chr8:10006658-10006774	chr8	+	117	4482	GGGATTACAGgtgcccacca	Y	N	NM_001199729	15.607	36.748	7.51466e-05	0.00114695	22.2	-17.5	Inc	NC	methionine sulfoxide reductase A
