# Supplementary material for: Small molecule splicing modifiers with systemic HTT-lowering activity
Source: Nat Commun. 2021 Dec 15;12:7299. doi: 10.1038/s41467-021-27157-z (PMC8674292; doi:10.1038/s41467-021-27157-z)
Supplement: Supplementary file 8 — Source Data [file 41467_2021_27157_MOESM8_ESM.xlsx]

## Sheet: Fig1b-d data
Figure (1 b)																								HTT-C1 was tested a total of 11 times (n=11) in GM4857 cells. HTT-D1 was tested a total of 24 times (n=24) in GM4857 cells.
log {], (µM)	% mHTT remaining		% cell viability
0	19.11	17.77	72.07	77.01
-0.30103	20.78	20.94	75.42	81
-0.60206	26.12	25.12	88.27	69.16
-0.90309	30.29	30.12	88.35	87.48
-1.20412	40.14	42.14	95.15	92.04
-1.50515	54.32	56.16	95.25	94.46
-1.80618	83.03	84.86	100.25	84.09
Figure (1 b)
log {], (µM)	% mHTT remaining		% cell viability
0	17.61	15.94	69.09	67.3
-0.30103	25.12	24.12	86.05	78.27
-0.60206	31.79	29.79	78.12	88.81
-0.90309	41.64	37.3	80.92	96.64
-1.20412	62.17	59	96.9	97.74
-1.50515	81.02	75.35	82.19	85.9
-1.80618	103.22	96.88	96.63	100.3
Figure (1 d)
log {], (µM)	% mHTT mRNA remaining
0	21.99	37.18
-0.30103	31.89	23
-0.60206	31.82	26.95
-0.90309	31.16	32.26
-1.20412	46.28	42.46
-1.50515	66.7	57.2
-1.80618	68.01	80.01
Figure (1 d)
log {], (µM)	% mHTT mRNA remaining
0	28.53	35.24
-0.30103	23.06	27.09
-0.60206	35.05	47.61
-0.90309	41.45	41.94
-1.20412	55.72	64.21
-1.50515	101.94	71.03
-1.80618	94.62	91.44

## Sheet: Fig1c gels
	HTT and UTRN
HTT (AB2166, 1:1000 Millipore), anti-utrophin (UTRN) (Vector Laboratories: VP-U579; 1:250)
					Actin and PDI							GAPDH and AKT
	anti-oxidoreductase-protein disulfide isomerase (PDI) (1:10,000; Santa Cruz SC20132),										anti-alpha serine/threonine-protein kinase (AKT) (1:1000; #9272 Cell Signalling)
	anti-βactin (1:10,000; A2228; Sigma),										anti-GAPDH (1:1000; PA1-987 Thermo Fisher Scientific)

## Sheet: Fig2a data
	% mHTT mRNA				% GAPDH mRNA
DMSO	97.48	87.26	120.6	94.66	95.16	91.44	107.69	105.71
HTT-C1	21.34	26.72	24.12	19.43	82.06	94.99	89.04	79.42
HTT-D1	20.27	21.39	26.23	16.56	84.03	109.53	107.21	75.09

## Sheet: Fig2b-f gels
																										Fwd_Primer	Rev_Primer		Size	Set
																										CGGCTGTGGCTGAGGAG	CCAAGGTCTCCTGGACTGAT	HTT.E1E6	453	1
																										CTGGATCAGCAGTGAGCATCT	TTGAAAGGACAGGGCTGCAT	HTT.E7E10	498	2
																										TGACTCTGAATCGAGATCGGATGT	CAGAAGGCTGCCTGCAGT	HTT.E11E14	563	3
																										GACTCTGCACCTCTTGTCCATT	CTGTTCCTCAGAGTCAGCACAT	HTT.E15E19	548	4
																										GGTGAGCTTTTTGGAGGCAAA	GGTCAGAATCATTGTGGCCATC	HTT.E20E25	580	5
																										ACCTGCTGAAGGTGATTAACATTTGT	GGGTTGGAAGATAAGCCATCAAA	HTT.E26E31	574	6
																										CAGAAAGTGTCTACCCAGTTGAAGA	AGACAGTCGCTTCCACTTGTC	HTT.E32E37	640	7
																										TCCGTCCGGTAGACATGCT	AAGTCAGAATCCTCCTCTTCTCCA	HTT.E38E42	709	8
																										CAGCGGCCTGTTCATCCA	CAGAAATTTCACTCATCCCTAGGCTTA	HTT.E43E48	625	9
																										TGCCCAGTCATTTGCACCTT	TCTCCTCCTGCTCCATCA	HTT.E49E54	756	10
																										CCAGCTGTAAGCTGCTTGGA	GTGCACCCTTCGCAGTTC	HTT.E55E60	630	11
																										CACTGCCAAGCAGCTCATC	GTTGGAGAGGGACAGCATGAC	HTT.E61E66	736	12
																				Gels flipped to show DMSO wells first followed by compound-treated wells
						Gel1											Gel2

## Sheet: fig2d
Fig. 2d data:
	see Supplementary Fig. 2c and below full table
Intron ID	num_Ctl_rep1	num_Ctl_rep2	num_Ctl_rep3	num_Cpd_rep1	num_Cpd_rep2	num_Cpd_rep3	JEI_Ctl_rep1	JEI_Ctl_rep2	JEI_Ctl_rep3	JEI_Cpd_rep1	JEI_Cpd_rep2	JEI_Cpd_rep3	JEI_average_Ctl	JEI_average_Cpd	JEI_sd_Ctl	JEI_sd_Cpd	delta-JEI_(Cpd vs. Ctl)	P value (T-test)
1	3242	4972	2525	2550	3451	3534	100	100	100	100	100	99.92	100	99.9733	0	0.046188	-0.0266667	0.373901
2	8285	10207	6558	14890	19904	16230	99.88	99.88	99.88	99.62	99.65	99.86	99.88	99.71	0	0.130767	-0.17	0.0874798
3	8361	11463	6924	16951	17677	15221	98.85	99.35	98.87	97.83	96.85	97.79	99.0233	97.49	0.283078	0.554617	-1.53333	0.0130006
4	8596	11207	7636	15578	20313	17326	100	99.99	99.83	99.9	99.81	99.97	99.94	99.8933	0.0953939	0.0802081	-0.0466667	0.551989
5	13822	460	2504	28456	29166	25648	99.99	99.78	100	100	100	100	99.9233	100	0.124231	0	0.0766667	0.345329
6	3712	4344	2563	3146	3399	3907	99.95	99.95	100	99.81	99.65	100	99.9667	99.82	0.0288675	0.175214	-0.146667	0.225792
7	5563	7543	4421	5309	5947	5398	100	100	100	100	100	100	100	100	0	0	0	NA
8	3583	4692	3624	3118	3773	3502	99.86	99.96	100	100	99.89	100	99.94	99.9633	0.072111	0.0635085	0.0233333	0.695668
9	7605	8896	6849	5640	5352	5922	99.71	99.65	99.74	99.86	99.61	99.83	99.7	99.7667	0.0458258	0.136504	0.0666667	0.467531
10	6637	6587	5671	4242	4628	5039	100	99.98	100	100	100	100	99.9933	100	0.011547	0	0.00666667	0.373901
11	12137	12891	10321	9213	8717	9157	99.79	99.78	99.85	99.89	99.63	99.66	99.8067	99.7267	0.0378594	0.142244	-0.08	0.399821
12	9601	10378	8159	6742	6762	5607	99.86	99.92	99.91	99.59	100	99.57	99.8967	99.72	0.0321455	0.242693	-0.176667	0.279467
13	7164	8657	5394	5859	5592	5278	99.5	99.16	99.45	99.12	98.92	98.91	99.37	98.9833	0.183576	0.118462	-0.386667	0.0374608
14	3533	4454	2995	2182	3052	2996	99.94	100	100	100	99.8	100	99.98	99.9333	0.034641	0.11547	-0.0466667	0.539276
15	3401	4197	3050	2309	3345	3210	100	100	100	100	99.67	99.97	100	99.88	0	0.182483	-0.12	0.318289
16	6140	6678	4607	3733	4982	4583	100	99.97	100	99.65	99.84	100	99.99	99.83	0.0173205	0.175214	-0.16	0.190605
17	3836	4103	3040	2651	3347	3247	99.4	99.47	99.15	99.55	99.14	99.27	99.34	99.32	0.168226	0.209523	-0.02	0.903643
18	8553	8434	5735	4642	5796	6595	100	100	100	100	99.83	100	100	99.9433	0	0.0981495	-0.0566667	0.373901
19	5688	6183	4869	4494	4526	4521	99.96	99.97	99.98	99.96	99.91	100	99.97	99.9567	0.01	0.0450925	-0.0133333	0.64333
20	7353	7149	6493	4269	5058	4995	100	100	100	100	100	100	100	100	0	0	0	NA
21	7994	8774	6715	5168	5474	5747	99.97	100	99.96	99.98	99.96	99.98	99.9767	99.9733	0.0208167	0.011547	-0.00333333	0.820294
22	15036	17213	8382	9692	9103	5489	98.79	98.92	99.03	99.18	99.29	99.13	98.9133	99.2	0.120139	0.0818535	0.286667	0.0268912
23	11980	16537	10508	8604	8335	7998	99.89	99.92	99.81	99.62	99.67	99.6	99.8733	99.63	0.0568624	0.0360555	-0.243333	0.00332229
24	8864	10040	6788	5704	6540	6418	99.99	100	100	99.79	99.95	99.7	99.9967	99.8133	0.0057735	0.126623	-0.183333	0.066398
25	4111	5273	3849	2841	3216	3364	99.68	99.74	99.95	99.13	99.08	99.56	99.79	99.2567	0.141774	0.263881	-0.533333	0.0367963
26	8617	9183	6723	4736	5347	5598	99.57	99.66	99.75	99.29	99.35	99.47	99.66	99.37	0.09	0.0916515	-0.29	0.0173886
27	11163	14066	9737	8274	7693	7093	99.93	99.93	99.97	99.79	99.82	99.79	99.9433	99.8	0.023094	0.0173205	-0.143333	0.00100459
28	5790	6537	4741	3361	4123	4594	99.4	99.53	99.64	98.88	99.18	99.27	99.5233	99.11	0.120139	0.204206	-0.413333	0.0390981
29	8112	12958	6755	5739	5149	5335	100	100	100	99.91	100	100	100	99.97	0	0.0519615	-0.03	0.373901
30	7031	4022	5183	4051	4186	4863	100	100	99.98	100	99.98	100	99.9933	99.9933	0.011547	0.011547	0	1
31	7673	9260	6269	5634	4865	4892	99.86	99.83	99.94	99.17	98.86	98.99	99.8767	99.0067	0.0568624	0.155671	-0.87	0.000811351
32	4918	6073	3263	2683	2752	3101	100	100	100	100	100	99.9	100	99.9667	0	0.057735	-0.0333333	0.373901
33	576	16266	7908	9269	7787	5272	100	100	100	99.95	100	99.91	100	99.9533	0	0.0450925	-0.0466667	0.147518
34	2919	3315	1699	2285	3179	2932	100	100	100	100	100	99.9	100	99.9667	0	0.057735	-0.0333333	0.373901
35	8881	11197	8029	5803	5253	5378	99.99	99.96	99.98	99.66	99.96	99.91	99.9767	99.8433	0.0152753	0.160728	-0.133333	0.225837
36	6925	8129	5731	4029	3957	4550	99.17	98.98	98.98	99.29	99.02	99.41	99.0433	99.24	0.109697	0.19975	0.196667	0.209295
37	7949	10302	6935	4764	4955	5611	99.99	100	100	99.9	99.94	100	99.9967	99.9467	0.0057735	0.0503322	-0.05	0.162553
38	6456	8030	5460	4340	4650	4652	100	100	99.96	100	100	100	99.9867	100	0.023094	0	0.0133333	0.373901
39	5868	6639	4413	3191	3926	3438	99.98	99.92	100	99.94	99.97	99.74	99.9667	99.8833	0.0416333	0.125033	-0.0833333	0.33492
40	4329	4987	2997	2173	2571	3192	100	99.92	99.93	99.77	99.27	99.63	99.95	99.5567	0.043589	0.257941	-0.393333	0.0597784
41	4971	7315	4546	2480	2226	2233	86.23	87.49	84.47	80.65	77.94	81.32	86.0633	79.97	1.51688	1.78966	-6.09333	0.0108337
42	4117	158	3306	1716	1953	1990	100	100	99.97	99.71	99.85	100	99.99	99.8533	0.0173205	0.145029	-0.136667	0.180405
43	3359	5172	2335	1770	2140	1987	100	99.98	100	100	100	100	99.9933	100	0.011547	0	0.00666667	0.373901
44	10347	15464	7869	4382	4080	4018	99.6	99.47	99.48	96.8	95.82	96.96	99.5167	96.5267	0.0723418	0.617198	-2.99	0.00113291
45	6627	11159	5892	3165	2914	3246	99.58	99.46	99.53	99.62	99.45	99.3	99.5233	99.4567	0.0602771	0.160104	-0.0666667	0.536701
46	9116	12619	7037	4645	4540	4859	99.95	99.99	100	100	100	100	99.98	100	0.0264575	0	0.02	0.260575
47	2669	4132	1118	920	1145	969	99.63	99.71	99.82	96.74	97.28	97.78	99.72	97.2667	0.0953939	0.520128	-2.45333	0.00130167
48	4118	6083	3730	1647	1683	1764	100	100	100	99.7	100	100	100	99.9	0	0.173205	-0.1	0.373901
49	5264	8037	4115	1244	1472	1385	100	99.95	100	68.58	75.53	78.03	99.9833	74.0467	0.0288675	4.89651	-25.9367	0.000783775
50	5335	7615	3654	1844	2169	2013	97.44	97.83	97.44	96.39	97.31	96.55	97.57	96.75	0.225167	0.491528	-0.82	0.0583694
51	5779	7814	4684	2041	2382	2230	99.97	100	100	99.71	100	99.78	99.99	99.83	0.0173205	0.151327	-0.16	0.142971
52	3141	4306	2479	885	1276	1256	100	100	100	100	100	100	100	100	0	0	0	NA
53	5098	7481	3032	2595	2350	2109	100	100	100	99.77	100	99.91	100	99.8933	0	0.115902	-0.106667	0.186153
54	3308	4089	2864	1096	1484	1644	100	100	100	99.91	100	99.88	100	99.93	0	0.06245	-0.07	0.12417
55	1612	2070	1589	1327	683	858	100	100	100	99.25	100	99.77	100	99.6733	0	0.384231	-0.326667	0.214856
56	7987	10699	4671	2967	3619	3442	100	100	100	100	99.94	100	100	99.98	0	0.034641	-0.02	0.373901
57	3728	319	2586	139	1591	1512	100	100	100	100	100	100	100	100	0	0	0	NA
58	269	401	234	96	111	124	100	100	100	100	98.23	100	100	99.41	0	1.02191	-0.59	0.373901
59	4574	6146	4127	2137	2176	2224	99.85	99.68	99.66	99.58	99.77	99.46	99.73	99.6033	0.104403	0.156312	-0.126667	0.307978
60	5323	7302	4262	2039	2262	2233	99.92	99.97	99.93	99.8	99.74	99.91	99.94	99.8167	0.0264575	0.0862168	-0.123333	0.0769313
61	7326	9321	6277	3026	3254	2958	99.86	99.98	100	100	100	100	99.9467	100	0.0757188	0	0.0533333	0.289477
62	2393	2806	2020	771	1185	1119	100	100	100	100	100	100	100	100	0	0	0	NA
63	6925	8604	6437	2812	3064	2962	100	100	100	99.89	100	99.97	100	99.9533	0	0.0568624	-0.0466667	0.228229
64	4546	4325	3295	1544	1436	1799	100	100	99.97	99.94	100	100	99.99	99.98	0.0173205	0.034641	-0.01	0.677869
65	4236	3766	3193	1358	1163	1804	99.98	100	100	99.93	99.74	99.94	99.9933	99.87	0.011547	0.112694	-0.123333	0.132407
66	5404	6486	3848	1900	1763	1961	100	99.95	100	100	100	100	99.9833	100	0.0288675	0	0.0166667	0.373901

## Sheet: Fig3a-h
Fig. 3a	see supplementary table 1
Fig. 3c
		HTT-C2 24nM	HTT-C2 100nM
	CE	100	134
	A5SS or A3SS	65	81
Fig. 3d
		HTT-C2 24nM	HTT-C2 100nM
	Inc	59	103
	Skp	41	31
	Fold UP/DN	1.43902	3.32258
Fig. 3e
		NC	HTT-C2 24nM Inc	HTT-C2 100nM Inc		NC	HTT-C2 24nM Inc	HTT-C2 100nM Inc
	Both	87485	46	58		0.833564	0.779661	0.563107
	Either	9725.5	4	14		0.0926653	0.0677966	0.135922
	None	7742.5	9	31		0.0737711	0.152542	0.300971
Fig. 3f
	see supplementary table 2
Fig. 3g
	3'ss								5'ss
	Pos	Mean_Both:NC	Mean_Both:Inc	Mean_None:Inc	sem_Both:NC	sem_Both:Inc	sem_None:Inc		Pos	Mean_Both:NC	Mean_Both:Inc	Mean_None:Inc	sem_Both:NC	sem_Both:Inc	sem_None:Inc
	-100	0.109154	0.143846	0.188065	0.00101874	0.0409016	0.0623151		-50	0.773799	0.496105	0.113483	0.00167382	0.0339266	0.0192703
	-99	0.10832	0.128554	0.188677	0.00101523	0.0383888	0.0622287		-49	0.775016	0.49949	0.115128	0.00167025	0.0339322	0.0194009
	-98	0.107406	0.140108	0.187097	0.00101091	0.0400325	0.0614212		-48	0.768926	0.499065	0.11665	0.00168236	0.0340428	0.0193741
	-97	0.106409	0.146462	0.168677	0.00100613	0.0410943	0.0600677		-47	0.777898	0.500565	0.118227	0.00166148	0.0340585	0.0193929
	-96	0.105493	0.154338	0.145871	0.00100182	0.04264	0.0556644		-46	0.778392	0.49889	0.112892	0.00166034	0.0338982	0.0188162
	-95	0.104627	0.1478	0.140226	0.000997055	0.0424547	0.056021		-45	0.773248	0.50013	0.113084	0.00166947	0.0337724	0.0188694
	-94	0.10427	0.148723	0.147	0.000995767	0.0424729	0.0559671		-44	0.782719	0.501665	0.110522	0.00164697	0.0336791	0.0185462
	-93	0.103224	0.137	0.152774	0.000991149	0.0399873	0.0562584		-43	0.782492	0.502025	0.111158	0.00164784	0.0337099	0.0184483
	-92	0.101944	0.130862	0.153903	0.000984359	0.0387124	0.0563278		-42	0.775665	0.50019	0.110044	0.00166176	0.0335442	0.0184391
	-91	0.100996	0.114338	0.142548	0.000979903	0.0368595	0.0562561		-41	0.784405	0.5086	0.114601	0.00164274	0.0337978	0.0187788
	-90	0.100241	0.113908	0.143484	0.000974975	0.0372784	0.0562367		-40	0.784987	0.512825	0.118473	0.00164126	0.0338907	0.0192799
	-89	0.0986604	0.116062	0.146355	0.000965685	0.0374484	0.0561196		-39	0.779203	0.523445	0.120847	0.00165312	0.0338317	0.0195457
	-88	0.0969497	0.112908	0.148742	0.000956728	0.0371546	0.0561385		-38	0.787704	0.52474	0.120773	0.00163461	0.0338393	0.019484
	-87	0.0952455	0.100646	0.151065	0.000947363	0.0357951	0.056409		-37	0.788009	0.5137	0.117798	0.00163302	0.0337411	0.0191228
	-86	0.0936639	0.103369	0.155355	0.00093776	0.0358206	0.0571007		-36	0.781049	0.51465	0.114222	0.00164881	0.0338483	0.0190566
	-85	0.0924654	0.105169	0.154645	0.000930075	0.0356414	0.0573322		-35	0.788554	0.518285	0.114099	0.00163316	0.0335957	0.0191927
	-84	0.0909327	0.103369	0.160032	0.000922319	0.0352905	0.0588282		-34	0.787851	0.517695	0.110527	0.001635	0.0334757	0.0191202
	-83	0.089526	0.119969	0.159774	0.000913156	0.0369557	0.0575059		-33	0.78187	0.512055	0.10967	0.00164734	0.033419	0.0191273
	-82	0.0874916	0.118815	0.152903	0.000901467	0.0361113	0.0552777		-32	0.790676	0.50402	0.113901	0.00162614	0.0334503	0.019581
	-81	0.0860148	0.110646	0.162774	0.000893075	0.034105	0.0576868		-31	0.790161	0.502225	0.113005	0.00162522	0.0332927	0.0197263
	-80	0.0840167	0.0986	0.16729	0.000882023	0.0327795	0.0582325		-30	0.784099	0.487625	0.113926	0.00163927	0.033131	0.0199841
	-79	0.0825124	0.101138	0.165129	0.000873259	0.0330075	0.0582378		-29	0.793679	0.492015	0.114286	0.00161549	0.0332945	0.0200864
	-78	0.0813173	0.105708	0.163097	0.000865726	0.0325365	0.0579023		-28	0.79354	0.48716	0.117567	0.0016151	0.0332351	0.0202046
	-77	0.0798028	0.114846	0.161871	0.00085642	0.0333322	0.0568386		-27	0.786714	0.47985	0.121394	0.00163151	0.0333655	0.0203314
	-76	0.078367	0.112492	0.162387	0.000846898	0.034028	0.0564972		-26	0.794677	0.47771	0.120414	0.00161336	0.0332219	0.0203701
	-75	0.0770527	0.114923	0.154484	0.000838493	0.0344973	0.0559441		-25	0.79356	0.48014	0.117872	0.00161609	0.0332557	0.0200507
	-74	0.0759401	0.129646	0.151323	0.00083022	0.0377058	0.0551326		-24	0.786302	0.483305	0.123158	0.00163362	0.033434	0.0202138
	-73	0.0749937	0.134231	0.15971	0.000824191	0.0392238	0.0554197		-23	0.794241	0.48653	0.133187	0.001614	0.0333522	0.0208643
	-72	0.0744207	0.133015	0.155935	0.000821227	0.0394847	0.055597		-22	0.794038	0.494715	0.135015	0.00161543	0.0332331	0.0209129
	-71	0.0735894	0.128969	0.158484	0.000815847	0.0388957	0.0560103		-21	0.787424	0.49529	0.131355	0.00163303	0.0335637	0.0207766
	-70	0.072784	0.137446	0.159226	0.000811028	0.0390941	0.0560753		-20	0.795464	0.49883	0.130621	0.00161451	0.0335447	0.0206905
	-69	0.0726342	0.122785	0.159452	0.000810198	0.0357046	0.0560855		-19	0.794847	0.49681	0.130788	0.00161537	0.0336827	0.0205802
	-68	0.0722485	0.121123	0.157065	0.000807236	0.0355065	0.0556187		-18	0.787958	0.496145	0.131394	0.00163091	0.0338099	0.0207705
	-67	0.0726837	0.126154	0.181871	0.000809874	0.037391	0.0581968		-17	0.795763	0.50312	0.129857	0.0016128	0.0340594	0.0206275
	-66	0.0726876	0.121662	0.196839	0.000810606	0.0371749	0.0607443		-16	0.794635	0.503285	0.129547	0.00161743	0.0340925	0.0206014
	-65	0.0728843	0.1192	0.222484	0.000811361	0.0360588	0.0634359		-15	0.788752	0.49435	0.129	0.00163071	0.0336722	0.0205145
	-64	0.0730699	0.1278	0.221581	0.000811593	0.0373211	0.0649309		-14	0.796183	0.495005	0.125803	0.00161468	0.033562	0.0201624
	-63	0.0731837	0.141354	0.214935	0.000813474	0.0396608	0.0650985		-13	0.795173	0.493545	0.126887	0.00161823	0.0336299	0.0199663
	-62	0.0729984	0.144923	0.201355	0.000812454	0.0409093	0.062972		-12	0.789443	0.483135	0.132276	0.00163124	0.0337522	0.0202151
	-61	0.0731545	0.124246	0.198613	0.000813097	0.0376795	0.0611014		-11	0.797071	0.486745	0.135966	0.00161261	0.0336314	0.0203097
	-60	0.0730562	0.138338	0.197194	0.000811597	0.0392659	0.0599711		-10	0.796634	0.486375	0.139926	0.00161315	0.0335315	0.0205278
	-59	0.0724714	0.126723	0.179129	0.000808845	0.0367113	0.0597887		-9	0.791615	0.493465	0.144276	0.00162435	0.0334486	0.0209361
	-58	0.0725837	0.119031	0.176194	0.000809719	0.0359885	0.0596233		-8	0.801338	0.50484	0.142783	0.00159833	0.0331822	0.0207964
	-57	0.0726154	0.112738	0.156613	0.000810445	0.0344287	0.0531065		-7	0.803073	0.505545	0.141163	0.00159089	0.0328042	0.0204957
	-56	0.072474	0.108292	0.143581	0.000810305	0.0346987	0.05246		-6	0.799941	0.51211	0.13235	0.00159476	0.0327408	0.0197437
	-55	0.0725178	0.100446	0.140677	0.000811359	0.0345297	0.0523009		-5	0.813173	0.52455	0.125808	0.00155748	0.0329719	0.0191414
	-54	0.0727634	0.0991692	0.117032	0.000812272	0.0340558	0.0484221		-4	0.82142	0.533555	0.114857	0.00152966	0.033271	0.0184024
	-53	0.0726157	0.102123	0.119581	0.000810664	0.0349311	0.0489999		-3	0.829175	0.530995	0.112355	0.0014973	0.0332645	0.0185703
	-52	0.0726484	0.103338	0.123581	0.000810561	0.0346353	0.0492659		-2	0.854856	0.548195	0.112389	0.00141592	0.0330807	0.0187695
	-51	0.0731648	0.103554	0.124516	0.00081387	0.0335826	0.0492795		-1	0.86843	0.56412	0.110719	0.00136792	0.0332591	0.0187053
	-50	0.0739721	0.106185	0.125323	0.000818921	0.0339518	0.0494854		0	0.884634	0.56739	0.110488	0.00130326	0.033561	0.0185803
	-49	0.0744468	0.131785	0.148742	0.000821744	0.0366396	0.0533786		1	0.895291	0.56836	0.106975	0.00125915	0.0337812	0.0185519
	-48	0.0748335	0.150138	0.154387	0.00082485	0.0401007	0.0560613		2	0.885385	0.566745	0.111365	0.0012646	0.0336962	0.0188174
	-47	0.0753774	0.161738	0.154097	0.000828294	0.0427509	0.0559714		3	0.800984	0.55841	0.114138	0.00149801	0.0334619	0.0190902
	-46	0.0761094	0.170723	0.154968	0.00083281	0.0444039	0.0563933		4	0.716326	0.549225	0.114956	0.00170901	0.0332489	0.018859
	-45	0.0772022	0.175354	0.150742	0.000839264	0.045675	0.056681		5	0.644943	0.53228	0.11567	0.00182302	0.0330915	0.0188925
	-44	0.0780794	0.170569	0.150355	0.000843823	0.0447941	0.0567115		6	0.472332	0.48402	0.112335	0.00184287	0.03238	0.0188129
	-43	0.0797283	0.167662	0.151387	0.000852463	0.0447977	0.0567652		7	0.31325	0.424975	0.112113	0.00169045	0.031553	0.0185137
	-42	0.0814822	0.161492	0.154742	0.000861833	0.044577	0.0568557		8	0.231132	0.3855	0.107729	0.00154848	0.0313238	0.0179536
	-41	0.083079	0.159523	0.165258	0.000869837	0.0447044	0.057345		9	0.182756	0.35936	0.105675	0.00143505	0.0313842	0.0172529
	-40	0.0854109	0.169954	0.178161	0.000881062	0.0451692	0.0592702		10	0.152548	0.350635	0.101502	0.00134988	0.0311619	0.0171497
	-39	0.0881445	0.186046	0.190677	0.000895263	0.0466273	0.059627		11	0.133879	0.331635	0.0995468	0.00128971	0.0307424	0.0168658
	-38	0.0908708	0.188785	0.202194	0.000908581	0.047017	0.0624631		12	0.121795	0.33283	0.100729	0.00124575	0.0307486	0.0170044
	-37	0.093418	0.188662	0.203581	0.000919782	0.0472511	0.0616335		13	0.114517	0.32546	0.112872	0.00121853	0.0305804	0.018218
	-36	0.0968191	0.184862	0.17471	0.000935161	0.0459235	0.0567549		14	0.109003	0.31901	0.110739	0.00119589	0.030627	0.0182454
	-35	0.10072	0.186154	0.17471	0.000950911	0.0459921	0.0576602		15	0.104428	0.308345	0.107236	0.00117648	0.0303583	0.0179944
	-34	0.104813	0.182646	0.186258	0.000968674	0.0445682	0.0596245		16	0.101009	0.302735	0.101857	0.00116178	0.0303585	0.0177102
	-33	0.109433	0.174154	0.196419	0.000987159	0.0434564	0.0603499		17	0.0978152	0.296745	0.107867	0.00114526	0.0298362	0.0184581
	-32	0.114629	0.184446	0.177452	0.00100691	0.043389	0.0559015		18	0.0953359	0.29021	0.111172	0.00113204	0.0295978	0.0186673
	-31	0.120329	0.176169	0.157	0.00102785	0.0412822	0.0551633		19	0.0936223	0.28497	0.108828	0.00112252	0.0292925	0.0182341
	-30	0.125918	0.1724	0.154097	0.0010488	0.041526	0.0547751		20	0.0918363	0.289395	0.111488	0.00111182	0.028971	0.0184132
	-29	0.131332	0.185338	0.146065	0.00106649	0.0442293	0.0543781		21	0.090154	0.288575	0.113291	0.00110206	0.0290511	0.0182253
	-28	0.136339	0.192708	0.139484	0.00108306	0.0452059	0.0544521		22	0.088647	0.29063	0.11234	0.00109222	0.029511	0.0183866
	-27	0.140914	0.203031	0.126387	0.00109873	0.0464308	0.05364		23	0.0867179	0.29057	0.113153	0.0010817	0.0293047	0.0184156
	-26	0.144774	0.205508	0.133839	0.00111155	0.0468117	0.0539962		24	0.0852278	0.28827	0.111069	0.00107179	0.02924	0.0183419
	-25	0.147039	0.216169	0.138581	0.00111929	0.0482	0.0555359		25	0.084164	0.277225	0.10869	0.00106446	0.0288845	0.0184192
	-24	0.148112	0.217923	0.150387	0.00112292	0.0488328	0.0599206		26	0.0829693	0.27387	0.110773	0.00105533	0.0288229	0.0187274
	-23	0.147919	0.217077	0.151258	0.00112393	0.0485758	0.0599101		27	0.0817644	0.26926	0.115015	0.00104704	0.0285017	0.0191965
	-22	0.14703	0.2302	0.150613	0.00112327	0.0491569	0.059966		28	0.0804983	0.264705	0.116897	0.00103955	0.0279543	0.0192003
	-21	0.145939	0.219677	0.147645	0.00112224	0.0483093	0.0600589		29	0.0797424	0.264995	0.125493	0.00103476	0.0282166	0.0197501
	-20	0.146182	0.227092	0.145226	0.0011248	0.0491249	0.0601179		30	0.0788851	0.26724	0.120443	0.00102813	0.0285613	0.0192317
	-19	0.147746	0.229431	0.14229	0.00113177	0.0491399	0.0591931		31	0.07806	0.257315	0.109985	0.00102181	0.0280173	0.0185981
	-18	0.151262	0.228031	0.139129	0.0011431	0.0491517	0.0571817		32	0.0776154	0.254335	0.109882	0.00101752	0.0280121	0.0184264
	-17	0.157871	0.2306	0.123774	0.00116208	0.0492478	0.0536914		33	0.0773901	0.254755	0.102852	0.00101506	0.0280157	0.017697
	-16	0.166681	0.241846	0.119	0.00118538	0.0498604	0.0536185		34	0.0766458	0.25371	0.10431	0.00101065	0.0282133	0.0180673
	-15	0.178748	0.245723	0.144258	0.00121631	0.0501886	0.0580804		35	0.0759312	0.245455	0.106118	0.00100524	0.0275589	0.0182759
	-14	0.193769	0.248508	0.149839	0.00125147	0.0507269	0.060169		36	0.0751142	0.2479	0.107635	0.00099857	0.0277666	0.0184003
	-13	0.211664	0.250615	0.152516	0.00129013	0.0513602	0.0600776		37	0.0743257	0.242755	0.109138	0.000993514	0.0272899	0.0185393
	-12	0.23075	0.244231	0.149032	0.00132826	0.0503967	0.057851		38	0.0740025	0.244375	0.102872	0.00098957	0.0272581	0.0181378
	-11	0.250308	0.248815	0.147806	0.00136547	0.0512859	0.0581122		39	0.0735153	0.23	0.102537	0.000988222	0.0265415	0.0182394
	-10	0.266186	0.259738	0.147226	0.00139469	0.0513157	0.0577298		40	0.0733603	0.226315	0.0992512	0.000987427	0.0265381	0.0179261
	-9	0.279459	0.261708	0.145516	0.00141719	0.0512965	0.0564035		41	0.073284	0.22824	0.0995764	0.00098635	0.0266768	0.0180817
	-8	0.300147	0.254831	0.142742	0.00144489	0.0509253	0.0537205		42	0.0728444	0.227445	0.099069	0.000983787	0.0265134	0.0177014
	-7	0.32981	0.2654	0.162742	0.00147694	0.0517245	0.0572832		43	0.0726421	0.22911	0.101015	0.000981686	0.0268143	0.0177607
	-6	0.379437	0.285862	0.169129	0.00152213	0.0528294	0.0591672		44	0.0726522	0.22822	0.100286	0.000980016	0.0268895	0.0175487
	-5	0.417943	0.287815	0.170065	0.00154064	0.0529952	0.0597046		45	0.07239	0.22881	0.0969261	0.00097845	0.0269976	0.0171224
	-4	0.468604	0.2946	0.171516	0.00152826	0.0529357	0.0600277		46	0.0719649	0.228405	0.091532	0.000975768	0.0268067	0.0164083
	-3	0.661491	0.446169	0.163097	0.00138036	0.053631	0.0586775		47	0.0717827	0.224445	0.0906256	0.000973042	0.0265307	0.0163227
	-2	0.880565	0.6036	0.188774	0.000964283	0.054795	0.0608102		48	0.0716817	0.22075	0.0938473	0.000970775	0.0260231	0.0167259
	-1	0.901594	0.619154	0.190323	0.000959296	0.0560132	0.0632401		49	0.071705	0.216835	0.0929261	0.000971425	0.0257962	0.0170157
	0	0.892807	0.621462	0.18871	0.00100653	0.0562293	0.0635658		50	0.0716916	0.211185	0.0888227	0.000972604	0.0250263	0.016698
	1	0.878232	0.599708	0.182	0.00106695	0.0575096	0.0637805		51	0.071265	0.209035	0.087335	0.00096913	0.02483	0.016724
	2	0.858112	0.568723	0.170871	0.00113618	0.0574056	0.0629693		52	0.0710344	0.20303	0.0863103	0.000967034	0.0250757	0.016472
	3	0.855727	0.562338	0.146871	0.00115033	0.0574009	0.0594762		53	0.0709836	0.20542	0.0869901	0.000966242	0.0253628	0.0162836
	4	0.849361	0.584262	0.14	0.00117141	0.0575347	0.0584791		54	0.0714476	0.207685	0.0911872	0.000968544	0.0256238	0.0166684
	5	0.838494	0.551862	0.132258	0.00120217	0.0582222	0.0565153		55	0.0716524	0.204835	0.0946502	0.000970775	0.0256857	0.0170165
	6	0.841537	0.561354	0.128387	0.00119722	0.0582887	0.0541147		56	0.0715083	0.19675	0.0981921	0.000970441	0.0255689	0.0171233
	7	0.838142	0.569077	0.123032	0.00120726	0.0578638	0.0534879		57	0.0713199	0.19631	0.0958719	0.000967775	0.0251643	0.0168268
	8	0.831466	0.568477	0.133387	0.00122319	0.0574043	0.0541427		58	0.071367	0.201035	0.0987438	0.00096594	0.0253051	0.0171117
	9	0.8375	0.573815	0.134032	0.00120909	0.0573574	0.0540056		59	0.0710773	0.200245	0.100064	0.000963577	0.0256718	0.0174552
	10	0.836154	0.585631	0.127645	0.00121324	0.0577847	0.0532293		60	0.0706864	0.207095	0.102365	0.000960826	0.0258329	0.0177512
	11	0.82965	0.575385	0.126323	0.00122839	0.0580286	0.0534424		61	0.0702636	0.206375	0.105709	0.000956643	0.0259549	0.0183936
	12	0.837083	0.580923	0.123484	0.00120969	0.0579434	0.0538559		62	0.070093	0.20497	0.107	0.000954902	0.0259723	0.0186107
	13	0.836048	0.569646	0.122323	0.00121185	0.0585638	0.0540263		63	0.0701025	0.20059	0.108222	0.000953798	0.0255116	0.018781
	14	0.828555	0.568138	0.121097	0.00123142	0.0577114	0.0540387		64	0.0702028	0.19663	0.102921	0.000953343	0.0252244	0.0184465
	15	0.835191	0.541969	0.119806	0.00121455	0.0582219	0.0538224		65	0.0699338	0.1942	0.102498	0.000951534	0.0247611	0.0184352
	16	0.833872	0.519538	0.119871	0.0012178	0.0582855	0.0537875		66	0.0694593	0.193305	0.103365	0.000947354	0.0249298	0.0183891
	17	0.827158	0.526538	0.118871	0.0012347	0.0584762	0.0538831		67	0.0691355	0.18698	0.102562	0.000946218	0.0245677	0.0184693
	18	0.834242	0.528215	0.119258	0.00121788	0.0577439	0.0537809		68	0.0692248	0.18464	0.102616	0.000947853	0.0245273	0.0185014
	19	0.832863	0.530431	0.119323	0.00122093	0.0575982	0.0535096		69	0.0695527	0.1808	0.10167	0.000949438	0.0243765	0.0182516
	20	0.826404	0.519492	0.11629	0.00123658	0.0573137	0.0532355		70	0.0701292	0.18283	0.0992463	0.000953868	0.0244828	0.0180462
	21	0.834028	0.505369	0.141548	0.00121745	0.0574454	0.0566984		71	0.0705826	0.180795	0.105039	0.000957051	0.0245785	0.018618
	22	0.832197	0.5268	0.145452	0.00122198	0.0575591	0.0564834		72	0.0715133	0.183265	0.103394	0.000963611	0.0249081	0.0185074
	23	0.824899	0.507831	0.145484	0.00123972	0.0578137	0.0543196		73	0.072463	0.18214	0.106591	0.000971023	0.0248642	0.0185668
	24	0.832422	0.517631	0.144032	0.00122069	0.0576342	0.052658		74	0.0730724	0.175605	0.10134	0.000976841	0.0245508	0.018166
	25	0.830685	0.510015	0.125387	0.00122527	0.0565673	0.0495549		75	0.073965	0.17657	0.106867	0.000984627	0.0243707	0.0181881
	26	0.822672	0.498046	0.148516	0.00124609	0.0561891	0.0555837		76	0.0747693	0.17076	0.116473	0.000988944	0.0238586	0.018994
	27	0.830519	0.500923	0.147516	0.00122728	0.0566442	0.0554296		77	0.0761191	0.16941	0.119759	0.000998781	0.0236433	0.0191717
	28	0.828246	0.503031	0.145613	0.0012327	0.0572547	0.0548582		78	0.0774921	0.16911	0.125094	0.00101028	0.0235902	0.019545
	29	0.821285	0.487631	0.173613	0.00124829	0.0579645	0.0598631		79	0.0791499	0.17181	0.126719	0.00102304	0.0239269	0.0197846
	30	0.828599	0.503892	0.165	0.0012331	0.05744	0.0584885		80	0.0806912	0.158905	0.120808	0.00103374	0.0230686	0.018926
	31	0.827311	0.522815	0.180194	0.00123654	0.0564101	0.0618727		81	0.081882	0.16291	0.113379	0.00104265	0.0234715	0.0184299
	32	0.820616	0.5016	0.181226	0.00125231	0.0566042	0.0622625		82	0.0833807	0.168825	0.112246	0.00105309	0.0237125	0.0184222
	33	0.828567	0.502523	0.179484	0.00123353	0.0567187	0.0620326		83	0.0850178	0.172825	0.113399	0.00106388	0.0239843	0.0185574
	34	0.826743	0.508815	0.162677	0.00123961	0.0570877	0.0589864		84	0.0867204	0.171335	0.118901	0.00107767	0.0240274	0.0186193
	35	0.818947	0.466615	0.140161	0.00125827	0.056954	0.0503541		85	0.0881865	0.171905	0.117645	0.00108845	0.0239356	0.0185347
	36	0.825268	0.480385	0.117484	0.00124498	0.0574808	0.0473858		86	0.0894846	0.18057	0.115369	0.00109817	0.0245777	0.0181132
	37	0.82226	0.4998	0.110645	0.0012523	0.0578178	0.0480482		87	0.0908904	0.18454	0.116773	0.00110836	0.0248456	0.0183823
	38	0.813835	0.490585	0.109581	0.00127185	0.0573432	0.04827		88	0.0918341	0.18578	0.123808	0.00111496	0.0244819	0.0193322
	39	0.820077	0.528246	0.126419	0.00125901	0.0569974	0.0518937		89	0.0929721	0.18716	0.133512	0.00112323	0.0244604	0.0202656
	40	0.818223	0.528462	0.123452	0.00126385	0.0567085	0.0508417		90	0.0937314	0.17876	0.133946	0.00112774	0.0243765	0.0206207
	41	0.810029	0.521477	0.108355	0.00128344	0.0573598	0.0501787		91	0.0945666	0.177645	0.128419	0.00113375	0.0245043	0.0203287
	42	0.817737	0.536569	0.109226	0.00126657	0.0565836	0.050995		92	0.0952815	0.171685	0.131739	0.00113846	0.0240868	0.0206192
	43	0.815909	0.538154	0.111677	0.00127138	0.0569985	0.0517438		93	0.0961894	0.172485	0.129384	0.00114545	0.0241799	0.0202935
	44	0.807465	0.539985	0.113129	0.00129103	0.0577	0.0516973		94	0.0966059	0.17116	0.128128	0.0011489	0.0240393	0.020261
	45	0.813974	0.554323	0.113968	0.00127743	0.0571672	0.0515908		95	0.0967342	0.166565	0.129079	0.00115074	0.0238354	0.0204186
	46	0.811037	0.558877	0.114226	0.00128463	0.0583598	0.0516033		96	0.0971075	0.164295	0.127074	0.00115397	0.0233635	0.0201961
	47	0.8018	0.568892	0.140258	0.00130575	0.0577671	0.0561163		97	0.0974826	0.1674	0.124123	0.00115633	0.0234882	0.0197221
	48	0.808289	0.569323	0.136742	0.00129256	0.0571684	0.0553464		98	0.0982958	0.168325	0.116951	0.0011609	0.0234686	0.0193367
	49	0.805494	0.571477	0.126871	0.0013013	0.0575747	0.0520477		99	0.099195	0.173525	0.113847	0.00116652	0.0237543	0.0192872
	50	0.796706	0.542769	0.113548	0.00132239	0.0572262	0.0489272		100	0.10042	0.174795	0.114158	0.00117459	0.0238348	0.0191908
Fig. 3h
	see supplementary table 1 and 2

## Sheet: Fig4d-e gels
Fig. 4d
Fig. 4e

## Sheet: Fig5 ALL data gel
		Time (h)	HTT-C2			HTT-D1			HTT-C1
			Mean	SD	N	Mean	SD	N	Mean	SD	N
		1	0.323333	0.0545924	3	1.0015	0.64276	2	0.0653333	0.0737586	3
		2	0.280333	0.0491664	3	0.700667	0.249207	3	0.111333	0.0444335	3
		4	0.375	0.0514684	3	0.792667	0.11909	3	0.0426667	0.0185023	3
		7	0.222333	0.00907377	3	0.569333	0.0126623	3	0.021	0.005	3
		16	0.072	0.0217945	3	0.156667	0.0134288	3
		24	0.0346667	0.00585947	3	0.057	0.0192873	3	0.000666667	0.00057735	3
	Vehicle					3 mpk					10 mpk
	122.05	105.15	77.68	64.73	117.02	45.92	69.04	61.94	58.84	67.79	24.05	47.14	22.81	15.53	16.0483
																					HTT (AB2166, 1:1000 Millipore)
		% mHTT remaining
		Mean	SD
	Vehicle	100	11.44
	4	83.38	10
	7	66.44	12.35
	10	66.5	15.36
	14	51.37	12.32
	21	33.64	8.2
	42	21.63	14.63
	63	23.38	9.27
		Brain HTT			Brain Conc (ug/g)			Plasma Conc (ug/mL)
		Mean	SD	N	Mean	SD	N	Mean	SD	N
	V	94.2	29.3632	5
	V	102	29.8775	4
	2h	33.642	8.19473	5	0.471	0.074	5	0.471	0.074	5
	2D	43.6	6.65583	5	0.008	0.004	5	0.034	0.024	5
	5D	61.6	5.31977	5	0.001	0.002	5	0.004	0.005	5
	10D	87.25	13.6717	5	0	0	5	0	0.001	5
	21D	85.6	14.4845	5	0	0	5	0	0	5
	Vehicle					10 mpk
	92	87	109	102	110	26	34	19	45	33
	Striatum					Cortex					Cerebellum
Vehicle	104	103	97	96		68	88	120	118	106		103	89	117	92
10mpk	38	52	36	46	51	23	37	29	42	51	26	51	30	39	41
		Brain										Heart										Muscle
	Vehicle	122	103	93	81		102	86	114	98		122	97	106	74							122	88	122	68
	1mpk	115	73	102	76		93	75	96	72		58	70	73	57							57	54	84	53
	3 mpk	65	54	63	54		45	41	56	53		30	30	39	34							37	33	41	23
	10 mpk	50	32	40	32		41	26	33	26		15	10	19	15							22	8	26	21
		Brain										Heart										Muscle
	Vehicle	61.2221	72.7081		84.7949	113.188	114.734	126.141	127.212			92.0562	92.5279	100	92.3207	109.092	130.476	98.4893	85.0371			95.6044	108.061		95.6233	95.088	107.593	101.949	96.0808
	2mpk	51.6833	60.903	56.2089	60.2706	68.2607	73.8265	92.7972				100	46.1068	57.7574	67.2515	59.76	52.2074	64.2392	54.0399			40.527	57.7564	56.049	70.7629	49.8202	75.5218	54.4954
	6 mpk	41.7941	47.0577	49.2536	50.1489	49.882	56.8394	59.0221				100	25.486	51.5855	29.3055	28.0364	42.2517	58.5542	33.7108			23.8546	33.7271	27.5339	23.0637	35.9315	42.4957	36.1029
	12 mpk	29.3747	29.5591	34.0954	49.2419	45.7743	34.655	56.9246	57.9864			12.4528	16.8553	31.6812	26.8941	23.2599	37.5093	24.3879	37.202			10.6446	14.6746	23.4562	24.584	21.1445	30.0487	22.0933	30.4063
		Striatum										Cortex
	Vehicle	64	100		87	112	113	114	111			78	94		89	110	112	114	103
	2		78	73	71	89	89	97	85				63	68	75	83	82	82	82
	6		61	59	49	47	62	70	66				50	46	43	41	60	60	56
	12	38	36	44	54	50	53	51	50			32	34	38	48	42	49	49	55
		% Cortex mHTT Protein	%CSF mHTT Protein
	vehicle	78.4	75.47
	vehicle	89.1	121.85
	vehicle	110.1	72.63
	vehicle	102.7	85.55
	vehicle	112.3	151
	vehicle	113.7	93.4
	Low	63.2*	29.77*
	Low	82.6	86.07
	low	68.2	57.33
	Low	82.2	52.65
	Low	81.8	79.36
	low	81.8	110.8
	Mid	50.1	71.26
	Mid	41.4	34.85
	Mid	56.2	60.16
	mid	60.1	75.13
	High	31.8	38.82
	High	33.7	41.6
	High	47.5	47.89
	High	42.5	51.12
	High	49.1	81.64
	High	38.4	28.54
	High	48.7	46.84
	High	54.8	52.17
		% Striatum mHTT Protein	%CSF mHTT Protein
	vehicle	64.1776	75.47
	vehicle	87.2848	121.85
	vehicle	111.516	72.63
	vehicle	112.548	151
	vehicle	110.607	85.55
	vehicle	113.909	93.4
	Low	78.3773587*	29.77*
	Low	73.2419	57.33
	low	89.3026	86.07
	Low	88.8387	52.65
	Low	96.5935	110.8
	low	84.7972	79.36
	Mid	61.0539	71.26
	Mid	46.8771	34.85
	Mid	66.0397	60.16
	mid	61.9681	75.13
	High	37.5488	38.82
	High	36.1543	41.6
	High	43.8031	28.54
	High	53.7141	47.89
	High	49.5285	51.12
	High	51.416	81.64
	High	53.2102	46.84
	High	50.4302	52.17
		% Plasma mHTT Protein	%CSF mHTT Protein
	vehicle	82.3	75.47
	vehicle	87.16	121.85
	vehicle	87.69	72.63
	vehicle	123.7	85.55
	vehicle	113.27	151
	vehicle	113.66	93.4
	Low	30.15	29.77
	Low	54.74	86.07
	low	41.49	52.65
	Low	55.03	79.36
	Low	45.97	57.33
	low	51.48	110.8
	Mid	36.87	71.26
	Mid	22.62	34.85
	Mid	37.42	60.16
	mid	45	75.13
	High	24.43	38.82
	High	18.68	41.6
	High	25.81	47.89
	High	33.05	51.12
	High	36.94	81.64
	High	21.62	28.54
	High	17.08	46.84
	High	30.12	52.17

## Sheet: Fig5c-d
	Vehicle					day 4					day 7					day 10					day 14					day 21					day 42					day 63
Gel 1	134	103	89	97	76	77	74	79	89	98	81	49	80	85	59	40	72	73	65	79	55	33	67	70	61	37.15	28.18	24.14	33.43	45.31	12	11	13	32	6	25	5	17	7	23
Gel2	105	109	100	80	106						61	57	65	71	55	35.1294	67.8632	80.6497	60.8683	90.4384	51	34	59	55	42						20	24	12	11	29	24	29	15	13	35
Gel 3	134	125	98	61	82																40.66	31.17	57.74	46	33.38
Gel 4	112.8	111.72	94.33	89.6	91.56																46.32	55.31	30.36	49.04	40.6
	Vehicle					Vehicle					2h					2D Post-Dose					5D Post-Dose					10D Post-Dose					21D Post-Dose
	92	111	60	74	134	89	72	105	142		37.15	28.18	24.14	33.43	45.31	48	33	50	45	42	65	60	54	68	61	97	N/A	75	101	76	84	67	77	99	101

## Sheet: SFig1 data_gel
log {], (µM)	% HTT remaining		% cell viability								HTT-A
1.17609	22.51	24.28	37.37	37.54
0.875061	37.53	33.97	67.63	68.25
0.574031	43.7	39.85	85.06	83.87
0.273001	30.33	34.31	95.6	94.79
-0.0280287	52.76	45.06	98.55	95.54
-0.329059	72.77	47.59	99.91	100.61
-0.630089	96.33	77.76	99.97	102.25
log {], (µM)	% HTT remaining		% cell viability
1.17609	33.24	32.19	61.16	60.94
1	36.04	36.86	73.72	75.79
0.823909	40.88	43.74	83.93	86.57
0.647818	45.84	47.89	94.16	95.15
0.471726	57.46	58.8	98.29	101.12
0.295635	72.11	75.03	101.41	103.4
0.119544	83.14	89.09	102.69	105.98
log {], (µM)	% HTT remaining
0	33.32	22.69
-0.30103	18.24	25.77									HTT (AB2166, 1:1000 Millipore), anti-utrophin (UTRN) (Vector Laboratories: VP-U579; 1:250)
-0.60206	21.55	22.58									HTT-B
-0.90309	26.94	30.23
-1.20412	52.78	39.23
-1.50515	51.55	55.11
-1.80618	71.04	97.57
log {], (µM)	% HTT remaining
0	24.86	28.87
-0.30103	23.77	24.74
-0.60206	23.21	38.79
-0.90309	24.22	34.92
-1.20412	55.79	49.52
-1.50515	65.66	88.42
-1.80618	106.99	98.12
log {], (µM)	mHTT Protein		WT HTT Protein
0	19.11	17.77	29.44	25.45							HTT (AB2166, 1:1000 Millipore), anti-utrophin (UTRN) (Vector Laboratories: VP-U579; 1:250)
-0.30103	20.78	20.94	32.73	30.82
-0.60206	26.12	25.12	33.07	33.59
-0.90309	30.29	30.12	36.88	41.56
-1.20412	40.14	42.14	45.71	44.5
-1.50515	54.32	56.16	59.57	63.2
-1.80618	83.03	84.86	81.56	81.21

[truncated: 12 more sheets: SFig2 data_gel, SFig3, SFig4 gels, SFig5, SFig6, SFig7, SFig8a, SFig8b-d gels, SFig8e, SFig8f gels, SFig9, Figs10-11]
